# Supplementary material for: Mesenchymal tumor cells drive adaptive resistance of Trp53−/− breast tumor cells to inactivated mutant Kras
Source: Mol Oncol. 2022 Apr 23;16(17):3128–45. doi: 10.1002/1878-0261.13220 (PMC9441006; doi:10.1002/1878-0261.13220)
Supplement: Supplementary file 7 — Table S1. Overview mutations. [file MOL2-16-3128-s008.xlsx]

## Sheet: Table S1
Hugo_Symbol	Chromosome	Start_Position	End_Position	Variant_Classification	Variant_Type	Reference_Allele	Tumor_Seq_Allele1	Tumor_Seq_Allele2	dbSNP_RS	Tumor_Sample_Barcode	Matched_Norm_Sample_Barcode	Match_Norm_Seq_Allele1	Match_Norm_Seq_Allele2	HGVSc	Transcript_ID	all_effects	Allele	Gene	Feature	Feature_type	Consequence	Existing_variation	BIOTYPE	CANONICAL	IMPACT	VARIANT_CLASS	flanking_bps	vcf_pos
Rims1	chr1	22379364	22379364	Intron	SNP	T	T	C	novel	mouse1_PT	mouse1_normal	T	T	c.3159+64A>G	ENSMUST00000097811	Rims1,intron_variant,,ENSMUST00000081544,NM_001012625.2;Rims1,intron_variant,,ENSMUST00000097809,NM_001012623.2;Rims1,intron_variant,,ENSMUST00000097810,NM_183018.3;Rims1,intron_variant,,ENSMUST00000097811,NM_053270.2;Rims1,intron_variant,,ENSMUST00000115273,NM_001012624.2;Rims1,intron_variant,,ENSMUST00000185942,;	C	ENSMUSG00000041670	ENSMUST00000097811	Transcript	intron_variant		protein_coding	YES	MODIFIER	SNV	ATA	22379364
Dst	chr1	34180563	34180564	Intron	DEL	TT	TT	-	novel	mouse1_PT	mouse1_normal	TT	TT	c.4828-3440_4828-3439del	ENSMUST00000183034	Dst,intron_variant,,ENSMUST00000097785,NM_134448.4;Dst,intron_variant,,ENSMUST00000097786,NM_133833.4;Dst,intron_variant,,ENSMUST00000115104,;Dst,intron_variant,,ENSMUST00000183034,NM_001276764.1;Dst,intron_variant,,ENSMUST00000183302,NM_010081.3;Dst,intron_variant,,ENSMUST00000185269,;Dst,intron_variant,,ENSMUST00000185897,;Gm26788,upstream_gene_variant,,ENSMUST00000181692,;Dst,non_coding_transc…	-	ENSMUSG00000026131	ENSMUST00000183034	Transcript	intron_variant		protein_coding	YES	MODIFIER	deletion	TCTTT	34180562
Stat4	chr1	52098466	52098466	Missense_Mutation	SNP	T	T	C	novel	mouse1_PT	mouse1_normal	T	T	c.1415T>C	ENSMUST00000027277	Stat4,missense_variant,p.Val472Ala,ENSMUST00000027277,NM_011487.5;Stat4,missense_variant,p.Val472Ala,ENSMUST00000168302,NM_001308266.1;Gm28177,non_coding_transcript_exon_variant,,ENSMUST00000185516,;	C	ENSMUSG00000062939	ENSMUST00000027277	Transcript	missense_variant		protein_coding	YES	MODERATE	SNV	GTA	52098466
A530032D15Rik	chr1	85099322	85099322	Intron	SNP	G	G	T	novel	mouse1_PT	mouse1_normal	G	G	c.367+155C>A	ENSMUST00000160792	A530032D15Rik,intron_variant,,ENSMUST00000160792,NM_213615.2;A530032D15Rik,intron_variant,,ENSMUST00000161724,;A530032D15Rik,downstream_gene_variant,,ENSMUST00000161675,;Gm10553,upstream_gene_variant,,ENSMUST00000097669,;Gm10553,upstream_gene_variant,,ENSMUST00000238757,;C130026I21Rik,intron_variant,,ENSMUST00000159114,;,regulatory_region_variant,,ENSMUSR00000483882,;	T	ENSMUSG00000089844	ENSMUST00000160792	Transcript	intron_variant		protein_coding	YES	MODIFIER	SNV	AGA	85099322
A530032D15Rik	chr1	85112340	85112340	5'Flank	SNP	G	G	A	rs48193754	mouse1_PT	mouse1_normal	G	G		ENSMUST00000160792	C130026I21Rik,3_prime_UTR_variant,,ENSMUST00000161267,;A530032D15Rik,upstream_gene_variant,,ENSMUST00000160792,NM_213615.2;A530032D15Rik,upstream_gene_variant,,ENSMUST00000161675,;A530032D15Rik,upstream_gene_variant,,ENSMUST00000161724,;C130026I21Rik,downstream_gene_variant,,ENSMUST00000162421,;A530040E14Rik,intron_variant,,ENSMUST00000093501,;A530040E14Rik,intron_variant,,ENSMUST00000159087,;A53…	A	ENSMUSG00000089844	ENSMUST00000160792	Transcript	upstream_gene_variant	rs48193754	protein_coding	YES	MODIFIER	SNV	CGG	85112340
Ugt1a6a	chr1	88215598	88215598	Intron	SNP	C	C	G	novel	mouse1_PT	mouse1_normal	C	C	c.991-197C>G	ENSMUST00000113134	Ugt1a6a,intron_variant,,ENSMUST00000014263,;Ugt1a2,intron_variant,,ENSMUST00000049289,NM_013701.3;Ugt1a7c,intron_variant,,ENSMUST00000058237,NM_201642.4;Ugt1a1,intron_variant,,ENSMUST00000073049,NM_201645.2;Ugt1a9,intron_variant,,ENSMUST00000073772,NM_201644.2;Ugt1a5,intron_variant,,ENSMUST00000097659,NM_201643.2;Ugt1a6a,intron_variant,,ENSMUST00000113134,NM_145079.3;Ugt1a7c,intron_variant,,ENSMU…	G	ENSMUSG00000054545	ENSMUST00000113134	Transcript	intron_variant		protein_coding	YES	MODIFIER	SNV	TCT	88215598
Hjurp	chr1	88272881	88272881	Intron	SNP	A	A	T	rs107660913	mouse1_PT	mouse1_normal	A	A	c.220-116T>A	ENSMUST00000054674	Hjurp,intron_variant,,ENSMUST00000054674,NM_198652.2;Hjurp,intron_variant,,ENSMUST00000065420,NM_172505.4;Hjurp,intron_variant,,ENSMUST00000147393,;Hjurp,upstream_gene_variant,,ENSMUST00000127446,;Trpm8,upstream_gene_variant,,ENSMUST00000148138,;Hjurp,non_coding_transcript_exon_variant,,ENSMUST00000128532,;Hjurp,downstream_gene_variant,,ENSMUST00000126739,;Hjurp,upstream_gene_variant,,ENSMUST0000…	T	ENSMUSG00000044783	ENSMUST00000054674	Transcript	intron_variant	rs107660913	protein_coding	YES	MODIFIER	SNV	TAC	88272881
Pfkfb2	chr1	130706329	130706332	Intron	DEL	AGAG	AGAG	-	novel	mouse1_PT	mouse1_normal	AGAG	AGAG	c.513+94_513+97del	ENSMUST00000066863	Pfkfb2,intron_variant,,ENSMUST00000050406,NM_001162416.1;Pfkfb2,intron_variant,,ENSMUST00000066863,;Pfkfb2,intron_variant,,ENSMUST00000169659,NM_008825.4;Pfkfb2,intron_variant,,ENSMUST00000171479,;Pfkfb2,intron_variant,,ENSMUST00000187089,NM_001368843.1;Pfkfb2,intron_variant,,ENSMUST00000189167,;Pfkfb2,intron_variant,,ENSMUST00000189534,NM_001162415.1;Pfkfb2,intron_variant,,ENSMUST00000191347,;Pf…	-	ENSMUSG00000026409	ENSMUST00000066863	Transcript	intron_variant		protein_coding	YES	MODIFIER	deletion	ACAGAGA	130706328
Gm4846	chr1	166496042	166496042	Intron	SNP	G	G	C	novel	mouse1_PT	mouse1_normal	G	G	c.136-25C>G	ENSMUST00000143922	Gm4846,intron_variant,,ENSMUST00000143922,NM_001164306.1;	C	ENSMUSG00000086056	ENSMUST00000143922	Transcript	intron_variant		protein_coding	YES	MODIFIER	SNV	GGC	166496042
Rgs4	chr1	169744588	169744591	Intron	DEL	GTGT	GTGT	-	novel	mouse1_PT	mouse1_normal	GTGT	GTGT	c.212-74_212-71del	ENSMUST00000027991	Rgs4,intron_variant,,ENSMUST00000027991,NM_009062.3;Rgs4,intron_variant,,ENSMUST00000111357,;Rgs4,non_coding_transcript_exon_variant,,ENSMUST00000132567,;	-	ENSMUSG00000038530	ENSMUST00000027991	Transcript	intron_variant		protein_coding	YES	MODIFIER	deletion	CAGTGTG	169744587
Spock2	chr10	60131446	60131446	Missense_Mutation	SNP	G	G	A	novel	mouse1_PT	mouse1_normal	G	G	c.1237G>A	ENSMUST00000121820	Spock2,missense_variant,p.Ala413Thr,ENSMUST00000121820,NM_052994.2;Spock2,missense_variant,p.Ala413Thr,ENSMUST00000165024,;Mir6906,downstream_gene_variant,,ENSMUST00000198998,;Spock2,downstream_gene_variant,,ENSMUST00000138976,;	A	ENSMUSG00000058297	ENSMUST00000121820	Transcript	missense_variant		protein_coding	YES	MODERATE	SNV	GGC	60131446
Supv3l1	chr10	62432986	62432986	Intron	SNP	C	C	T	novel	mouse1_PT	mouse1_normal	C	C	c.1599+66G>A	ENSMUST00000020273	Supv3l1,intron_variant,,ENSMUST00000020273,NM_181423.3,NM_001359806.1;Supv3l1,intron_variant,,ENSMUST00000161941,;Supv3l1,intron_variant,,ENSMUST00000162023,;Supv3l1,upstream_gene_variant,,ENSMUST00000159042,;Supv3l1,upstream_gene_variant,,ENSMUST00000161830,;	T	ENSMUSG00000020079	ENSMUST00000020273	Transcript	intron_variant		protein_coding	YES	MODIFIER	SNV	CCT	62432986
Sfi1	chr11	3187184	3187184	Intron	SNP	C	C	T	novel	mouse1_PT	mouse1_normal	C	C	c.194+56G>A	ENSMUST00000081318	Sfi1,intron_variant,,ENSMUST00000066391,;Sfi1,intron_variant,,ENSMUST00000081318,NM_030207.3;Sfi1,intron_variant,,ENSMUST00000101655,;Sfi1,intron_variant,,ENSMUST00000118627,;Sfi1,intron_variant,,ENSMUST00000140846,NM_001363224.1,NM_001363223.1,NM_001363222.1;Sfi1,intron_variant,,ENSMUST00000142315,;Sfi1,intron_variant,,ENSMUST00000153425,;Sfi1,intron_variant,,ENSMUST00000155763,;Sfi1,intron_vari…	T	ENSMUSG00000023764	ENSMUST00000081318	Transcript	intron_variant		protein_coding	YES	MODIFIER	SNV	ACA	3187184
Gm11951	chr11	3633041	3633041	RNA	SNP	A	A	C	novel	mouse1_PT	mouse1_normal	A	A	n.402T>G	ENSMUST00000116005	Gm11951,non_coding_transcript_exon_variant,,ENSMUST00000116005,;Gm11950,downstream_gene_variant,,ENSMUST00000121615,;,regulatory_region_variant,,ENSMUSR00000036916,;	C	ENSMUSG00000079889	ENSMUST00000116005	Transcript	non_coding_transcript_exon_variant		processed_pseudogene	YES	MODIFIER	SNV	GAA	3633041
Gm6685	chr11	28339793	28339793	RNA	SNP	C	C	A	rs1134736009	mouse1_PT	mouse1_normal	C	C	n.22G>T	ENSMUST00000042595	Gm6685,non_coding_transcript_exon_variant,,ENSMUST00000042595,;,regulatory_region_variant,,ENSMUSR00000039676,;	A	ENSMUSG00000032889	ENSMUST00000042595	Transcript	non_coding_transcript_exon_variant	rs1134736009	processed_pseudogene	YES	MODIFIER	SNV	GCT	28339793
Fbxw11	chr11	32725534	32725534	Intron	SNP	G	G	A	rs46012777	mouse1_PT	mouse1_normal	G	G	c.714+3389G>A	ENSMUST00000076383	Fbxw11,intron_variant,,ENSMUST00000076383,NM_134015.3;Fbxw11,intron_variant,,ENSMUST00000093205,NM_001363353.1,NM_001271347.1;Fbxw11,intron_variant,,ENSMUST00000109366,NM_001363354.1,NM_001363355.1,NM_001271348.1,NM_001271349.1;Fbxw11,downstream_gene_variant,,ENSMUST00000143290,;	A	ENSMUSG00000020271	ENSMUST00000076383	Transcript	intron_variant	rs46012777	protein_coding	YES	MODIFIER	SNV	CGC	32725534
Klhdc2	chr12	69297159	69297159	Intron	SNP	G	G	C	rs29214088	mouse1_PT	mouse1_normal	G	G	c.153+12G>C	ENSMUST00000021362	Klhdc2,intron_variant,,ENSMUST00000021362,NM_027117.3;Klhdc2,intron_variant,,ENSMUST00000138585,;Klhdc2,intron_variant,,ENSMUST00000151571,;,regulatory_region_variant,,ENSMUSR00000060606,;	C	ENSMUSG00000020978	ENSMUST00000021362	Transcript	intron_variant	rs29214088	protein_coding	YES	MODIFIER	SNV	CGG	69297159
Map4k5	chr12	69874299	69874299	Silent	SNP	T	T	G	rs52393670	mouse1_PT	mouse1_normal	T	T	c.144A>C	ENSMUST00000110570	Map4k5,synonymous_variant,p.Val48=,ENSMUST00000110570,;Map4k5,synonymous_variant,p.Val48=,ENSMUST00000049239,NM_201519.2;Map4k5,synonymous_variant,p.Val48=,ENSMUST00000110567,;Map4k5,intron_variant,,ENSMUST00000171211,;Map4k5,intron_variant,,ENSMUST00000153712,;Map4k5,non_coding_transcript_exon_variant,,ENSMUST00000133688,;Map4k5,non_coding_transcript_exon_variant,,ENSMUST00000124715,;	G	ENSMUSG00000034761	ENSMUST00000110570	Transcript	synonymous_variant	rs52393670	protein_coding	YES	LOW	SNV	TTA	69874299
Gm48513	chr12	88130905	88130906	3'Flank	INS	-	-	T	novel	mouse1_PT	mouse1_normal	-	-		ENSMUST00000220586	Gm48513,downstream_gene_variant,,ENSMUST00000220586,;Gm8605,downstream_gene_variant,,ENSMUST00000221619,;	T	ENSMUSG00000113083	ENSMUST00000220586	Transcript	downstream_gene_variant		processed_pseudogene	YES	MODIFIER	insertion	AAT	88130905
Gm48513	chr12	88130910	88130910	3'Flank	SNP	C	C	T	rs47572599	mouse1_PT	mouse1_normal	C	C		ENSMUST00000220586	Gm48513,downstream_gene_variant,,ENSMUST00000220586,;Gm8605,downstream_gene_variant,,ENSMUST00000221619,;	T	ENSMUSG00000113083	ENSMUST00000220586	Transcript	downstream_gene_variant	rs47572599	processed_pseudogene	YES	MODIFIER	SNV	TCT	88130910
Serpina3h	chr12	104251592	104251592	RNA	SNP	G	G	A	novel	mouse1_PT	mouse1_normal	G	G	n.807G>A	ENSMUST00000049922	Serpina3h,non_coding_transcript_exon_variant,,ENSMUST00000049922,;Serpina3h,non_coding_transcript_exon_variant,,ENSMUST00000116393,;	A	ENSMUSG00000041449	ENSMUST00000049922	Transcript	non_coding_transcript_exon_variant		processed_transcript	YES	MODIFIER	SNV	CGG	104251592
Ighv1-36	chr12	114875312	114875312	3'Flank	SNP	G	G	A	novel	mouse1_PT	mouse1_normal	G	G		ENSMUST00000191862	Ighv1-36,downstream_gene_variant,,ENSMUST00000103513,;Ighv1-36,downstream_gene_variant,,ENSMUST00000191862,;Ighv1-35,non_coding_transcript_exon_variant,,ENSMUST00000195265,;	A	ENSMUSG00000094051	ENSMUST00000191862	Transcript	downstream_gene_variant		IG_V_gene	YES	MODIFIER	SNV	CGG	114875312
Ighv1-55	chr12	115208376	115208376	Missense_Mutation	SNP	G	G	T	novel	mouse1_PT	mouse1_normal	G	G	c.70C>A	ENSMUST00000103526	Ighv1-55,missense_variant,p.Gln24Lys,ENSMUST00000103526,;	T	ENSMUSG00000095589	ENSMUST00000103526	Transcript	missense_variant		IG_V_gene	YES	MODERATE	SNV	TGC	115208376
Smad5	chr13	56728346	56728346	Intron	SNP	A	A	C	novel	mouse1_PT	mouse1_normal	A	A	c.656-164A>C	ENSMUST00000069557	Smad5,intron_variant,,ENSMUST00000069557,NM_008541.3;Smad5,intron_variant,,ENSMUST00000109874,NM_001164042.1;Smad5,intron_variant,,ENSMUST00000109876,NM_001164041.1;Smad5,intron_variant,,ENSMUST00000132302,;Smad5,upstream_gene_variant,,ENSMUST00000136702,;Smad5,intron_variant,,ENSMUST00000138677,;	C	ENSMUSG00000021540	ENSMUST00000069557	Transcript	intron_variant		protein_coding	YES	MODIFIER	SNV	CAT	56728346
Rasa1	chr13	85229686	85229686	Splice_Region	SNP	C	C	T	novel	mouse1_PT	mouse1_normal	C	C	c.1672-4G>A	ENSMUST00000109552	Rasa1,splice_region_variant,,ENSMUST00000109552,NM_145452.3;Rasa1,splice_region_variant,,ENSMUST00000223598,;Rasa1,splice_region_variant,,ENSMUST00000141879,;Rasa1,splice_region_variant,,ENSMUST00000152466,;Rasa1,upstream_gene_variant,,ENSMUST00000148014,;Rasa1,upstream_gene_variant,,ENSMUST00000149799,;	T	ENSMUSG00000021549	ENSMUST00000109552	Transcript	splice_region_variant,intron_variant		protein_coding	YES	LOW	SNV	ACA	85229686
Rasa1	chr13	85229693	85229693	Intron	SNP	A	A	T	novel	mouse1_PT	mouse1_normal	A	A	c.1672-11T>A	ENSMUST00000109552	Rasa1,intron_variant,,ENSMUST00000109552,NM_145452.3;Rasa1,intron_variant,,ENSMUST00000223598,;Rasa1,intron_variant,,ENSMUST00000141879,;Rasa1,intron_variant,,ENSMUST00000152466,;Rasa1,upstream_gene_variant,,ENSMUST00000148014,;Rasa1,upstream_gene_variant,,ENSMUST00000149799,;	T	ENSMUSG00000021549	ENSMUST00000109552	Transcript	intron_variant		protein_coding	YES	MODIFIER	SNV	CAA	85229693
Mcidas	chr13	112999112	112999112	Silent	SNP	T	T	C	rs49584783	mouse1_PT	mouse1_normal	T	T	c.1068T>C	ENSMUST00000092089	Mcidas,synonymous_variant,p.Ala356=,ENSMUST00000092089,NM_001037914.3;,regulatory_region_variant,,ENSMUSR00000343982,;	C	ENSMUSG00000074651	ENSMUST00000092089	Transcript	synonymous_variant	rs49584783	protein_coding	YES	LOW	SNV	CTT	112999112
Mcidas	chr13	112999232	112999232	3'UTR	SNP	A	A	G	rs50559230	mouse1_PT	mouse1_normal	A	A	c.*48A>G	ENSMUST00000092089	Mcidas,3_prime_UTR_variant,,ENSMUST00000092089,NM_001037914.3;,regulatory_region_variant,,ENSMUSR00000343982,;	G	ENSMUSG00000074651	ENSMUST00000092089	Transcript	3_prime_UTR_variant	rs50559230	protein_coding	YES	MODIFIER	SNV	GAG	112999232
Itga2	chr13	114874998	114874998	Intron	SNP	T	T	C	rs46863909	mouse1_PT	mouse1_normal	T	T	c.1087+60A>G	ENSMUST00000056117	Itga2,intron_variant,,ENSMUST00000056117,NM_008396.3;	C	ENSMUSG00000015533	ENSMUST00000056117	Transcript	intron_variant	rs46863909	protein_coding	YES	MODIFIER	SNV	TTA	114874998
Itga2	chr13	114875000	114875000	Intron	SNP	T	T	C	rs234537441	mouse1_PT	mouse1_normal	T	T	c.1087+58A>G	ENSMUST00000056117	Itga2,intron_variant,,ENSMUST00000056117,NM_008396.3;	C	ENSMUSG00000015533	ENSMUST00000056117	Transcript	intron_variant	rs234537441	protein_coding	YES	MODIFIER	SNV	ATA	114875000
Galnt15	chr14	32040570	32040570	Intron	SNP	A	A	G	novel	mouse1_PT	mouse1_normal	A	A	c.706+48A>G	ENSMUST00000022460	Galnt15,intron_variant,,ENSMUST00000022460,NM_030166.3;Galnt15,intron_variant,,ENSMUST00000164208,;Gm49084,upstream_gene_variant,,ENSMUST00000228805,;	G	ENSMUSG00000021903	ENSMUST00000022460	Transcript	intron_variant		protein_coding	YES	MODIFIER	SNV	GAG	32040570
Atp8a2	chr14	59773770	59773773	Intron	DEL	AGAG	AGAG	-	novel	mouse1_PT	mouse1_normal	AGAG	AGAG	c.2899-16_2899-13del	ENSMUST00000080368	Atp8a2,intron_variant,,ENSMUST00000080368,NM_015803.3;	-	ENSMUSG00000021983	ENSMUST00000080368	Transcript	intron_variant		protein_coding	YES	MODIFIER	deletion	ACAGAGA	59773769
Blk	chr14	63380549	63380549	Intron	SNP	T	T	G	novel	mouse1_PT	mouse1_normal	T	T	c.754+153A>C	ENSMUST00000014597	Blk,intron_variant,,ENSMUST00000014597,NM_007549.2;Blk,upstream_gene_variant,,ENSMUST00000224965,;	G	ENSMUSG00000014453	ENSMUST00000014597	Transcript	intron_variant		protein_coding	YES	MODIFIER	SNV	TTA	63380549
Egflam	chr15	7318315	7318315	Missense_Mutation	SNP	C	C	T	novel	mouse1_PT	mouse1_normal	C	C	c.133G>A	ENSMUST00000096494	Egflam,missense_variant,p.Ala45Thr,ENSMUST00000058593,NM_178748.6;Egflam,missense_variant,p.Ala45Thr,ENSMUST00000096494,NM_001289498.1,NM_001289496.1;Egflam,3_prime_UTR_variant,,ENSMUST00000160207,;Egflam,non_coding_transcript_exon_variant,,ENSMUST00000160273,;Egflam,non_coding_transcript_exon_variant,,ENSMUST00000159726,;	T	ENSMUSG00000042961	ENSMUST00000096494	Transcript	missense_variant		protein_coding	YES	MODERATE	SNV	GCT	7318315
Egflam	chr15	7318467	7318467	Intron	SNP	A	A	G	rs265667206	mouse1_PT	mouse1_normal	A	A	c.98-117T>C	ENSMUST00000096494	Egflam,intron_variant,,ENSMUST00000058593,NM_178748.6;Egflam,intron_variant,,ENSMUST00000096494,NM_001289498.1,NM_001289496.1;Egflam,intron_variant,,ENSMUST00000159726,;Egflam,intron_variant,,ENSMUST00000160207,;Egflam,intron_variant,,ENSMUST00000160273,;	G	ENSMUSG00000042961	ENSMUST00000096494	Transcript	intron_variant	rs265667206	protein_coding	YES	MODIFIER	SNV	CAT	7318467
Ttc23l	chr15	10561040	10561046	5'Flank	DEL	GGGGGGA	GGGGGGA	-	novel	mouse1_PT	mouse1_normal	GGGGGGA	GGGGGGA		ENSMUST00000022857	Ttc23l,upstream_gene_variant,,ENSMUST00000022857,NM_029430.1;Ttc23l,upstream_gene_variant,,ENSMUST00000167842,NM_001374772.1;Ttc23l,upstream_gene_variant,,ENSMUST00000166039,;Gm8174,non_coding_transcript_exon_variant,,ENSMUST00000064353,;	-	ENSMUSG00000022249	ENSMUST00000022857	Transcript	upstream_gene_variant		protein_coding	YES	MODIFIER	deletion	GGGGGGGGAG	10561039
Atp13a3	chr16	30339872	30339872	Silent	SNP	A	A	G	novel	mouse1_PT	mouse1_normal	A	A	c.2436T>C	ENSMUST00000100013	Atp13a3,synonymous_variant,p.Asp812=,ENSMUST00000100013,NM_001128096.1;Atp13a3,synonymous_variant,p.Asp812=,ENSMUST00000061350,NM_001128094.1;	G	ENSMUSG00000022533	ENSMUST00000100013	Transcript	synonymous_variant		protein_coding	YES	LOW	SNV	TAT	30339872
Hcls1	chr16	36961416	36961416	Intron	SNP	C	C	T	novel	mouse1_PT	mouse1_normal	C	C	c.904-18C>T	ENSMUST00000023531	Hcls1,intron_variant,,ENSMUST00000023531,NM_008225.2;Fbxo40,downstream_gene_variant,,ENSMUST00000075869,NM_001358217.1;Fbxo40,downstream_gene_variant,,ENSMUST00000114806,NM_001037321.2;Fbxo40,downstream_gene_variant,,ENSMUST00000132511,;Hcls1,intron_variant,,ENSMUST00000164050,;Fbxo40,downstream_gene_variant,,ENSMUST00000127808,;Hcls1,downstream_gene_variant,,ENSMUST00000163755,;	T	ENSMUSG00000022831	ENSMUST00000023531	Transcript	intron_variant		protein_coding	YES	MODIFIER	SNV	GCA	36961416
Cox17	chr16	38349146	38349162	Intron	DEL	CATCTGCACGTGCCCTG	CATCTGCACGTGCCCTG	-	novel	mouse1_PT	mouse1_normal	CATCTGCACGTGCCCTG	CATCTGCACGTGCCCTG	c.108-95_108-79del	ENSMUST00000120495	Cox17,intron_variant,,ENSMUST00000050273,NM_001017429.2;Gm21987,intron_variant,,ENSMUST00000119704,;Cox17,intron_variant,,ENSMUST00000120495,;Cox17,intron_variant,,ENSMUST00000152868,;Cox17,upstream_gene_variant,,ENSMUST00000156026,;Cox17,non_coding_transcript_exon_variant,,ENSMUST00000144812,;Cox17,upstream_gene_variant,,ENSMUST00000134709,;	-	ENSMUSG00000046516	ENSMUST00000120495	Transcript	intron_variant		protein_coding	YES	MODIFIER	deletion	TACATCTGCACGTGCCCTGT	38349145
Scaf8	chr17	3192874	3192874	Intron	SNP	C	C	T	novel	mouse1_PT	mouse1_normal	C	C	c.2072-140C>T	ENSMUST00000076734	Scaf8,intron_variant,,ENSMUST00000076734,NM_134123.3;	T	ENSMUSG00000046201	ENSMUST00000076734	Transcript	intron_variant		protein_coding	YES	MODIFIER	SNV	ACA	3192874
Smok2a	chr17	13226121	13226121	Missense_Mutation	SNP	G	G	A	rs46968650	mouse1_PT	mouse1_normal	G	G	c.584G>A	ENSMUST00000080647	Smok2a,missense_variant,p.Ser195Asn,ENSMUST00000080647,;Smok2a,missense_variant,p.Ser175Asn,ENSMUST00000238835,NM_013741.1;Smok2b,upstream_gene_variant,,ENSMUST00000162940,NM_001167913.2;	A	ENSMUSG00000073458	ENSMUST00000080647	Transcript	missense_variant	rs46968650	protein_coding	YES	MODERATE	SNV	AGC	13226121
Vmn2r110	chr17	20574814	20574814	Intron	SNP	A	A	G	novel	mouse1_PT	mouse1_normal	A	A	c.1649-57T>C	ENSMUST00000169559	Vmn2r110,intron_variant,,ENSMUST00000169559,NM_001104572.1;Vmn2r110,intron_variant,,ENSMUST00000233022,;Vmn2r110,intron_variant,,ENSMUST00000232904,;Vmn2r110,intron_variant,,ENSMUST00000233630,;Gm5145,downstream_gene_variant,,ENSMUST00000095633,;	G	ENSMUSG00000091259	ENSMUST00000169559	Transcript	intron_variant		protein_coding	YES	MODIFIER	SNV	TAT	20574814
Vmn2r117	chr17	23471270	23471270	Missense_Mutation	SNP	C	C	G	novel	mouse1_PT	mouse1_normal	C	C	c.1561G>C	ENSMUST00000171996	Vmn2r117,missense_variant,p.Gly521Arg,ENSMUST00000171996,NM_001104581.1;Vmn2r117,3_prime_UTR_variant,,ENSMUST00000234002,;Vmn2r117,3_prime_UTR_variant,,ENSMUST00000234323,;	G	ENSMUSG00000091407	ENSMUST00000171996	Transcript	missense_variant		protein_coding	YES	MODERATE	SNV	CCA	23471270
Prss21	chr17	23868452	23868452	Intron	SNP	C	C	T	novel	mouse1_PT	mouse1_normal	C	C	c.130+127C>T	ENSMUST00000024928	Prss21,intron_variant,,ENSMUST00000024928,NM_020487.4;Prss21,upstream_gene_variant,,ENSMUST00000235013,;	T	ENSMUSG00000024116	ENSMUST00000024928	Transcript	intron_variant		protein_coding	YES	MODIFIER	SNV	CCG	23868452
Prrc2a	chr17	35156259	35156260	Frame_Shift_Ins	INS	-	-	G	novel	mouse1_PT	mouse1_normal	-	-	c.3413dup	ENSMUST00000025253	Prrc2a,frameshift_variant,p.Gln1139ThrfsTer66,ENSMUST00000025253,NM_001199044.1,NM_020027.3;Prrc2a,frameshift_variant,p.Gln1084ThrfsTer66,ENSMUST00000174805,;Prrc2a,downstream_gene_variant,,ENSMUST00000172929,;Prrc2a,upstream_gene_variant,,ENSMUST00000174386,;	G	ENSMUSG00000024393	ENSMUST00000025253	Transcript	frameshift_variant		protein_coding	YES	HIGH	insertion	GTG	35156259
Dsg1a	chr18	20322200	20322200	Missense_Mutation	SNP	C	C	A	novel	mouse1_PT	mouse1_normal	C	C	c.220C>A	ENSMUST00000077146	Dsg1a,missense_variant,p.His74Asn,ENSMUST00000077146,NM_010079.2;	A	ENSMUSG00000069441	ENSMUST00000077146	Transcript	missense_variant		protein_coding	YES	MODERATE	SNV	TCA	20322200
Pcdhb11	chr18	37422989	37422989	Silent	SNP	G	G	A	novel	mouse1_PT	mouse1_normal	G	G	c.1371G>A	ENSMUST00000053073	Pcdhb11,synonymous_variant,p.Leu457=,ENSMUST00000053073,NM_053136.3;Gm42416,intron_variant,,ENSMUST00000115661,NM_001174154.2;Gm37388,intron_variant,,ENSMUST00000193984,;Gm37013,intron_variant,,ENSMUST00000194544,;	A	ENSMUSG00000051486	ENSMUST00000053073	Transcript	synonymous_variant		protein_coding	YES	LOW	SNV	TGT	37422989
Dcc	chr18	71547484	71547485	Intron	INS	-	-	TATTAGTGTGTGGAATAATATAGATGGTATGTTTCTTTCATTTATCATATTTA	novel	mouse1_PT	mouse1_normal	-	-	c.1723-44_1723-43insTAAATATGATAAATGAAAGAAACATACCATCTATATTATTCCACACACTAATA	ENSMUST00000114943	Dcc,intron_variant,,ENSMUST00000073379,;Dcc,intron_variant,,ENSMUST00000114943,NM_007831.3;	TATTAGTGTGTGGAATAATATAGATGGTATGTTTCTTTCATTTATCATATTTA	ENSMUSG00000060534	ENSMUST00000114943	Transcript	intron_variant		protein_coding	YES	MODIFIER	insertion	TTA	71547484
Trpm6	chr19	18889006	18889006	Missense_Mutation	SNP	G	G	T	novel	mouse1_PT	mouse1_normal	G	G	c.5918G>T	ENSMUST00000040489	Trpm6,missense_variant,p.Arg1973Leu,ENSMUST00000040489,NM_153417.2;Trpm6,3_prime_UTR_variant,,ENSMUST00000236199,;,regulatory_region_variant,,ENSMUSR00000380969,;	T	ENSMUSG00000024727	ENSMUST00000040489	Transcript	missense_variant		protein_coding	YES	MODERATE	SNV	CGC	18889006
Lipf	chr19	33973438	33973438	Intron	SNP	C	C	A	novel	mouse1_PT	mouse1_normal	C	C	c.886-78C>A	ENSMUST00000025680	Lipf,intron_variant,,ENSMUST00000025680,NM_026334.3;	A	ENSMUSG00000024768	ENSMUST00000025680	Transcript	intron_variant		protein_coding	YES	MODIFIER	SNV	GCT	33973438
Vim	chr2	13574730	13574730	Missense_Mutation	SNP	G	G	A	novel	mouse1_PT	mouse1_normal	G	G	c.299G>A	ENSMUST00000028062	Vim,missense_variant,p.Arg100His,ENSMUST00000028062,NM_011701.4;Vim,missense_variant,p.Arg100His,ENSMUST00000193675,;Vim,missense_variant,p.Arg100His,ENSMUST00000141365,;Vim,non_coding_transcript_exon_variant,,ENSMUST00000191615,;Vim,non_coding_transcript_exon_variant,,ENSMUST00000155605,;Vim,upstream_gene_variant,,ENSMUST00000148248,;,regulatory_region_variant,,ENSMUSR00000149468,;	A	ENSMUSG00000026728	ENSMUST00000028062	Transcript	missense_variant		protein_coding	YES	MODERATE	SNV	CGC	13574730
Nsmf	chr2	25061402	25061402	Intron	SNP	C	C	T	novel	mouse1_PT	mouse1_normal	C	C	c.1425+38C>T	ENSMUST00000100334	Nsmf,intron_variant,,ENSMUST00000006646,NM_001039387.1,NM_001177654.1;Nsmf,intron_variant,,ENSMUST00000074422,;Nsmf,intron_variant,,ENSMUST00000100334,NM_001039386.1;Nsmf,intron_variant,,ENSMUST00000102931,NM_020276.3;Nsmf,intron_variant,,ENSMUST00000114386,;Nsmf,intron_variant,,ENSMUST00000114388,NM_001177655.1;Nsmf,intron_variant,,ENSMUST00000116574,;Nsmf,intron_variant,,ENSMUST00000134744,;Nsm…	T	ENSMUSG00000006476	ENSMUST00000100334	Transcript	intron_variant		protein_coding	YES	MODIFIER	SNV	CCG	25061402
Mymk	chr2	27062175	27062176	3'UTR	INS	-	-	G	novel	mouse1_PT	mouse1_normal	-	-	c.*12dup	ENSMUST00000009358	Mymk,3_prime_UTR_variant,,ENSMUST00000009358,NM_025376.3;Mymk,3_prime_UTR_variant,,ENSMUST00000163967,NM_001159602.1;,regulatory_region_variant,,ENSMUSR00000386668,;	G	ENSMUSG00000009214	ENSMUST00000009358	Transcript	3_prime_UTR_variant		protein_coding	YES	MODIFIER	insertion	GTG	27062175
Chrna1	chr2	73568348	73568348	Intron	SNP	C	C	T	novel	mouse1_PT	mouse1_normal	C	C	c.779-33G>A	ENSMUST00000028515	Chrna1,intron_variant,,ENSMUST00000028515,NM_007389.5;	T	ENSMUSG00000027107	ENSMUST00000028515	Transcript	intron_variant		protein_coding	YES	MODIFIER	SNV	CCG	73568348
Chrna1	chr2	73568354	73568354	Intron	SNP	C	C	G	novel	mouse1_PT	mouse1_normal	C	C	c.779-39G>C	ENSMUST00000028515	Chrna1,intron_variant,,ENSMUST00000028515,NM_007389.5;	G	ENSMUSG00000027107	ENSMUST00000028515	Transcript	intron_variant		protein_coding	YES	MODIFIER	SNV	GCT	73568354
Eif2ak4	chr2	118442072	118442072	Missense_Mutation	SNP	G	G	A	novel	mouse1_PT	mouse1_normal	G	G	c.2741G>A	ENSMUST00000005233	Eif2ak4,missense_variant,p.Ser836Asn,ENSMUST00000110874,;Eif2ak4,missense_variant,p.Ser914Asn,ENSMUST00000005233,NM_013719.3;Eif2ak4,missense_variant,p.Ser636Asn,ENSMUST00000110870,;Eif2ak4,missense_variant,p.Ser793Asn,ENSMUST00000110872,;Eif2ak4,missense_variant,p.Ser802Asn,ENSMUST00000102527,NM_001355383.1,NM_001177806.1;Eif2ak4,missense_variant,p.Ser113Asn,ENSMUST00000110869,;	A	ENSMUSG00000005102	ENSMUST00000005233	Transcript	missense_variant		protein_coding	YES	MODERATE	SNV	AGC	118442072
Cops2	chr2	125832404	125832407	Intron	DEL	CACA	CACA	-	novel	mouse1_PT	mouse1_normal	CACA	CACA	c.1209-70_1209-67del	ENSMUST00000110463	Cops2,intron_variant,,ENSMUST00000028635,NM_001285513.1,NM_009939.3,NM_001285512.1;Cops2,intron_variant,,ENSMUST00000110462,;Cops2,intron_variant,,ENSMUST00000110463,NM_001285507.1;	-	ENSMUSG00000027206	ENSMUST00000110463	Transcript	intron_variant		protein_coding	YES	MODIFIER	deletion	ATCACAC	125832403
Trmt6	chr2	132807089	132807089	Intron	SNP	T	T	C	novel	mouse1_PT	mouse1_normal	T	T	c.1113-90A>G	ENSMUST00000039554	Trmt6,intron_variant,,ENSMUST00000039554,NM_175113.3,NM_001356444.1,NM_001356442.1,NM_001356443.1;Trmt6,intron_variant,,ENSMUST00000147336,;Trmt6,downstream_gene_variant,,ENSMUST00000127855,;Trmt6,downstream_gene_variant,,ENSMUST00000136897,;Trmt6,downstream_gene_variant,,ENSMUST00000145117,;Trmt6,intron_variant,,ENSMUST00000152836,;	C	ENSMUSG00000037376	ENSMUST00000039554	Transcript	intron_variant		protein_coding	YES	MODIFIER	SNV	GTG	132807089
Mef2d	chr3	88159085	88159085	Intron	SNP	G	G	A	novel	mouse1_PT	mouse1_normal	G	G	c.397-37G>A	ENSMUST00000107559	Mef2d,intron_variant,,ENSMUST00000001455,NM_133665.4;Mef2d,intron_variant,,ENSMUST00000107558,NM_001310593.1;Mef2d,intron_variant,,ENSMUST00000107559,NM_001310587.1;Mef2d,intron_variant,,ENSMUST00000119251,;Mef2d,upstream_gene_variant,,ENSMUST00000139153,;Mef2d,downstream_gene_variant,,ENSMUST00000140927,;	A	ENSMUSG00000001419	ENSMUST00000107559	Transcript	intron_variant		protein_coding	YES	MODIFIER	SNV	TGA	88159085
Trim33	chr3	103330027	103330028	Intron	DEL	AA	AA	-	novel	mouse1_PT	mouse1_normal	AA	AA	c.1738-41_1738-40del	ENSMUST00000029444	Trim33,intron_variant,,ENSMUST00000029444,NM_053170.3;Trim33,intron_variant,,ENSMUST00000106860,NM_001079830.2;Trim33,downstream_gene_variant,,ENSMUST00000197779,;Gm43061,upstream_gene_variant,,ENSMUST00000198850,;Trim33,intron_variant,,ENSMUST00000198706,;Trim33,downstream_gene_variant,,ENSMUST00000196678,;Trim33,downstream_gene_variant,,ENSMUST00000198969,;	-	ENSMUSG00000033014	ENSMUST00000029444	Transcript	intron_variant		protein_coding	YES	MODIFIER	deletion	AGAAA	103330026
Tmem167b	chr3	108556983	108556983	3'UTR	SNP	T	T	C	novel	mouse1_PT	mouse1_normal	T	T	c.*1895A>G	ENSMUST00000090546	Tmem167b,3_prime_UTR_variant,,ENSMUST00000090546,NM_026198.2;Tmem167b,3_prime_UTR_variant,,ENSMUST00000106622,;Scarna2,upstream_gene_variant,,ENSMUST00000157560,;Gm43435,downstream_gene_variant,,ENSMUST00000199996,;	C	ENSMUSG00000068732	ENSMUST00000090546	Transcript	3_prime_UTR_variant		protein_coding	YES	MODIFIER	SNV	CTC	108556983
Clca4a	chr3	144975149	144975149	5'Flank	SNP	T	T	G	novel	mouse1_PT	mouse1_normal	T	T		ENSMUST00000238960	Clca4a,upstream_gene_variant,,ENSMUST00000029923,;Clca4a,upstream_gene_variant,,ENSMUST00000238960,NM_207208.3;Gm35066,intron_variant,,ENSMUST00000198898,;	G	ENSMUSG00000068547	ENSMUST00000238960	Transcript	upstream_gene_variant		protein_coding	YES	MODIFIER	SNV	ATA	144975149
Clca1	chr3	145032820	145032820	5'Flank	SNP	C	C	T	novel	mouse1_PT	mouse1_normal	C	C		ENSMUST00000029919	Clca1,upstream_gene_variant,,ENSMUST00000029919,NM_017474.2;	T	ENSMUSG00000028255	ENSMUST00000029919	Transcript	upstream_gene_variant		protein_coding	YES	MODIFIER	SNV	ACA	145032820
Asph	chr4	9643257	9643258	Intron	DNP	TC	TC	AT	novel	mouse1_PT	mouse1_normal	TC	TC	c.131-3911_131-3910delinsAT	ENSMUST00000078139	Asph,intron_variant,,ENSMUST00000038564,NM_001177855.1;Asph,intron_variant,,ENSMUST00000078139,NM_023066.3;Asph,intron_variant,,ENSMUST00000084912,;Asph,intron_variant,,ENSMUST00000084915,NM_001177850.1;Asph,intron_variant,,ENSMUST00000098275,;Asph,intron_variant,,ENSMUST00000103004,NM_133723.2;Asph,intron_variant,,ENSMUST00000108333,NM_001177853.1;Asph,intron_variant,,ENSMUST00000108334,NM_00117…	AT	ENSMUSG00000028207	ENSMUST00000078139	Transcript	intron_variant		protein_coding	YES	MODIFIER	substitution	GTCA	9643257
Asph	chr4	9643265	9643265	Intron	SNP	G	G	A	rs254122750	mouse1_PT	mouse1_normal	G	G	c.131-3918C>T	ENSMUST00000078139	Asph,intron_variant,,ENSMUST00000038564,NM_001177855.1;Asph,intron_variant,,ENSMUST00000078139,NM_023066.3;Asph,intron_variant,,ENSMUST00000084912,;Asph,intron_variant,,ENSMUST00000084915,NM_001177850.1;Asph,intron_variant,,ENSMUST00000098275,;Asph,intron_variant,,ENSMUST00000103004,NM_133723.2;Asph,intron_variant,,ENSMUST00000108333,NM_001177853.1;Asph,intron_variant,,ENSMUST00000108334,NM_00117…	A	ENSMUSG00000028207	ENSMUST00000078139	Transcript	intron_variant	rs254122750	protein_coding	YES	MODIFIER	SNV	AGA	9643265
Grhpr	chr4	44986455	44986456	Intron	INS	-	-	GTGTGTGTGTGTGTGGTTAAGTTTTGGAGGGCCACA	novel	mouse1_PT	mouse1_normal	-	-	c.598+65_598+66insGTGTGTGTGTGTGTGGTTAAGTTTTGGAGGGCCACA	ENSMUST00000045078	Grhpr,intron_variant,,ENSMUST00000045078,NM_080289.2,NM_001312880.1;Grhpr,intron_variant,,ENSMUST00000151148,;Zbtb5,downstream_gene_variant,,ENSMUST00000055028,NM_173399.3;Grhpr,downstream_gene_variant,,ENSMUST00000128973,;Zbtb5,downstream_gene_variant,,ENSMUST00000180217,NM_001163283.1;Grhpr,intron_variant,,ENSMUST00000150394,;Grhpr,downstream_gene_variant,,ENSMUST00000143589,;Grhpr,intron_varia…	GTGTGTGTGTGTGTGGTTAAGTTTTGGAGGGCCACA	ENSMUSG00000035637	ENSMUST00000045078	Transcript	intron_variant		protein_coding	YES	MODIFIER	insertion	GTA	44986455
Med8	chr4	118409533	118409533	Intron	SNP	C	C	T	novel	mouse1_PT	mouse1_normal	C	C	c.6+147C>T	ENSMUST00000019229	Med8,5_prime_UTR_variant,,ENSMUST00000144577,;Med8,intron_variant,,ENSMUST00000019229,NM_020000.3;Med8,intron_variant,,ENSMUST00000073881,;Med8,intron_variant,,ENSMUST00000084319,NM_001290688.1;Med8,intron_variant,,ENSMUST00000106384,NM_173719.3;Med8,intron_variant,,ENSMUST00000126089,;Szt2,upstream_gene_variant,,ENSMUST00000075406,NM_198170.4;Med8,intron_variant,,ENSMUST00000130421,;Med8,upstrea…	T	ENSMUSG00000006392	ENSMUST00000019229	Transcript	intron_variant		protein_coding	YES	MODIFIER	SNV	GCC	118409533
Csmd2	chr4	128480649	128480649	Intron	SNP	C	C	A	novel	mouse1_PT	mouse1_normal	C	C	c.5962-121C>A	ENSMUST00000184063	Csmd2,intron_variant,,ENSMUST00000184063,NM_001281955.1;Csmd2,intron_variant,,ENSMUST00000148247,;	A	ENSMUSG00000028804	ENSMUST00000184063	Transcript	intron_variant		protein_coding	YES	MODIFIER	SNV	TCT	128480649
Man1c1	chr4	134580754	134580755	Intron	INS	-	-	G	novel	mouse1_PT	mouse1_normal	-	-	c.1032+16dup	ENSMUST00000054096	Man1c1,intron_variant,,ENSMUST00000038628,;Man1c1,intron_variant,,ENSMUST00000054096,NM_207237.3;Man1c1,intron_variant,,ENSMUST00000176606,;,regulatory_region_variant,,ENSMUSR00000200543,;	G	ENSMUSG00000037306	ENSMUST00000054096	Transcript	intron_variant		protein_coding	YES	MODIFIER	insertion	GTG	134580754
Gm13147	chr4	147232603	147232603	Intron	SNP	G	G	C	rs1135175915	mouse1_PT	mouse1_normal	G	G	n.245+160G>C	ENSMUST00000125785	Gm13147,intron_variant,,ENSMUST00000125785,;	C	ENSMUSG00000087207	ENSMUST00000125785	Transcript	intron_variant,non_coding_transcript_variant	rs1135175915	processed_transcript		MODIFIER	SNV	AGC	147232603
ENSMUSR00000673225	chr4	147343159	147343159	IGR	SNP	G	G	A	novel	mouse1_PT	mouse1_normal	G	G		ENSMUSR00000673225	,regulatory_region_variant,,ENSMUSR00000673225,;	A		ENSMUSR00000673225	RegulatoryFeature	regulatory_region_variant				MODIFIER	SNV	TGC	147343159
Gm9758	chr5	14915126	14915127	5'Flank	DNP	GA	GA	CT	novel	mouse1_PT	mouse1_normal	GA	GA		ENSMUST00000035980	Gm9758,upstream_gene_variant,,ENSMUST00000035980,NM_198666.4;Gm9758,upstream_gene_variant,,ENSMUST00000154544,;,regulatory_region_variant,,ENSMUSR00000676188,;	CT	ENSMUSG00000033219	ENSMUST00000035980	Transcript	upstream_gene_variant		protein_coding	YES	MODIFIER	substitution	TGAG	14915126
Gm9758	chr5	14915136	14915136	5'Flank	SNP	T	T	C	novel	mouse1_PT	mouse1_normal	T	T		ENSMUST00000035980	Gm9758,upstream_gene_variant,,ENSMUST00000035980,NM_198666.4;Gm9758,upstream_gene_variant,,ENSMUST00000154544,;,regulatory_region_variant,,ENSMUSR00000676188,;	C	ENSMUSG00000033219	ENSMUST00000035980	Transcript	upstream_gene_variant		protein_coding	YES	MODIFIER	SNV	CTT	14915136
Gm10354	chr5	14976060	14976060	Intron	SNP	T	T	A	novel	mouse1_PT	mouse1_normal	T	T	c.443+139A>T	ENSMUST00000096953	Gm10354,intron_variant,,ENSMUST00000096953,NM_001281514.1;,regulatory_region_variant,,ENSMUSR00000676253,;	A	ENSMUSG00000072188	ENSMUST00000096953	Transcript	intron_variant		protein_coding	YES	MODIFIER	SNV	CTG	14976060
Gm6089	chr5	26075485	26075485	3'Flank	SNP	A	A	C	rs580070894	mouse1_PT	mouse1_normal	A	A		ENSMUST00000197666	Gm6089,downstream_gene_variant,,ENSMUST00000197666,;,regulatory_region_variant,,ENSMUSR00000206486,;	C	ENSMUSG00000105422	ENSMUST00000197666	Transcript	downstream_gene_variant	rs580070894	processed_pseudogene	YES	MODIFIER	SNV	GAC	26075485
Gm6089	chr5	26075496	26075497	3'Flank	DNP	TA	TA	AT	novel	mouse1_PT	mouse1_normal	TA	TA		ENSMUST00000197666	Gm6089,downstream_gene_variant,,ENSMUST00000197666,;,regulatory_region_variant,,ENSMUSR00000206486,;	AT	ENSMUSG00000105422	ENSMUST00000197666	Transcript	downstream_gene_variant		processed_pseudogene	YES	MODIFIER	substitution	TTAC	26075496
Anapc4	chr5	52862003	52862003	Missense_Mutation	SNP	G	G	C	novel	mouse1_PT	mouse1_normal	G	G	c.1678G>C	ENSMUST00000031072	Anapc4,missense_variant,p.Ala560Pro,ENSMUST00000031072,NM_024213.2;Anapc4,3_prime_UTR_variant,,ENSMUST00000144574,;Anapc4,non_coding_transcript_exon_variant,,ENSMUST00000131750,;Anapc4,non_coding_transcript_exon_variant,,ENSMUST00000154980,;Anapc4,non_coding_transcript_exon_variant,,ENSMUST00000145349,;Anapc4,upstream_gene_variant,,ENSMUST00000138629,;Anapc4,downstream_gene_variant,,ENSMUST000001…	C	ENSMUSG00000029176	ENSMUST00000031072	Transcript	missense_variant		protein_coding	YES	MODERATE	SNV	TGC	52862003
Tlr1	chr5	64926969	64926969	Silent	SNP	A	A	G	novel	mouse1_PT	mouse1_normal	A	A	c.264T>C	ENSMUST00000197315	Tlr1,synonymous_variant,p.Asn88=,ENSMUST00000197315,NM_001276445.1;Tlr1,synonymous_variant,p.Asn88=,ENSMUST00000059349,NM_030682.2;	G	ENSMUSG00000044827	ENSMUST00000197315	Transcript	synonymous_variant		protein_coding	YES	LOW	SNV	TAT	64926969
Shisa3	chr5	67608738	67608738	Intron	SNP	C	C	T	rs31492886	mouse1_PT	mouse1_normal	C	C	c.277+54C>T	ENSMUST00000087241	Shisa3,intron_variant,,ENSMUST00000087241,NM_001033415.3;1700025A08Rik,upstream_gene_variant,,ENSMUST00000200753,;Shisa3,intron_variant,,ENSMUST00000142843,;	T	ENSMUSG00000050010	ENSMUST00000087241	Transcript	intron_variant	rs31492886	protein_coding	YES	MODIFIER	SNV	CCT	67608738
Ociad2	chr5	73336056	73336056	Intron	SNP	C	C	T	rs50475714	mouse1_PT	mouse1_normal	C	C	c.-60-111G>A	ENSMUST00000087195	Ociad2,intron_variant,,ENSMUST00000087195,NM_026950.4;Ociad2,intron_variant,,ENSMUST00000200776,;Ociad2,intron_variant,,ENSMUST00000200821,;Ociad2,intron_variant,,ENSMUST00000200830,;Ociad2,intron_variant,,ENSMUST00000201908,NM_001310636.1;Ociad2,intron_variant,,ENSMUST00000202012,;	T	ENSMUSG00000029153	ENSMUST00000087195	Transcript	intron_variant	rs50475714	protein_coding	YES	MODIFIER	SNV	ACT	73336056
Cwh43	chr5	73438252	73438253	Intron	DEL	CA	CA	-	rs223876945	mouse1_PT	mouse1_normal	CA	CA	c.1804-183_1804-182del	ENSMUST00000031040	Cwh43,intron_variant,,ENSMUST00000031040,NM_181323.2;Cwh43,intron_variant,,ENSMUST00000065543,;Cwh43,downstream_gene_variant,,ENSMUST00000135820,;	-	ENSMUSG00000029154	ENSMUST00000031040	Transcript	intron_variant	rs223876945	protein_coding	YES	MODIFIER	deletion	AGCAT	73438251
Ankrd17	chr5	90244083	90244083	Frame_Shift_Del	DEL	A	A	-	novel	mouse1_PT	mouse1_normal	A	A	c.5727del	ENSMUST00000014421	Ankrd17,frameshift_variant,p.Phe1909LeufsTer20,ENSMUST00000014421,NM_030886.2;Ankrd17,frameshift_variant,p.Phe1908LeufsTer20,ENSMUST00000168058,;Ankrd17,frameshift_variant,p.Phe1800LeufsTer20,ENSMUST00000197021,;Ankrd17,frameshift_variant,p.Phe1658LeufsTer20,ENSMUST00000081914,NM_198010.2;Ankrd17,upstream_gene_variant,,ENSMUST00000197327,;	-	ENSMUSG00000055204	ENSMUST00000014421	Transcript	frameshift_variant		protein_coding	YES	HIGH	deletion	CCAA	90244082
Ankrd17	chr5	90297807	90297807	Intron	SNP	G	G	A	rs29546569	mouse1_PT	mouse1_normal	G	G	c.988+180C>T	ENSMUST00000014421	Ankrd17,intron_variant,,ENSMUST00000014421,NM_030886.2;Ankrd17,intron_variant,,ENSMUST00000081914,NM_198010.2;Ankrd17,intron_variant,,ENSMUST00000168058,;Ankrd17,intron_variant,,ENSMUST00000197021,;Ankrd17,intron_variant,,ENSMUST00000218526,;Ankrd17,intron_variant,,ENSMUST00000200012,;Ankrd17,upstream_gene_variant,,ENSMUST00000199905,;	A	ENSMUSG00000055204	ENSMUST00000014421	Transcript	intron_variant	rs29546569	protein_coding	YES	MODIFIER	SNV	TGT	90297807
Fras1	chr5	96708496	96708496	Intron	SNP	A	A	G	rs51185035	mouse1_PT	mouse1_normal	A	A	c.5863-126A>G	ENSMUST00000036019	Fras1,intron_variant,,ENSMUST00000036019,NM_175473.3;	G	ENSMUSG00000034687	ENSMUST00000036019	Transcript	intron_variant	rs51185035	protein_coding	YES	MODIFIER	SNV	GAT	96708496
Enoph1	chr5	100064190	100064190	Intron	SNP	C	C	T	rs31965556	mouse1_PT	mouse1_normal	C	C	c.637+308C>T	ENSMUST00000169390	Enoph1,intron_variant,,ENSMUST00000031268,NM_001163035.1;Enoph1,intron_variant,,ENSMUST00000169390,NM_026421.3;Enoph1,non_coding_transcript_exon_variant,,ENSMUST00000200223,;Enoph1,downstream_gene_variant,,ENSMUST00000199518,;	T	ENSMUSG00000029326	ENSMUST00000169390	Transcript	intron_variant	rs31965556	protein_coding	YES	MODIFIER	SNV	TCA	100064190
Gm42932	chr5	102416518	102416518	RNA	SNP	A	A	G	rs37168410	mouse1_PT	mouse1_normal	A	A	n.316A>G	ENSMUST00000197280	Gm42932,non_coding_transcript_exon_variant,,ENSMUST00000197280,;	G	ENSMUSG00000106295	ENSMUST00000197280	Transcript	non_coding_transcript_exon_variant	rs37168410	processed_pseudogene	YES	MODIFIER	SNV	GAA	102416518
Gm42932	chr5	102416588	102416588	RNA	SNP	G	G	C	rs38159935	mouse1_PT	mouse1_normal	G	G	n.386G>C	ENSMUST00000197280	Gm42932,non_coding_transcript_exon_variant,,ENSMUST00000197280,;	C	ENSMUSG00000106295	ENSMUST00000197280	Transcript	non_coding_transcript_exon_variant	rs38159935	processed_pseudogene	YES	MODIFIER	SNV	GGA	102416588
Sparcl1	chr5	104088225	104088225	Intron	SNP	G	G	A	rs29669983	mouse1_PT	mouse1_normal	G	G	c.1489+172C>T	ENSMUST00000031249	Sparcl1,intron_variant,,ENSMUST00000031249,NM_010097.4,NM_001359016.1,NM_001359014.1;Sparcl1,downstream_gene_variant,,ENSMUST00000199947,;	A	ENSMUSG00000029309	ENSMUST00000031249	Transcript	intron_variant	rs29669983	protein_coding	YES	MODIFIER	SNV	AGA	104088225
Unknown	chr5	104583303	104583303	IGR	SNP	C	C	T	rs6314715	mouse1_PT	mouse1_normal	C	C				T				intergenic_variant	rs6314715			MODIFIER	SNV	TCC	104583303
ENSMUSR00000214279	chr5	104662353	104662353	IGR	SNP	T	T	A	rs218891716	mouse1_PT	mouse1_normal	T	T		ENSMUSR00000214279	,regulatory_region_variant,,ENSMUSR00000214279,;	A		ENSMUSR00000214279	RegulatoryFeature	regulatory_region_variant	rs218891716			MODIFIER	SNV	CTT	104662353
ENSMUSR00000214279	chr5	104662555	104662555	IGR	SNP	A	A	G	rs581827871	mouse1_PT	mouse1_normal	A	A		ENSMUSR00000214279	,regulatory_region_variant,,ENSMUSR00000214279,;	G		ENSMUSR00000214279	RegulatoryFeature	regulatory_region_variant	rs581827871			MODIFIER	SNV	AAG	104662555
ENSMUSR00000214279	chr5	104662558	104662559	IGR	DEL	CC	CC	-	novel	mouse1_PT	mouse1_normal	CC	CC		ENSMUSR00000214279	,regulatory_region_variant,,ENSMUSR00000214279,;	-		ENSMUSR00000214279	RegulatoryFeature	regulatory_region_variant				MODIFIER	deletion	GTCCC	104662557
Tgfbr3	chr5	107130450	107130450	Intron	SNP	A	A	G	rs49541785	mouse1_PT	mouse1_normal	A	A	c.2278+11T>C	ENSMUST00000031224	Tgfbr3,intron_variant,,ENSMUST00000031224,NM_011578.4;Tgfbr3,intron_variant,,ENSMUST00000136882,;Tgfbr3,intron_variant,,ENSMUST00000138469,;Gm43422,downstream_gene_variant,,ENSMUST00000199780,;,regulatory_region_variant,,ENSMUSR00000686072,;	G	ENSMUSG00000029287	ENSMUST00000031224	Transcript	intron_variant	rs49541785	protein_coding	YES	MODIFIER	SNV	CAC	107130450
Tgfbr3	chr5	107130746	107130746	Intron	SNP	C	C	A	rs51769708	mouse1_PT	mouse1_normal	C	C	c.2161-168G>T	ENSMUST00000031224	Tgfbr3,intron_variant,,ENSMUST00000031224,NM_011578.4;Tgfbr3,intron_variant,,ENSMUST00000136882,;Tgfbr3,intron_variant,,ENSMUST00000138469,;Gm43422,downstream_gene_variant,,ENSMUST00000199780,;,regulatory_region_variant,,ENSMUSR00000686072,;	A	ENSMUSG00000029287	ENSMUST00000031224	Transcript	intron_variant	rs51769708	protein_coding	YES	MODIFIER	SNV	TCA	107130746
Noc4l	chr5	110649117	110649117	Silent	SNP	C	C	T	rs13459088	mouse1_PT	mouse1_normal	C	C	c.1380G>A	ENSMUST00000042147	Noc4l,synonymous_variant,p.Leu460=,ENSMUST00000042147,NM_153570.2;Ddx51,upstream_gene_variant,,ENSMUST00000031478,NM_027156.3;Noc4l,non_coding_transcript_exon_variant,,ENSMUST00000123380,;Noc4l,downstream_gene_variant,,ENSMUST00000124612,;Ddx51,upstream_gene_variant,,ENSMUST00000136629,;Noc4l,downstream_gene_variant,,ENSMUST00000145712,;Noc4l,downstream_gene_variant,,ENSMUST00000150100,;Noc4l,dow…	T	ENSMUSG00000033294	ENSMUST00000042147	Transcript	synonymous_variant	rs13459088	protein_coding	YES	LOW	SNV	ACA	110649117
Noc4l	chr5	110649547	110649547	Missense_Mutation	SNP	C	C	T	rs33539341	mouse1_PT	mouse1_normal	C	C	c.1220G>A	ENSMUST00000042147	Noc4l,missense_variant,p.Arg407His,ENSMUST00000042147,NM_153570.2;Ddx51,upstream_gene_variant,,ENSMUST00000031478,NM_027156.3;Noc4l,non_coding_transcript_exon_variant,,ENSMUST00000123380,;Noc4l,downstream_gene_variant,,ENSMUST00000124612,;Ddx51,upstream_gene_variant,,ENSMUST00000136629,;Noc4l,downstream_gene_variant,,ENSMUST00000145712,;Noc4l,downstream_gene_variant,,ENSMUST00000150100,;Noc4l,dow…	T	ENSMUSG00000033294	ENSMUST00000042147	Transcript	missense_variant	rs33539341	protein_coding	YES	MODERATE	SNV	GCG	110649547
ENSMUSR00000215340	chr5	111394692	111394692	IGR	SNP	A	A	G	rs32078984	mouse1_PT	mouse1_normal	A	A		ENSMUSR00000215340	,regulatory_region_variant,,ENSMUSR00000215340,;	G		ENSMUSR00000215340	RegulatoryFeature	regulatory_region_variant	rs32078984			MODIFIER	SNV	CAT	111394692
ENSMUSR00000215340	chr5	111394717	111394717	IGR	DEL	C	C	-	rs221717435	mouse1_PT	mouse1_normal	C	C		ENSMUSR00000215340	,regulatory_region_variant,,ENSMUSR00000215340,;	-		ENSMUSR00000215340	RegulatoryFeature	regulatory_region_variant	rs221717435			MODIFIER	deletion	CTCC	111394716
Crybb2	chr5	113062890	113062890	Intron	SNP	C	C	G	rs50864138	mouse1_PT	mouse1_normal	C	C	c.306+225G>C	ENSMUST00000112336	Crybb2,intron_variant,,ENSMUST00000031295,;Crybb2,intron_variant,,ENSMUST00000112336,NM_007773.4;Crybb2,downstream_gene_variant,,ENSMUST00000199639,;Gm43247,downstream_gene_variant,,ENSMUST00000198638,;	G	ENSMUSG00000042240	ENSMUST00000112336	Transcript	intron_variant	rs50864138	protein_coding	YES	MODIFIER	SNV	GCG	113062890
Mcm7	chr5	138165298	138165299	Intron	INS	-	-	C	novel	mouse1_PT	mouse1_normal	-	-	c.1849-138dup	ENSMUST00000000505	Mcm7,intron_variant,,ENSMUST00000000505,NM_008568.3,NM_001356576.1,NM_001356577.1;Mcm7,intron_variant,,ENSMUST00000148879,;Cops6,downstream_gene_variant,,ENSMUST00000019638,NM_012002.3;Cops6,downstream_gene_variant,,ENSMUST00000110951,;Cops6,downstream_gene_variant,,ENSMUST00000132639,;Mcm7,downstream_gene_variant,,ENSMUST00000139983,;Mcm7,downstream_gene_variant,,ENSMUST00000147920,;Mcm7,downstr…	C	ENSMUSG00000029730	ENSMUST00000000505	Transcript	intron_variant		protein_coding	YES	MODIFIER	insertion	TGC	138165298
1700123K08Rik	chr5	138562476	138562476	Missense_Mutation	SNP	C	C	T	novel	mouse1_PT	mouse1_normal	C	C	c.656G>A	ENSMUST00000031501	1700123K08Rik,missense_variant,p.Gly219Glu,ENSMUST00000031501,NM_029693.2;1700123K08Rik,non_coding_transcript_exon_variant,,ENSMUST00000199968,;1700123K08Rik,downstream_gene_variant,,ENSMUST00000198778,;	T	ENSMUSG00000029526	ENSMUST00000031501	Transcript	missense_variant		protein_coding	YES	MODERATE	SNV	TCC	138562476
Cyp2w1	chr5	139354032	139354033	Intron	INS	-	-	G	rs240623059	mouse1_PT	mouse1_normal	-	-	c.346+37dup	ENSMUST00000031521	Cyp2w1,intron_variant,,ENSMUST00000031521,NM_001160265.2;Cyp2w1,upstream_gene_variant,,ENSMUST00000197955,;Cox19,upstream_gene_variant,,ENSMUST00000198966,;Cyp2w1,intron_variant,,ENSMUST00000200478,;,regulatory_region_variant,,ENSMUSR00000429739,;,regulatory_region_variant,,ENSMUSR00000692423,;	G	ENSMUSG00000029541	ENSMUST00000031521	Transcript	intron_variant	rs240623059	protein_coding	YES	MODIFIER	insertion	ATG	139354032
Elfn1	chr5	139971190	139971191	5'UTR	INS	-	-	G	novel	mouse1_PT	mouse1_normal	-	-	c.-46dup	ENSMUST00000050519	Elfn1,5_prime_UTR_variant,,ENSMUST00000050519,NM_175522.3;Elfn1,downstream_gene_variant,,ENSMUST00000198608,;	G	ENSMUSG00000048988	ENSMUST00000050519	Transcript	5_prime_UTR_variant		protein_coding	YES	MODIFIER	insertion	CTG	139971190
Lfng	chr5	140614315	140614316	Intron	INS	-	-	G	novel	mouse1_PT	mouse1_normal	-	-	c.1070+46dup	ENSMUST00000031555	Lfng,intron_variant,,ENSMUST00000031555,NM_008494.3;Lfng,downstream_gene_variant,,ENSMUST00000200626,;Lfng,intron_variant,,ENSMUST00000199848,;	G	ENSMUSG00000029570	ENSMUST00000031555	Transcript	intron_variant		protein_coding	YES	MODIFIER	insertion	TTG	140614315
Slc29a4	chr5	142718648	142718666	Intron	DEL	TGAGACAGCAGGGGCCCCA	TGAGACAGCAGGGGCCCCA	-	novel	mouse1_PT	mouse1_normal	TGAGACAGCAGGGGCCCCA	TGAGACAGCAGGGGCCCCA	c.1006+54_1007-41del	ENSMUST00000058418	Slc29a4,intron_variant,,ENSMUST00000058418,NM_146257.2;,regulatory_region_variant,,ENSMUSR00000430116,;,regulatory_region_variant,,ENSMUSR00000693166,;	-	ENSMUSG00000050822	ENSMUST00000058418	Transcript	intron_variant		protein_coding	YES	MODIFIER	deletion	GCTGAGACAGCAGGGGCCCCAT	142718647
Tnrc18	chr5	142790124	142790125	Frame_Shift_Ins	INS	-	-	G	novel	mouse1_PT	mouse1_normal	-	-	c.252dup	ENSMUST00000151477	Tnrc18,frameshift_variant,p.Ser85GlnfsTer82,ENSMUST00000151477,NM_178242.3;Tnrc18,upstream_gene_variant,,ENSMUST00000152247,NM_001122730.3;Tnrc18,downstream_gene_variant,,ENSMUST00000198181,;Tnrc18,non_coding_transcript_exon_variant,,ENSMUST00000155461,;	G	ENSMUSG00000039477	ENSMUST00000151477	Transcript	frameshift_variant		protein_coding	YES	HIGH	insertion	CTG	142790124
Zkscan5	chr5	145212661	145212662	Intron	INS	-	-	G	novel	mouse1_PT	mouse1_normal	-	-	c.766+28dup	ENSMUST00000085671	Zkscan5,intron_variant,,ENSMUST00000031601,NM_001359190.1,NM_001167944.1,NM_001359192.1;Zkscan5,intron_variant,,ENSMUST00000085671,NM_001359188.1,NM_001359189.1,NM_016683.2,NM_001359191.1,NM_001359187.1;Zkscan5,intron_variant,,ENSMUST00000161881,;Zkscan5,intron_variant,,ENSMUST00000160162,;Zkscan5,intron_variant,,ENSMUST00000161896,;Zkscan5,intron_variant,,ENSMUST00000162168,;	G	ENSMUSG00000055991	ENSMUST00000085671	Transcript	intron_variant		protein_coding	YES	MODIFIER	insertion	CTG	145212661
Cyp3a16	chr5	145464862	145464862	Intron	SNP	A	A	T	novel	mouse1_PT	mouse1_normal	A	A	c.218+171T>A	ENSMUST00000031633	Cyp3a16,intron_variant,,ENSMUST00000031633,NM_007820.2;,regulatory_region_variant,,ENSMUSR00000221076,;	T	ENSMUSG00000038656	ENSMUST00000031633	Transcript	intron_variant		protein_coding	YES	MODIFIER	SNV	AAG	145464862
Cyp3a16	chr5	145465198	145465198	Intron	SNP	C	C	T	novel	mouse1_PT	mouse1_normal	C	C	c.166-113G>A	ENSMUST00000031633	Cyp3a16,intron_variant,,ENSMUST00000031633,NM_007820.2;	T	ENSMUSG00000038656	ENSMUST00000031633	Transcript	intron_variant		protein_coding	YES	MODIFIER	SNV	ACA	145465198
Cyp3a16	chr5	145465203	145465203	Intron	SNP	A	A	T	novel	mouse1_PT	mouse1_normal	A	A	c.166-118T>A	ENSMUST00000031633	Cyp3a16,intron_variant,,ENSMUST00000031633,NM_007820.2;	T	ENSMUSG00000038656	ENSMUST00000031633	Transcript	intron_variant		protein_coding	YES	MODIFIER	SNV	AAA	145465203
Flt1	chr5	147576104	147576105	Intron	INS	-	-	G	novel	mouse1_PT	mouse1_normal	-	-	c.3386+35dup	ENSMUST00000031653	Flt1,intron_variant,,ENSMUST00000031653,NM_010228.4;	G	ENSMUSG00000029648	ENSMUST00000031653	Transcript	intron_variant		protein_coding	YES	MODIFIER	insertion	GTG	147576104
Gm43155	chr5	147822830	147822831	3'Flank	DEL	AA	AA	-	novel	mouse1_PT	mouse1_normal	AA	AA		ENSMUST00000202661	Gm43155,downstream_gene_variant,,ENSMUST00000202661,;	-	ENSMUSG00000107065	ENSMUST00000202661	Transcript	downstream_gene_variant		processed_pseudogene	YES	MODIFIER	deletion	AGAAA	147822829
Tet3	chr6	83403859	83403860	Frame_Shift_Ins	INS	-	-	G	novel	mouse1_PT	mouse1_normal	-	-	c.1325dup	ENSMUST00000186548	Tet3,frameshift_variant,p.Ala308SerfsTer15,ENSMUST00000089622,NM_183138.2;Tet3,frameshift_variant,p.Ala443SerfsTer15,ENSMUST00000186548,NM_001347313.1;Tet3,downstream_gene_variant,,ENSMUST00000190295,;Mir6374,upstream_gene_variant,,ENSMUST00000184003,;Tet3,non_coding_transcript_exon_variant,,ENSMUST00000056191,;	G	ENSMUSG00000034832	ENSMUST00000186548	Transcript	frameshift_variant		protein_coding	YES	HIGH	insertion	CTG	83403859
Cntn4	chr6	106655842	106655842	Intron	SNP	C	C	A	novel	mouse1_PT	mouse1_normal	C	C	c.1662+164C>A	ENSMUST00000113264	Cntn4,intron_variant,,ENSMUST00000079416,;Cntn4,intron_variant,,ENSMUST00000089208,NM_001364566.1;Cntn4,intron_variant,,ENSMUST00000113260,NM_001109751.1;Cntn4,intron_variant,,ENSMUST00000113261,NM_173004.3;Cntn4,intron_variant,,ENSMUST00000113264,NM_001109749.1,NM_001364565.1;Cntn4,intron_variant,,ENSMUST00000132395,;Cntn4,intron_variant,,ENSMUST00000204621,;	A	ENSMUSG00000064293	ENSMUST00000113264	Transcript	intron_variant		protein_coding	YES	MODIFIER	SNV	CCT	106655842
Hrh1	chr6	114481408	114481408	3'UTR	SNP	A	A	G	rs47049795	mouse1_PT	mouse1_normal	A	A	c.*182A>G	ENSMUST00000088987	Hrh1,3_prime_UTR_variant,,ENSMUST00000088987,NM_008285.4,NM_001317125.1;Hrh1,3_prime_UTR_variant,,ENSMUST00000161650,NM_001317126.1,NM_001252642.2;Hrh1,3_prime_UTR_variant,,ENSMUST00000161220,NM_001252643.2;Hrh1,3_prime_UTR_variant,,ENSMUST00000160780,NM_001317124.1;Hrh1,downstream_gene_variant,,ENSMUST00000160212,;	G	ENSMUSG00000053004	ENSMUST00000088987	Transcript	3_prime_UTR_variant	rs47049795	protein_coding	YES	MODIFIER	SNV	CAA	114481408
Tsen2	chr6	115547778	115547778	Intron	SNP	G	G	A	rs50729207	mouse1_PT	mouse1_normal	G	G	c.-20-44G>A	ENSMUST00000040234	Tsen2,intron_variant,,ENSMUST00000040234,NM_199033.2;Tsen2,intron_variant,,ENSMUST00000130425,;Tsen2,intron_variant,,ENSMUST00000123359,;Tsen2,intron_variant,,ENSMUST00000138200,;	A	ENSMUSG00000042389	ENSMUST00000040234	Transcript	intron_variant	rs50729207	protein_coding	YES	MODIFIER	SNV	TGA	115547778
Tsen2	chr6	115547788	115547789	Intron	DNP	TT	TT	GG	novel	mouse1_PT	mouse1_normal	TT	TT	c.-20-34_-20-33delinsGG	ENSMUST00000040234	Tsen2,intron_variant,,ENSMUST00000040234,NM_199033.2;Tsen2,intron_variant,,ENSMUST00000130425,;Tsen2,intron_variant,,ENSMUST00000123359,;Tsen2,intron_variant,,ENSMUST00000138200,;	GG	ENSMUSG00000042389	ENSMUST00000040234	Transcript	intron_variant		protein_coding	YES	MODIFIER	substitution	TTTT	115547788
Mbd4	chr6	115843825	115843825	Intron	SNP	C	C	T	rs30951266	mouse1_PT	mouse1_normal	C	C	c.1587+238G>A	ENSMUST00000032469	Mbd4,intron_variant,,ENSMUST00000032469,NM_010774.2;Mbd4,intron_variant,,ENSMUST00000203643,;Mbd4,downstream_gene_variant,,ENSMUST00000122816,;Gm44206,downstream_gene_variant,,ENSMUST00000203044,;Gm44206,downstream_gene_variant,,ENSMUST00000203620,;Mbd4,intron_variant,,ENSMUST00000133830,;Mbd4,intron_variant,,ENSMUST00000147282,;	T	ENSMUSG00000030322	ENSMUST00000032469	Transcript	intron_variant	rs30951266	protein_coding	YES	MODIFIER	SNV	ACA	115843825
Mbd4	chr6	115843891	115843891	Intron	SNP	C	C	T	rs29975374	mouse1_PT	mouse1_normal	C	C	c.1587+172G>A	ENSMUST00000032469	Mbd4,intron_variant,,ENSMUST00000032469,NM_010774.2;Mbd4,intron_variant,,ENSMUST00000203643,;Mbd4,downstream_gene_variant,,ENSMUST00000122816,;Gm44206,downstream_gene_variant,,ENSMUST00000203044,;Gm44206,downstream_gene_variant,,ENSMUST00000203620,;Mbd4,intron_variant,,ENSMUST00000133830,;Mbd4,intron_variant,,ENSMUST00000147282,;	T	ENSMUSG00000030322	ENSMUST00000032469	Transcript	intron_variant	rs29975374	protein_coding	YES	MODIFIER	SNV	CCT	115843891
Mbd4	chr6	115844020	115844020	Intron	SNP	G	G	A	rs30176470	mouse1_PT	mouse1_normal	G	G	c.1587+43C>T	ENSMUST00000032469	Mbd4,intron_variant,,ENSMUST00000032469,NM_010774.2;Mbd4,intron_variant,,ENSMUST00000203643,;Mbd4,downstream_gene_variant,,ENSMUST00000122816,;Gm44206,downstream_gene_variant,,ENSMUST00000203044,;Gm44206,downstream_gene_variant,,ENSMUST00000203620,;Mbd4,intron_variant,,ENSMUST00000133830,;Mbd4,intron_variant,,ENSMUST00000147282,;	A	ENSMUSG00000030322	ENSMUST00000032469	Transcript	intron_variant	rs30176470	protein_coding	YES	MODIFIER	SNV	TGA	115844020
Mbd4	chr6	115844564	115844564	Splice_Region	DEL	C	C	-	rs251332267	mouse1_PT	mouse1_normal	C	C	c.1483+6del	ENSMUST00000032469	Mbd4,splice_region_variant,,ENSMUST00000032469,NM_010774.2;Mbd4,splice_region_variant,,ENSMUST00000203643,;Mbd4,downstream_gene_variant,,ENSMUST00000122816,;Gm44206,downstream_gene_variant,,ENSMUST00000203044,;Gm44206,downstream_gene_variant,,ENSMUST00000203620,;Mbd4,splice_region_variant,,ENSMUST00000133830,;Mbd4,splice_region_variant,,ENSMUST00000147282,;	-	ENSMUSG00000030322	ENSMUST00000032469	Transcript	splice_region_variant,intron_variant	rs251332267	protein_coding	YES	LOW	deletion	GACC	115844563
Mbd4	chr6	115844896	115844896	Intron	SNP	T	T	C	rs48101833	mouse1_PT	mouse1_normal	T	T	c.1334-177A>G	ENSMUST00000032469	Mbd4,intron_variant,,ENSMUST00000032469,NM_010774.2;Mbd4,intron_variant,,ENSMUST00000203643,;Mbd4,downstream_gene_variant,,ENSMUST00000122816,;Gm44206,downstream_gene_variant,,ENSMUST00000203044,;Gm44206,downstream_gene_variant,,ENSMUST00000203620,;Mbd4,intron_variant,,ENSMUST00000133830,;Mbd4,intron_variant,,ENSMUST00000147282,;	C	ENSMUSG00000030322	ENSMUST00000032469	Transcript	intron_variant	rs48101833	protein_coding	YES	MODIFIER	SNV	CTA	115844896
Ift122	chr6	115906082	115906082	Intron	SNP	T	T	G	rs234679637	mouse1_PT	mouse1_normal	T	T	c.2031+126T>G	ENSMUST00000038234	Ift122,intron_variant,,ENSMUST00000038234,NM_031177.4;Ift122,intron_variant,,ENSMUST00000112923,;Ift122,intron_variant,,ENSMUST00000112925,NM_001167763.1;Ift122,intron_variant,,ENSMUST00000124283,;Ift122,intron_variant,,ENSMUST00000141305,;Ift122,intron_variant,,ENSMUST00000155565,;,regulatory_region_variant,,ENSMUSR00000234120,;	G	ENSMUSG00000030323	ENSMUST00000038234	Transcript	intron_variant	rs234679637	protein_coding	YES	MODIFIER	SNV	GTC	115906082
Washc2	chr6	116229395	116229395	Intron	SNP	G	G	A	rs30902075	mouse1_PT	mouse1_normal	G	G	c.1530+45G>A	ENSMUST00000036759	Washc2,intron_variant,,ENSMUST00000036759,NM_026585.3;Washc2,intron_variant,,ENSMUST00000204283,;Washc2,intron_variant,,ENSMUST00000204476,;Washc2,downstream_gene_variant,,ENSMUST00000203928,;Washc2,non_coding_transcript_exon_variant,,ENSMUST00000203297,;Washc2,intron_variant,,ENSMUST00000203802,;Washc2,downstream_gene_variant,,ENSMUST00000203161,;,regulatory_region_variant,,ENSMUSR00000438789,;,…	A	ENSMUSG00000024104	ENSMUST00000036759	Transcript	intron_variant	rs30902075	protein_coding	YES	MODIFIER	SNV	AGT	116229395
Washc2	chr6	116229586	116229586	Intron	SNP	G	G	T	rs30601621	mouse1_PT	mouse1_normal	G	G	c.1530+236G>T	ENSMUST00000036759	Washc2,intron_variant,,ENSMUST00000036759,NM_026585.3;Washc2,intron_variant,,ENSMUST00000204283,;Washc2,intron_variant,,ENSMUST00000204476,;Washc2,downstream_gene_variant,,ENSMUST00000203928,;Washc2,non_coding_transcript_exon_variant,,ENSMUST00000203297,;Washc2,intron_variant,,ENSMUST00000203802,;Washc2,downstream_gene_variant,,ENSMUST00000203161,;,regulatory_region_variant,,ENSMUSR00000438789,;	T	ENSMUSG00000024104	ENSMUST00000036759	Transcript	intron_variant	rs30601621	protein_coding	YES	MODIFIER	SNV	CGG	116229586
Washc2	chr6	116236145	116236145	Missense_Mutation	SNP	C	C	T	rs13460812	mouse1_PT	mouse1_normal	C	C	c.1666C>T	ENSMUST00000036759	Washc2,missense_variant,p.Pro556Ser,ENSMUST00000036759,NM_026585.3;Washc2,missense_variant,p.Pro470Ser,ENSMUST00000204283,;Washc2,missense_variant,p.Pro556Ser,ENSMUST00000204476,;Washc2,non_coding_transcript_exon_variant,,ENSMUST00000203802,;	T	ENSMUSG00000024104	ENSMUST00000036759	Transcript	missense_variant	rs13460812	protein_coding	YES	MODERATE	SNV	TCC	116236145
Zfand4	chr6	116314267	116314267	Silent	SNP	C	C	T	rs13468412	mouse1_PT	mouse1_normal	C	C	c.1218C>T	ENSMUST00000112900	Zfand4,synonymous_variant,p.Asp406=,ENSMUST00000112900,;Zfand4,synonymous_variant,p.Asp387=,ENSMUST00000036503,NM_001309446.1,NM_001290338.1;Zfand4,intron_variant,,ENSMUST00000223495,;Zfand4,downstream_gene_variant,,ENSMUST00000221239,;Zfand4,downstream_gene_variant,,ENSMUST00000222144,;Zfand4,3_prime_UTR_variant,,ENSMUST00000222819,;Zfand4,3_prime_UTR_variant,,ENSMUST00000222494,NM_001290339.1;Z…	T	ENSMUSG00000042213	ENSMUST00000112900	Transcript	synonymous_variant	rs13468412	protein_coding	YES	LOW	SNV	ACG	116314267
Gm15922	chr7	3735802	3735802	Missense_Mutation	SNP	G	G	T	novel	mouse1_PT	mouse1_normal	G	G	c.1805C>A	ENSMUST00000118068	Gm15922,missense_variant,p.Ser602Tyr,ENSMUST00000118068,NM_001371068.1;	T	ENSMUSG00000081665	ENSMUST00000118068	Transcript	missense_variant		polymorphic_pseudogene	YES	MODERATE	SNV	AGA	3735802
Gm28453	chr7	38446530	38446531	3'Flank	INS	-	-	A	rs237789876	mouse1_PT	mouse1_normal	-	-		ENSMUST00000185975	Gm28453,downstream_gene_variant,,ENSMUST00000185556,;Gm28453,downstream_gene_variant,,ENSMUST00000185975,;Gm6605,downstream_gene_variant,,ENSMUST00000031488,;Gm28453,downstream_gene_variant,,ENSMUST00000187041,;	A	ENSMUSG00000101708	ENSMUST00000185975	Transcript	downstream_gene_variant	rs237789876	processed_transcript	YES	MODIFIER	insertion	ATT	38446530
Vmn2r65	chr7	84940327	84940327	Missense_Mutation	SNP	C	C	A	novel	mouse1_PT	mouse1_normal	C	C	c.2380G>T	ENSMUST00000044583	Vmn2r65,missense_variant,p.Ala794Ser,ENSMUST00000044583,NM_001105180.1;Vmn2r65,missense_variant,p.Ala527Ser,ENSMUST00000233469,;Vmn2r65,3_prime_UTR_variant,,ENSMUST00000232823,;Vmn2r65,non_coding_transcript_exon_variant,,ENSMUST00000233024,;	A	ENSMUSG00000066372	ENSMUST00000044583	Transcript	missense_variant		protein_coding	YES	MODERATE	SNV	GCC	84940327
Rnf169	chr7	99945685	99945685	Intron	SNP	G	G	A	novel	mouse1_PT	mouse1_normal	G	G	c.538-2580C>T	ENSMUST00000080817	Rnf169,intron_variant,,ENSMUST00000080817,NM_175388.3;Rnf169,intron_variant,,ENSMUST00000174264,;Gm18959,non_coding_transcript_exon_variant,,ENSMUST00000208954,;	A	ENSMUSG00000058761	ENSMUST00000080817	Transcript	intron_variant		protein_coding	YES	MODIFIER	SNV	CGT	99945685
Dennd5a	chr7	109905817	109905817	Intron	SNP	C	C	T	novel	mouse1_PT	mouse1_normal	C	C	c.2522-37G>A	ENSMUST00000080437	Dennd5a,intron_variant,,ENSMUST00000080437,NM_021494.1;Dennd5a,intron_variant,,ENSMUST00000106722,NM_001311139.1;Dennd5a,downstream_gene_variant,,ENSMUST00000154002,;	T	ENSMUSG00000035901	ENSMUST00000080437	Transcript	intron_variant		protein_coding	YES	MODIFIER	SNV	CCG	109905817
Rassf10	chr7	112957130	112957133	3'UTR	DEL	GTGT	GTGT	-	novel	mouse1_PT	mouse1_normal	GTGT	GTGT	c.*1432_*1435del	ENSMUST00000182858	Rassf10,3_prime_UTR_variant,,ENSMUST00000182858,NM_175279.3;,regulatory_region_variant,,ENSMUSR00000250011,;,regulatory_region_variant,,ENSMUSR00000722026,;	-	ENSMUSG00000098132	ENSMUST00000182858	Transcript	3_prime_UTR_variant		protein_coding	YES	MODIFIER	deletion	TGGTGTG	112957129
5830411N06Rik	chr7	140298469	140298469	Intron	SNP	A	A	G	novel	mouse1_PT	mouse1_normal	A	A	c.3022+86A>G	ENSMUST00000164583	5830411N06Rik,intron_variant,,ENSMUST00000093984,NM_001128145.1;5830411N06Rik,intron_variant,,ENSMUST00000164583,NM_001128146.1;5830411N06Rik,intron_variant,,ENSMUST00000210212,;5830411N06Rik,intron_variant,,ENSMUST00000211749,;5830411N06Rik,downstream_gene_variant,,ENSMUST00000059882,NM_175533.3;	G	ENSMUSG00000054672	ENSMUST00000164583	Transcript	intron_variant		protein_coding	YES	MODIFIER	SNV	CAC	140298469
Pkp3	chr7	141083970	141084038	Intron	DEL	TGCACTTAGTTCCATGCTTGTGGACATGTCTGCATGCATTTTCACAGTCTGCATATGCCCACATACATC	TGCACTTAGTTCCATGCTTGTGGACATGTCTGCATGCATTTTCACAGTCTGCATATGCCCACATACATC	-	novel	mouse1_PT	mouse1_normal	TGCACTTAGTTCCATGCTTGTGGACATGTCTGCATGCATTTTCACAGTCTGCATATGCCCACATACATC	TGCACTTAGTTCCATGCTTGTGGACATGTCTGCATGCATTTTCACAGTCTGCATATGCCCACATACATC	c.1144-83_1144-15del	ENSMUST00000106039	Pkp3,intron_variant,,ENSMUST00000066873,NM_019762.2;Pkp3,intron_variant,,ENSMUST00000106039,NM_001162924.1;Pkp3,downstream_gene_variant,,ENSMUST00000159375,;Pkp3,downstream_gene_variant,,ENSMUST00000163041,;Pkp3,upstream_gene_variant,,ENSMUST00000159253,;Pkp3,upstream_gene_variant,,ENSMUST00000160403,;Pkp3,upstream_gene_variant,,ENSMUST00000160615,;Pkp3,downstream_gene_variant,,ENSMUST00000160869…	-	ENSMUSG00000054065	ENSMUST00000106039	Transcript	intron_variant		protein_coding	YES	MODIFIER	deletion	TGTGCACTTAGTTCCATGCTTGTGGACATGTCTGCATGCATTTTCACAGTCTGCATATGCCCACATACATCT	141083969
Leprotl1	chr8	34139159	34139160	Intron	INS	-	-	TTAGGGAGTCT	novel	mouse1_PT	mouse1_normal	-	-	c.93-120_93-119insAGACTCCCTAA	ENSMUST00000033910	Leprotl1,intron_variant,,ENSMUST00000033910,NM_026609.2;	TTAGGGAGTCT	ENSMUSG00000031513	ENSMUST00000033910	Transcript	intron_variant		protein_coding	YES	MODIFIER	insertion	GGA	34139159
Leprotl1	chr8	34139161	34139162	Intron	INS	-	-	AATCTTGTTTGGAGCAGAAGTTGAACTCTAAGTACCAGTGAGGGAG	novel	mouse1_PT	mouse1_normal	-	-	c.93-122_93-121insCTCCCTCACTGGTACTTAGAGTTCAACTTCTGCTCCAAACAAGATT	ENSMUST00000033910	Leprotl1,intron_variant,,ENSMUST00000033910,NM_026609.2;	AATCTTGTTTGGAGCAGAAGTTGAACTCTAAGTACCAGTGAGGGAG	ENSMUSG00000031513	ENSMUST00000033910	Transcript	intron_variant		protein_coding	YES	MODIFIER	insertion	AAA	34139161
Gm8423	chr8	40713074	40713074	RNA	SNP	C	C	T	novel	mouse1_PT	mouse1_normal	C	C	n.214G>A	ENSMUST00000211387	Gm8423,non_coding_transcript_exon_variant,,ENSMUST00000211387,;	T	ENSMUSG00000110315	ENSMUST00000211387	Transcript	non_coding_transcript_exon_variant		processed_pseudogene	YES	MODIFIER	SNV	TCA	40713074
Psd3	chr8	67686040	67686040	3'Flank	DEL	T	T	-	novel	mouse1_PT	mouse1_normal	T	T		ENSMUST00000098696	Psd3,downstream_gene_variant,,ENSMUST00000038959,;Psd3,downstream_gene_variant,,ENSMUST00000098696,;Psd3,downstream_gene_variant,,ENSMUST00000120071,NM_027626.1;	-	ENSMUSG00000030465	ENSMUST00000098696	Transcript	downstream_gene_variant		protein_coding	YES	MODIFIER	deletion	GCTT	67686039
Ankrd11	chr8	122894029	122894029	Missense_Mutation	SNP	G	G	C	novel	mouse1_PT	mouse1_normal	G	G	c.3020C>G	ENSMUST00000098334	Ankrd11,missense_variant,p.Ala1007Gly,ENSMUST00000098334,NM_001081379.2;Ankrd11,missense_variant,p.Ala1028Gly,ENSMUST00000098333,;Galnt2l,intron_variant,,ENSMUST00000127664,;Ankrd11,downstream_gene_variant,,ENSMUST00000212050,;Gm45894,intron_variant,,ENSMUST00000211940,;Gm45894,intron_variant,,ENSMUST00000212728,;Ankrd11,3_prime_UTR_variant,,ENSMUST00000172906,;Ankrd11,downstream_gene_variant,,EN…	C	ENSMUSG00000035569	ENSMUST00000098334	Transcript	missense_variant		protein_coding	YES	MODERATE	SNV	GGC	122894029
Adamts15	chr9	30921255	30921255	Intron	SNP	T	T	A	novel	mouse1_PT	mouse1_normal	T	T	c.957+26A>T	ENSMUST00000065112	Adamts15,intron_variant,,ENSMUST00000065112,NM_001024139.1,NM_001329420.1;Adamts15,upstream_gene_variant,,ENSMUST00000216215,;,regulatory_region_variant,,ENSMUSR00000271006,;	A	ENSMUSG00000033453	ENSMUST00000065112	Transcript	intron_variant		protein_coding	YES	MODIFIER	SNV	ATC	30921255
Pate9	chr9	36534540	36534540	Intron	SNP	A	A	C	novel	mouse1_PT	mouse1_normal	A	A	c.182-68T>G	ENSMUST00000098900	Pate9,intron_variant,,ENSMUST00000098900,NM_001033783.2;Gm27218,upstream_gene_variant,,ENSMUST00000183745,;	C	ENSMUSG00000074448	ENSMUST00000098900	Transcript	intron_variant		protein_coding	YES	MODIFIER	SNV	AAG	36534540
Herc1	chr9	66437564	66437564	Intron	SNP	T	T	A	novel	mouse1_PT	mouse1_normal	T	T	c.5669-31T>A	ENSMUST00000042824	Herc1,intron_variant,,ENSMUST00000042824,NM_145617.3;Gm28379,intron_variant,,ENSMUST00000186450,;Herc1,upstream_gene_variant,,ENSMUST00000140487,;	A	ENSMUSG00000038664	ENSMUST00000042824	Transcript	intron_variant		protein_coding	YES	MODIFIER	SNV	TTA	66437564
Stag1	chr9	100834269	100834269	Intron	SNP	G	G	T	rs3685910	mouse1_PT	mouse1_normal	G	G	c.903-149G>T	ENSMUST00000129269	Stag1,intron_variant,,ENSMUST00000041418,;Stag1,intron_variant,,ENSMUST00000129269,NM_009282.4,NM_001357264.1;Stag1,intron_variant,,ENSMUST00000149771,;Stag1,intron_variant,,ENSMUST00000123302,;Stag1,intron_variant,,ENSMUST00000138405,;Stag1,intron_variant,,ENSMUST00000155108,;Stag1,upstream_gene_variant,,ENSMUST00000143150,;	T	ENSMUSG00000037286	ENSMUST00000129269	Transcript	intron_variant	rs3685910	protein_coding	YES	MODIFIER	SNV	AGC	100834269
Glb1	chr9	114443125	114443126	Splice_Region	INS	-	-	CACAGCCCACCAGCTATGACTAC	novel	mouse1_PT	mouse1_normal	-	-	c.1071+4_1071+5insCACAGCCCACCAGCTATGACTAC	ENSMUST00000063042	Glb1,splice_region_variant,,ENSMUST00000063042,NM_009752.2;Glb1,frameshift_variant,p.Gly277AlafsTer328,ENSMUST00000217583,;	CACAGCCCACCAGCTATGACTAC	ENSMUSG00000045594	ENSMUST00000063042	Transcript	splice_region_variant,intron_variant		protein_coding	YES	LOW	insertion	GGG	114443125
Glb1	chr9	114443127	114443127	Splice_Region	SNP	T	T	A	novel	mouse1_PT	mouse1_normal	T	T	c.1071+6T>A	ENSMUST00000063042	Glb1,splice_region_variant,,ENSMUST00000063042,NM_009752.2;Glb1,synonymous_variant,p.Gly277=,ENSMUST00000217583,;	A	ENSMUSG00000045594	ENSMUST00000063042	Transcript	splice_region_variant,intron_variant		protein_coding	YES	LOW	SNV	GTC	114443127
Kif15	chr9	122966136	122966136	Intron	SNP	G	G	A	novel	mouse1_PT	mouse1_normal	G	G	c.361+150G>A	ENSMUST00000040717	Kif15,intron_variant,,ENSMUST00000040717,NM_010620.1;Kif15,intron_variant,,ENSMUST00000214652,;Kif15,intron_variant,,ENSMUST00000216388,;Kif15,intron_variant,,ENSMUST00000217401,;Kif15,intron_variant,,ENSMUST00000213745,;Kif15,intron_variant,,ENSMUST00000215176,;Kif15,downstream_gene_variant,,ENSMUST00000214921,;	A	ENSMUSG00000036768	ENSMUST00000040717	Transcript	intron_variant		protein_coding	YES	MODIFIER	SNV	GGA	122966136
Zfx	chrX	94080712	94080712	Splice_Region	SNP	G	G	A	novel	mouse1_PT	mouse1_normal	G	G	c.1216+8C>T	ENSMUST00000088102	Zfx,splice_region_variant,,ENSMUST00000088102,NM_001358355.1,NM_001358356.1,NM_001358354.1,NM_001044386.1;Zfx,splice_region_variant,,ENSMUST00000113926,;Zfx,splice_region_variant,,ENSMUST00000113927,NM_011768.2;Zfx,downstream_gene_variant,,ENSMUST00000137853,;Gm14798,intron_variant,,ENSMUST00000139695,;	A	ENSMUSG00000079509	ENSMUST00000088102	Transcript	splice_region_variant,intron_variant		protein_coding	YES	LOW	SNV	CGC	94080712
Stat4	chr1	52098466	52098466	Missense_Mutation	SNP	T	T	C	novel	mouse1_RT1	mouse1_normal	T	T	c.1415T>C	ENSMUST00000027277	Stat4,missense_variant,p.Val472Ala,ENSMUST00000027277,NM_011487.5;Stat4,missense_variant,p.Val472Ala,ENSMUST00000168302,NM_001308266.1;Gm28177,non_coding_transcript_exon_variant,,ENSMUST00000185516,;	C	ENSMUSG00000062939	ENSMUST00000027277	Transcript	missense_variant		protein_coding	YES	MODERATE	SNV	GTA	52098466
A530032D15Rik	chr1	85112321	85112321	5'Flank	SNP	G	G	A	novel	mouse1_RT1	mouse1_normal	G	G		ENSMUST00000160792	C130026I21Rik,3_prime_UTR_variant,,ENSMUST00000161267,;A530032D15Rik,upstream_gene_variant,,ENSMUST00000160792,NM_213615.2;A530032D15Rik,upstream_gene_variant,,ENSMUST00000161675,;A530032D15Rik,upstream_gene_variant,,ENSMUST00000161724,;C130026I21Rik,downstream_gene_variant,,ENSMUST00000162421,;A530040E14Rik,intron_variant,,ENSMUST00000093501,;A530040E14Rik,intron_variant,,ENSMUST00000159087,;A53…	A	ENSMUSG00000089844	ENSMUST00000160792	Transcript	upstream_gene_variant		protein_coding	YES	MODIFIER	SNV	CGC	85112321
A530032D15Rik	chr1	85112340	85112340	5'Flank	SNP	G	G	A	rs48193754	mouse1_RT1	mouse1_normal	G	G		ENSMUST00000160792	C130026I21Rik,3_prime_UTR_variant,,ENSMUST00000161267,;A530032D15Rik,upstream_gene_variant,,ENSMUST00000160792,NM_213615.2;A530032D15Rik,upstream_gene_variant,,ENSMUST00000161675,;A530032D15Rik,upstream_gene_variant,,ENSMUST00000161724,;C130026I21Rik,downstream_gene_variant,,ENSMUST00000162421,;A530040E14Rik,intron_variant,,ENSMUST00000093501,;A530040E14Rik,intron_variant,,ENSMUST00000159087,;A53…	A	ENSMUSG00000089844	ENSMUST00000160792	Transcript	upstream_gene_variant	rs48193754	protein_coding	YES	MODIFIER	SNV	CGG	85112340
A530040E14Rik	chr1	85115519	85115519	3'Flank	SNP	G	G	A	rs48972690	mouse1_RT1	mouse1_normal	G	G		ENSMUST00000162353	C130026I21Rik,intron_variant,,ENSMUST00000161267,;C130026I21Rik,intron_variant,,ENSMUST00000162421,;A530040E14Rik,downstream_gene_variant,,ENSMUST00000093501,;A530040E14Rik,downstream_gene_variant,,ENSMUST00000159087,;A530040E14Rik,downstream_gene_variant,,ENSMUST00000161150,;A530040E14Rik,downstream_gene_variant,,ENSMUST00000161666,;A530040E14Rik,downstream_gene_variant,,ENSMUST00000162353,;A530…	A	ENSMUSG00000072109	ENSMUST00000162353	Transcript	downstream_gene_variant	rs48972690	antisense	YES	MODIFIER	SNV	AGT	85115519
Alppl2	chr1	87087260	87087260	Missense_Mutation	SNP	G	G	A	novel	mouse1_RT1	mouse1_normal	G	G	c.1378C>T	ENSMUST00000027455	Alppl2,missense_variant,p.Arg460Cys,ENSMUST00000027455,NM_007433.3;Alppl2,missense_variant,p.Arg460Cys,ENSMUST00000188310,;Gm29371,intron_variant,,ENSMUST00000186823,;Alppl2,downstream_gene_variant,,ENSMUST00000190082,;,regulatory_region_variant,,ENSMUSR00000484251,;,regulatory_region_variant,,ENSMUSR00000484252,;	A	ENSMUSG00000026246	ENSMUST00000027455	Transcript	missense_variant		protein_coding	YES	MODERATE	SNV	CGC	87087260
Ugt1a6a	chr1	88215598	88215598	Intron	SNP	C	C	G	novel	mouse1_RT1	mouse1_normal	C	C	c.991-197C>G	ENSMUST00000113134	Ugt1a6a,intron_variant,,ENSMUST00000014263,;Ugt1a2,intron_variant,,ENSMUST00000049289,NM_013701.3;Ugt1a7c,intron_variant,,ENSMUST00000058237,NM_201642.4;Ugt1a1,intron_variant,,ENSMUST00000073049,NM_201645.2;Ugt1a9,intron_variant,,ENSMUST00000073772,NM_201644.2;Ugt1a5,intron_variant,,ENSMUST00000097659,NM_201643.2;Ugt1a6a,intron_variant,,ENSMUST00000113134,NM_145079.3;Ugt1a7c,intron_variant,,ENSMU…	G	ENSMUSG00000054545	ENSMUST00000113134	Transcript	intron_variant		protein_coding	YES	MODIFIER	SNV	TCT	88215598
Mroh2a	chr1	88232041	88232041	Intron	SNP	T	T	A	novel	mouse1_RT1	mouse1_normal	T	T	c.557-203T>A	ENSMUST00000113130	Mroh2a,intron_variant,,ENSMUST00000061013,;Mroh2a,intron_variant,,ENSMUST00000113130,NM_001281466.1;Mroh2a,intron_variant,,ENSMUST00000148474,;,regulatory_region_variant,,ENSMUSR00000484465,;	A	ENSMUSG00000079429	ENSMUST00000113130	Transcript	intron_variant		protein_coding	YES	MODIFIER	SNV	CTC	88232041
Mroh2a	chr1	88245354	88245354	Intron	SNP	A	A	G	rs108109088	mouse1_RT1	mouse1_normal	A	A	c.2556+288A>G	ENSMUST00000113130	Mroh2a,intron_variant,,ENSMUST00000061013,;Mroh2a,intron_variant,,ENSMUST00000113130,NM_001281466.1;Mroh2a,downstream_gene_variant,,ENSMUST00000142632,;,regulatory_region_variant,,ENSMUSR00000008484,;	G	ENSMUSG00000079429	ENSMUST00000113130	Transcript	intron_variant	rs108109088	protein_coding	YES	MODIFIER	SNV	GAT	88245354
Mroh2a	chr1	88257984	88257984	Intron	SNP	C	C	T	novel	mouse1_RT1	mouse1_normal	C	C	c.4593+119C>T	ENSMUST00000113130	Mroh2a,intron_variant,,ENSMUST00000061013,;Mroh2a,intron_variant,,ENSMUST00000113130,NM_001281466.1;Mroh2a,intron_variant,,ENSMUST00000135948,;Hjurp,downstream_gene_variant,,ENSMUST00000054674,NM_198652.2;,regulatory_region_variant,,ENSMUSR00000008491,;	T	ENSMUSG00000079429	ENSMUST00000113130	Transcript	intron_variant		protein_coding	YES	MODIFIER	SNV	CCA	88257984
Hjurp	chr1	88272881	88272881	Intron	SNP	A	A	T	rs107660913	mouse1_RT1	mouse1_normal	A	A	c.220-116T>A	ENSMUST00000054674	Hjurp,intron_variant,,ENSMUST00000054674,NM_198652.2;Hjurp,intron_variant,,ENSMUST00000065420,NM_172505.4;Hjurp,intron_variant,,ENSMUST00000147393,;Hjurp,upstream_gene_variant,,ENSMUST00000127446,;Trpm8,upstream_gene_variant,,ENSMUST00000148138,;Hjurp,non_coding_transcript_exon_variant,,ENSMUST00000128532,;Hjurp,downstream_gene_variant,,ENSMUST00000126739,;Hjurp,upstream_gene_variant,,ENSMUST0000…	T	ENSMUSG00000044783	ENSMUST00000054674	Transcript	intron_variant	rs107660913	protein_coding	YES	MODIFIER	SNV	TAC	88272881
Avpr1b	chr1	131612253	131612253	3'Flank	SNP	G	G	A	novel	mouse1_RT1	mouse1_normal	G	G		ENSMUST00000027690	Avpr1b,downstream_gene_variant,,ENSMUST00000027690,NM_011924.2;Avpr1b,downstream_gene_variant,,ENSMUST00000190410,;	A	ENSMUSG00000026432	ENSMUST00000027690	Transcript	downstream_gene_variant		protein_coding	YES	MODIFIER	SNV	GGC	131612253
Gm25151	chr1	171305466	171305466	5'Flank	SNP	A	A	C	novel	mouse1_RT1	mouse1_normal	A	A		ENSMUST00000157122	Gm25151,upstream_gene_variant,,ENSMUST00000157122,;Rpl27-ps1,non_coding_transcript_exon_variant,,ENSMUST00000088784,;,regulatory_region_variant,,ENSMUSR00000304336,;	C	ENSMUSG00000087747	ENSMUST00000157122	Transcript	upstream_gene_variant		snoRNA	YES	MODIFIER	SNV	CAC	171305466
F11r	chr1	171461926	171461926	Intron	SNP	T	T	C	novel	mouse1_RT1	mouse1_normal	T	T	c.802+14T>C	ENSMUST00000043839	F11r,intron_variant,,ENSMUST00000043839,NM_172647.2;F11r,downstream_gene_variant,,ENSMUST00000144497,;F11r,upstream_gene_variant,,ENSMUST00000155913,;	C	ENSMUSG00000038235	ENSMUST00000043839	Transcript	intron_variant		protein_coding	YES	MODIFIER	SNV	CTT	171461926
Psen2	chr1	180227452	180227452	3'UTR	SNP	C	C	A	novel	mouse1_RT1	mouse1_normal	C	C	c.*121G>T	ENSMUST00000111106	Psen2,3_prime_UTR_variant,,ENSMUST00000111106,;Psen2,3_prime_UTR_variant,,ENSMUST00000010753,NM_011183.3;Psen2,3_prime_UTR_variant,,ENSMUST00000111108,NM_001128605.1;Psen2,3_prime_UTR_variant,,ENSMUST00000111105,;Psen2,3_prime_UTR_variant,,ENSMUST00000111104,;Psen2,non_coding_transcript_exon_variant,,ENSMUST00000130711,;Psen2,non_coding_transcript_exon_variant,,ENSMUST00000136291,;Psen2,downstrea…	A	ENSMUSG00000010609	ENSMUST00000111106	Transcript	3_prime_UTR_variant		protein_coding	YES	MODIFIER	SNV	TCT	180227452
Gm22995	chr10	13890431	13890431	5'Flank	SNP	T	T	A	novel	mouse1_RT1	mouse1_normal	T	T		ENSMUST00000179670	Gm22995,upstream_gene_variant,,ENSMUST00000179670,;Gm8330,downstream_gene_variant,,ENSMUST00000182754,;	A	ENSMUSG00000096790	ENSMUST00000179670	Transcript	upstream_gene_variant		snRNA	YES	MODIFIER	SNV	ATT	13890431
Fig4	chr10	41220822	41220825	Intron	DEL	ACAC	ACAC	-	novel	mouse1_RT1	mouse1_normal	ACAC	ACAC	c.2546+74_2546+77del	ENSMUST00000043814	Fig4,intron_variant,,ENSMUST00000043814,NM_133999.1;Gm25526,downstream_gene_variant,,ENSMUST00000104332,;	-	ENSMUSG00000038417	ENSMUST00000043814	Transcript	intron_variant		protein_coding	YES	MODIFIER	deletion	ATACACA	41220821
Gprc6a	chr10	51626497	51626497	Silent	SNP	A	A	C	novel	mouse1_RT1	mouse1_normal	A	A	c.1269T>G	ENSMUST00000020062	Gprc6a,synonymous_variant,p.Gly423=,ENSMUST00000020062,NM_153071.1;Gprc6a,synonymous_variant,p.Gly423=,ENSMUST00000219286,;Gprc6a,intron_variant,,ENSMUST00000218684,;	C	ENSMUSG00000019905	ENSMUST00000020062	Transcript	synonymous_variant		protein_coding	YES	LOW	SNV	GAC	51626497
Gm9795	chr10	56656245	56656245	RNA	SNP	A	A	G	novel	mouse1_RT1	mouse1_normal	A	A	n.52A>G	ENSMUST00000062156	Gm9795,non_coding_transcript_exon_variant,,ENSMUST00000062156,;	G	ENSMUSG00000045048	ENSMUST00000062156	Transcript	non_coding_transcript_exon_variant		processed_pseudogene	YES	MODIFIER	SNV	CAA	56656245
Supv3l1	chr10	62432986	62432986	Intron	SNP	C	C	T	novel	mouse1_RT1	mouse1_normal	C	C	c.1599+66G>A	ENSMUST00000020273	Supv3l1,intron_variant,,ENSMUST00000020273,NM_181423.3,NM_001359806.1;Supv3l1,intron_variant,,ENSMUST00000161941,;Supv3l1,intron_variant,,ENSMUST00000162023,;Supv3l1,upstream_gene_variant,,ENSMUST00000159042,;Supv3l1,upstream_gene_variant,,ENSMUST00000161830,;	T	ENSMUSG00000020079	ENSMUST00000020273	Transcript	intron_variant		protein_coding	YES	MODIFIER	SNV	CCT	62432986
Cabin1	chr10	75725382	75725382	Missense_Mutation	SNP	G	G	A	novel	mouse1_RT1	mouse1_normal	G	G	c.3140C>T	ENSMUST00000001712	Cabin1,missense_variant,p.Ala1047Val,ENSMUST00000001712,NM_172549.3;Cabin1,missense_variant,p.Ala221Val,ENSMUST00000217810,;Cabin1,upstream_gene_variant,,ENSMUST00000219682,;Cabin1,3_prime_UTR_variant,,ENSMUST00000218878,;Cabin1,3_prime_UTR_variant,,ENSMUST00000218790,;Cabin1,non_coding_transcript_exon_variant,,ENSMUST00000220009,;	A	ENSMUSG00000020196	ENSMUST00000001712	Transcript	missense_variant		protein_coding	YES	MODERATE	SNV	CGC	75725382
Abca7	chr10	80004290	80004290	Intron	SNP	A	A	C	novel	mouse1_RT1	mouse1_normal	A	A	c.2372-91A>C	ENSMUST00000171637	Abca7,intron_variant,,ENSMUST00000043866,;Abca7,intron_variant,,ENSMUST00000132517,NM_013850.2;Abca7,intron_variant,,ENSMUST00000171637,NM_001347081.2;,regulatory_region_variant,,ENSMUSR00000030129,;	C	ENSMUSG00000035722	ENSMUST00000171637	Transcript	intron_variant		protein_coding	YES	MODIFIER	SNV	TAA	80004290
Sfi1	chr11	3187740	3187740	Intron	SNP	G	G	A	rs1133357977	mouse1_RT1	mouse1_normal	G	G	c.24-330C>T	ENSMUST00000081318	Sfi1,intron_variant,,ENSMUST00000066391,;Sfi1,intron_variant,,ENSMUST00000081318,NM_030207.3;Sfi1,intron_variant,,ENSMUST00000101655,;Sfi1,intron_variant,,ENSMUST00000118627,;Sfi1,intron_variant,,ENSMUST00000140846,NM_001363224.1,NM_001363223.1,NM_001363222.1;Sfi1,intron_variant,,ENSMUST00000142315,;Sfi1,intron_variant,,ENSMUST00000153425,;Sfi1,upstream_gene_variant,,ENSMUST00000155763,;Sfi1,intr…	A	ENSMUSG00000023764	ENSMUST00000081318	Transcript	intron_variant	rs1133357977	protein_coding	YES	MODIFIER	SNV	TGC	3187740
Sfi1	chr11	3189305	3189305	Intron	SNP	G	G	A	novel	mouse1_RT1	mouse1_normal	G	G	c.-93-249C>T	ENSMUST00000081318	Sfi1,intron_variant,,ENSMUST00000066391,;Sfi1,intron_variant,,ENSMUST00000081318,NM_030207.3;Sfi1,intron_variant,,ENSMUST00000118627,;Sfi1,intron_variant,,ENSMUST00000142315,;Sfi1,upstream_gene_variant,,ENSMUST00000101655,;Sfi1,upstream_gene_variant,,ENSMUST00000140846,NM_001363224.1,NM_001363223.1,NM_001363222.1;Sfi1,upstream_gene_variant,,ENSMUST00000153425,;Sfi1,upstream_gene_variant,,ENSMUST0…	A	ENSMUSG00000023764	ENSMUST00000081318	Transcript	intron_variant		protein_coding	YES	MODIFIER	SNV	CGT	3189305
Olfr320	chr11	58684062	58684062	Missense_Mutation	SNP	T	T	G	novel	mouse1_RT1	mouse1_normal	T	T	c.188T>G	ENSMUST00000214662	Olfr320,missense_variant,p.Leu63Arg,ENSMUST00000214662,;Olfr320,missense_variant,p.Leu63Arg,ENSMUST00000204718,NM_207230.1;Gm12570,downstream_gene_variant,,ENSMUST00000122047,;	G	ENSMUSG00000107711	ENSMUST00000214662	Transcript	missense_variant		protein_coding	YES	MODERATE	SNV	CTC	58684062
Alox12e	chr11	70320638	70320639	Intron	INS	-	-	G	novel	mouse1_RT1	mouse1_normal	-	-	c.807+91dup	ENSMUST00000019051	Alox12e,intron_variant,,ENSMUST00000019051,NM_145684.2;Alox12e,intron_variant,,ENSMUST00000123752,;Alox12e,downstream_gene_variant,,ENSMUST00000139899,;Alox12e,downstream_gene_variant,,ENSMUST00000149060,;	G	ENSMUSG00000018907	ENSMUST00000019051	Transcript	intron_variant		protein_coding	YES	MODIFIER	insertion	GTG	70320638
Olfr381	chr11	73486506	73486506	Missense_Mutation	SNP	A	A	G	novel	mouse1_RT1	mouse1_normal	A	A	c.317T>C	ENSMUST00000215358	Olfr381,missense_variant,p.Leu106Pro,ENSMUST00000215358,;Olfr381,missense_variant,p.Leu106Pro,ENSMUST00000214623,;Olfr381,missense_variant,p.Leu106Pro,ENSMUST00000119863,;Olfr381,missense_variant,p.Leu106Pro,ENSMUST00000078358,NM_147022.2;Gm44923,upstream_gene_variant,,ENSMUST00000206673,;	G	ENSMUSG00000072708	ENSMUST00000215358	Transcript	missense_variant		protein_coding	YES	MODERATE	SNV	AAG	73486506
Tmem132e	chr11	82438323	82438323	Missense_Mutation	SNP	G	G	A	novel	mouse1_RT1	mouse1_normal	G	G	c.1427G>A	ENSMUST00000054245	Tmem132e,missense_variant,p.Gly476Asp,ENSMUST00000054245,NM_001304439.1;Tmem132e,missense_variant,p.Gly384Asp,ENSMUST00000092852,;Tmem132e,downstream_gene_variant,,ENSMUST00000132477,;Tmem132e,non_coding_transcript_exon_variant,,ENSMUST00000202598,;	A	ENSMUSG00000020701	ENSMUST00000054245	Transcript	missense_variant		protein_coding	YES	MODERATE	SNV	GGC	82438323
1190001M18Rik	chr11	82971744	82971744	3'Flank	SNP	C	C	G	novel	mouse1_RT1	mouse1_normal	C	C		ENSMUST00000215937	1190001M18Rik,downstream_gene_variant,,ENSMUST00000215937,;Gm11424,non_coding_transcript_exon_variant,,ENSMUST00000121929,;	G	ENSMUSG00000111857	ENSMUST00000215937	Transcript	downstream_gene_variant		lincRNA	YES	MODIFIER	SNV	CCG	82971744
Gm11437	chr11	84148782	84148782	Intron	SNP	A	A	C	rs236586847	mouse1_RT1	mouse1_normal	A	A	c.796-80T>G	ENSMUST00000050771	Gm11437,intron_variant,,ENSMUST00000050771,NM_001037932.2;Acaca,intron_variant,,ENSMUST00000133811,;	C	ENSMUSG00000051452	ENSMUST00000050771	Transcript	intron_variant	rs236586847	protein_coding	YES	MODIFIER	SNV	CAC	84148782
Ankfn1	chr11	89504022	89504023	Intron	INS	-	-	G	novel	mouse1_RT1	mouse1_normal	-	-	c.806-11dup	ENSMUST00000128717	Ankfn1,intron_variant,,ENSMUST00000128717,;Ankfn1,intron_variant,,ENSMUST00000169201,;Ankfn1,intron_variant,,ENSMUST00000207815,NM_001327810.1;Ankfn1,intron_variant,,ENSMUST00000238273,;	G	ENSMUSG00000047773	ENSMUST00000128717	Transcript	intron_variant		protein_coding		MODIFIER	insertion	GAG	89504022
Fam117a	chr11	95363890	95363890	Intron	SNP	T	T	G	novel	mouse1_RT1	mouse1_normal	T	T	c.197-109T>G	ENSMUST00000037502	Fam117a,intron_variant,,ENSMUST00000037502,NM_172543.4;Fam117a,intron_variant,,ENSMUST00000129290,;Fam117a,intron_variant,,ENSMUST00000129553,;Fam117a,intron_variant,,ENSMUST00000132357,;Fam117a,intron_variant,,ENSMUST00000143482,;,regulatory_region_variant,,ENSMUSR00000523375,;	G	ENSMUSG00000038893	ENSMUST00000037502	Transcript	intron_variant		protein_coding	YES	MODIFIER	SNV	GTG	95363890
Mir196a-1	chr11	96265124	96265125	5'Flank	INS	-	-	G	novel	mouse1_RT1	mouse1_normal	-	-		ENSMUST00000083612	Mir196a-1,upstream_gene_variant,,ENSMUST00000083612,;Gm53,downstream_gene_variant,,ENSMUST00000129907,;Gm53,downstream_gene_variant,,ENSMUST00000139381,;Gm53,downstream_gene_variant,,ENSMUST00000143887,;Gm53,downstream_gene_variant,,ENSMUST00000150490,;	G	ENSMUSG00000065546	ENSMUST00000083612	Transcript	upstream_gene_variant		miRNA	YES	MODIFIER	insertion	ACG	96265124
4933428G20Rik	chr11	97491087	97491088	Frame_Shift_Ins	INS	-	-	G	novel	mouse1_RT1	mouse1_normal	-	-	c.227dup	ENSMUST00000056955	4933428G20Rik,frameshift_variant,p.Gly77ArgfsTer95,ENSMUST00000056955,NM_001289118.1;Arhgap23,intron_variant,,ENSMUST00000107601,NM_021493.2;Arhgap23,intron_variant,,ENSMUST00000121799,;Arhgap23,upstream_gene_variant,,ENSMUST00000093940,;Arhgap23,intron_variant,,ENSMUST00000142465,;	G	ENSMUSG00000047988	ENSMUST00000056955	Transcript	frameshift_variant		protein_coding	YES	HIGH	insertion	CTG	97491087
Nbr1	chr11	101565698	101565698	Splice_Region	SNP	T	T	C	novel	mouse1_RT1	mouse1_normal	T	T	c.406-6T>C	ENSMUST00000103099	Nbr1,splice_region_variant,,ENSMUST00000071537,;Nbr1,splice_region_variant,,ENSMUST00000103098,NM_008676.3;Nbr1,splice_region_variant,,ENSMUST00000103099,NM_001252220.1;Nbr1,splice_region_variant,,ENSMUST00000107208,NM_001252223.1;Nbr1,splice_region_variant,,ENSMUST00000107212,;Nbr1,splice_region_variant,,ENSMUST00000107213,NM_001252222.1;Nbr1,splice_region_variant,,ENSMUST00000107218,;Nbr1,upstr…	C	ENSMUSG00000017119	ENSMUST00000103099	Transcript	splice_region_variant,intron_variant		protein_coding	YES	LOW	SNV	CTC	101565698
Slc26a11	chr11	119374735	119374736	Intron	INS	-	-	C	novel	mouse1_RT1	mouse1_normal	-	-	c.1103-23dup	ENSMUST00000050880	Slc26a11,intron_variant,,ENSMUST00000050880,NM_178743.3;Slc26a11,intron_variant,,ENSMUST00000151612,;Slc26a11,downstream_gene_variant,,ENSMUST00000147366,;,regulatory_region_variant,,ENSMUSR00000054477,;	C	ENSMUSG00000039908	ENSMUST00000050880	Transcript	intron_variant		protein_coding	YES	MODIFIER	insertion	TAC	119374735
Gm9231	chr12	18364777	18364777	RNA	SNP	C	C	T	novel	mouse1_RT1	mouse1_normal	C	C	n.316C>T	ENSMUST00000220817	Gm9231,non_coding_transcript_exon_variant,,ENSMUST00000220817,;,regulatory_region_variant,,ENSMUSR00000056631,;	T	ENSMUSG00000113132	ENSMUST00000220817	Transcript	non_coding_transcript_exon_variant		processed_pseudogene	YES	MODIFIER	SNV	CCT	18364777
Gm49692	chr12	20234150	20234150	Intron	SNP	C	C	A	rs1133170158	mouse1_RT1	mouse1_normal	C	C	n.1021+41230C>A	ENSMUST00000232183	Gm49692,intron_variant,,ENSMUST00000232183,;Gm48668,downstream_gene_variant,,ENSMUST00000220815,;,regulatory_region_variant,,ENSMUSR00000530492,;	A	ENSMUSG00000116736	ENSMUST00000232183	Transcript	intron_variant,non_coding_transcript_variant	rs1133170158	processed_transcript	YES	MODIFIER	SNV	ACG	20234150
ENSMUSR00000056819	chr12	22030283	22030296	IGR	DEL	GGCACTGCTGGTCA	GGCACTGCTGGTCA	-	novel	mouse1_RT1	mouse1_normal	GGCACTGCTGGTCA	GGCACTGCTGGTCA		ENSMUSR00000056819	,regulatory_region_variant,,ENSMUSR00000056819,;	-		ENSMUSR00000056819	RegulatoryFeature	regulatory_region_variant				MODIFIER	deletion	CGGGCACTGCTGGTCAG	22030282
Klhdc2	chr12	69297159	69297159	Intron	SNP	G	G	C	rs29214088	mouse1_RT1	mouse1_normal	G	G	c.153+12G>C	ENSMUST00000021362	Klhdc2,intron_variant,,ENSMUST00000021362,NM_027117.3;Klhdc2,intron_variant,,ENSMUST00000138585,;Klhdc2,intron_variant,,ENSMUST00000151571,;,regulatory_region_variant,,ENSMUSR00000060606,;	C	ENSMUSG00000020978	ENSMUST00000021362	Transcript	intron_variant	rs29214088	protein_coding	YES	MODIFIER	SNV	CGG	69297159
Map4k5	chr12	69874299	69874299	Silent	SNP	T	T	G	rs52393670	mouse1_RT1	mouse1_normal	T	T	c.144A>C	ENSMUST00000110570	Map4k5,synonymous_variant,p.Val48=,ENSMUST00000110570,;Map4k5,synonymous_variant,p.Val48=,ENSMUST00000049239,NM_201519.2;Map4k5,synonymous_variant,p.Val48=,ENSMUST00000110567,;Map4k5,intron_variant,,ENSMUST00000171211,;Map4k5,intron_variant,,ENSMUST00000153712,;Map4k5,non_coding_transcript_exon_variant,,ENSMUST00000133688,;Map4k5,non_coding_transcript_exon_variant,,ENSMUST00000124715,;	G	ENSMUSG00000034761	ENSMUST00000110570	Transcript	synonymous_variant	rs52393670	protein_coding	YES	LOW	SNV	TTA	69874299
Cox16	chr12	81359412	81359412	Intron	SNP	T	T	C	novel	mouse1_RT1	mouse1_normal	T	T	c.205-68A>G	ENSMUST00000110340	Cox16,intron_variant,,ENSMUST00000110340,NM_001309809.2;Gm20498,intron_variant,,ENSMUST00000164386,NM_001309848.1;Cox16,intron_variant,,ENSMUST00000166723,NM_001309810.2;	C	ENSMUSG00000091803	ENSMUST00000110340	Transcript	intron_variant		protein_coding		MODIFIER	SNV	ATC	81359412
Flvcr2	chr12	85747097	85747097	Silent	SNP	G	G	A	novel	mouse1_RT1	mouse1_normal	G	G	c.246G>A	ENSMUST00000040461	Flvcr2,synonymous_variant,p.Leu82=,ENSMUST00000040461,NM_145447.2;,regulatory_region_variant,,ENSMUSR00000063821,;	A	ENSMUSG00000034258	ENSMUST00000040461	Transcript	synonymous_variant		protein_coding	YES	LOW	SNV	TGG	85747097
Gm48513	chr12	88130905	88130906	3'Flank	INS	-	-	T	novel	mouse1_RT1	mouse1_normal	-	-		ENSMUST00000220586	Gm48513,downstream_gene_variant,,ENSMUST00000220586,;Gm8605,downstream_gene_variant,,ENSMUST00000221619,;	T	ENSMUSG00000113083	ENSMUST00000220586	Transcript	downstream_gene_variant		processed_pseudogene	YES	MODIFIER	insertion	AAT	88130905
Gm48513	chr12	88130910	88130910	3'Flank	SNP	C	C	T	rs47572599	mouse1_RT1	mouse1_normal	C	C		ENSMUST00000220586	Gm48513,downstream_gene_variant,,ENSMUST00000220586,;Gm8605,downstream_gene_variant,,ENSMUST00000221619,;	T	ENSMUSG00000113083	ENSMUST00000220586	Transcript	downstream_gene_variant	rs47572599	processed_pseudogene	YES	MODIFIER	SNV	TCT	88130910
Otub2	chr12	103404179	103404180	Intron	INS	-	-	C	novel	mouse1_RT1	mouse1_normal	-	-	c.766-40dup	ENSMUST00000101094	Otub2,intron_variant,,ENSMUST00000021620,NM_026580.4;Otub2,intron_variant,,ENSMUST00000101094,NM_001177841.1;Otub2,intron_variant,,ENSMUST00000179684,;Ddx24,downstream_gene_variant,,ENSMUST00000044923,NM_020494.4,NM_001364163.1,NM_001364162.1;Ddx24,downstream_gene_variant,,ENSMUST00000110001,NM_001159502.2;Otub2,downstream_gene_variant,,ENSMUST00000148371,;Ddx24,downstream_gene_variant,,ENSMUST00…	C	ENSMUSG00000021203	ENSMUST00000101094	Transcript	intron_variant		protein_coding	YES	MODIFIER	insertion	CGC	103404179
Serpina3h	chr12	104251592	104251592	RNA	SNP	G	G	A	novel	mouse1_RT1	mouse1_normal	G	G	n.807G>A	ENSMUST00000049922	Serpina3h,non_coding_transcript_exon_variant,,ENSMUST00000049922,;Serpina3h,non_coding_transcript_exon_variant,,ENSMUST00000116393,;	A	ENSMUSG00000041449	ENSMUST00000049922	Transcript	non_coding_transcript_exon_variant		processed_transcript	YES	MODIFIER	SNV	CGG	104251592
Igha	chr12	113264934	113264934	5'Flank	SNP	G	G	A	novel	mouse1_RT1	mouse1_normal	G	G		ENSMUST00000194738	Igha,upstream_gene_variant,,ENSMUST00000178282,;Igha,upstream_gene_variant,,ENSMUST00000194738,;Ighe,downstream_gene_variant,,ENSMUST00000223335,;	A	ENSMUSG00000095079	ENSMUST00000194738	Transcript	upstream_gene_variant		IG_C_gene	YES	MODIFIER	SNV	GGT	113264934
Ighv1-36	chr12	114875312	114875312	3'Flank	SNP	G	G	A	novel	mouse1_RT1	mouse1_normal	G	G		ENSMUST00000191862	Ighv1-36,downstream_gene_variant,,ENSMUST00000103513,;Ighv1-36,downstream_gene_variant,,ENSMUST00000191862,;Ighv1-35,non_coding_transcript_exon_variant,,ENSMUST00000195265,;	A	ENSMUSG00000094051	ENSMUST00000191862	Transcript	downstream_gene_variant		IG_V_gene	YES	MODIFIER	SNV	CGG	114875312
Ighv1-39	chr12	114914884	114914884	Missense_Mutation	SNP	C	C	A	novel	mouse1_RT1	mouse1_normal	C	C	c.66G>T	ENSMUST00000103515	Ighv1-39,missense_variant,p.Gln22His,ENSMUST00000103515,;Ighv1-38,upstream_gene_variant,,ENSMUST00000192755,;	A	ENSMUSG00000095130	ENSMUST00000103515	Transcript	missense_variant		IG_V_gene	YES	MODERATE	SNV	GCT	114914884
H2bc7	chr13	23573805	23573805	3'UTR	SNP	G	G	T	novel	mouse1_RT1	mouse1_normal	G	G	c.*5C>A	ENSMUST00000105106	H2bc7,3_prime_UTR_variant,,ENSMUST00000105106,NM_178195.3;H2bc8,downstream_gene_variant,,ENSMUST00000079251,NM_178196.4;H2ac7,upstream_gene_variant,,ENSMUST00000090776,NM_178188.4;H2ac8,upstream_gene_variant,,ENSMUST00000102969,NM_178187.4;H3c4,upstream_gene_variant,,ENSMUST00000105105,NM_178204.2;Gm44394,downstream_gene_variant,,ENSMUST00000199558,;Gm44359,downstream_gene_variant,,ENSMUST0000020…	T	ENSMUSG00000069268	ENSMUST00000105106	Transcript	3_prime_UTR_variant		protein_coding	YES	MODIFIER	SNV	AGG	23573805
Gcm2	chr13	41109772	41109772	Intron	SNP	A	A	G	rs584624459	mouse1_RT1	mouse1_normal	A	A	c.90+93T>C	ENSMUST00000021791	Gcm2,intron_variant,,ENSMUST00000021791,NM_008104.2;Gcm2,intron_variant,,ENSMUST00000225271,;Sycp2l,upstream_gene_variant,,ENSMUST00000124093,NM_001324525.1;Gcm2,upstream_gene_variant,,ENSMUST00000225420,;	G	ENSMUSG00000021362	ENSMUST00000021791	Transcript	intron_variant	rs584624459	protein_coding	YES	MODIFIER	SNV	TAT	41109772
Tbc1d7	chr13	43169681	43169684	Intron	DEL	ACAC	ACAC	-	novel	mouse1_RT1	mouse1_normal	ACAC	ACAC	c.112+118_112+121del	ENSMUST00000179852	Tbc1d7,intron_variant,,ENSMUST00000021797,NM_025935.3;Tbc1d7,intron_variant,,ENSMUST00000179852,NM_001252639.1;Tbc1d7,intron_variant,,ENSMUST00000220787,NM_001252640.1;Tbc1d7,intron_variant,,ENSMUST00000222160,;Tbc1d7,upstream_gene_variant,,ENSMUST00000223000,;Tbc1d7,intron_variant,,ENSMUST00000221095,;Tbc1d7,intron_variant,,ENSMUST00000221352,;Tbc1d7,intron_variant,,ENSMUST00000221795,;	-	ENSMUSG00000021368	ENSMUST00000179852	Transcript	intron_variant		protein_coding	YES	MODIFIER	deletion	TTACACA	43169680
Pdlim7	chr13	55507406	55507406	Intron	SNP	G	G	A	novel	mouse1_RT1	mouse1_normal	G	G	c.536-40C>T	ENSMUST00000046246	Pdlim7,3_prime_UTR_variant,,ENSMUST00000131306,;Pdlim7,intron_variant,,ENSMUST00000046246,NM_001114088.2;Pdlim7,intron_variant,,ENSMUST00000069929,NM_026131.4;Pdlim7,intron_variant,,ENSMUST00000069968,NM_001114087.2;Pdlim7,downstream_gene_variant,,ENSMUST00000144288,;Pdlim7,downstream_gene_variant,,ENSMUST00000153426,;Mir6945,downstream_gene_variant,,ENSMUST00000184300,;Pdlim7,non_coding_transcri…	A	ENSMUSG00000021493	ENSMUST00000046246	Transcript	intron_variant		protein_coding	YES	MODIFIER	SNV	GGG	55507406
Irx4	chr13	73264822	73264822	Intron	SNP	A	A	C	novel	mouse1_RT1	mouse1_normal	A	A	c.-87-26A>C	ENSMUST00000022095	Irx4,intron_variant,,ENSMUST00000022095,NM_018885.2;Irx4,intron_variant,,ENSMUST00000176684,;	C	ENSMUSG00000021604	ENSMUST00000022095	Transcript	intron_variant		protein_coding	YES	MODIFIER	SNV	TAA	73264822
Otp	chr13	94877592	94877593	Intron	DNP	TT	TT	GG	novel	mouse1_RT1	mouse1_normal	TT	TT	c.447+70_447+71delinsGG	ENSMUST00000022195	Otp,intron_variant,,ENSMUST00000022195,NM_011021.4;,regulatory_region_variant,,ENSMUSR00000552012,;	GG	ENSMUSG00000021685	ENSMUST00000022195	Transcript	intron_variant		protein_coding	YES	MODIFIER	substitution	ATTG	94877592
Map1b	chr13	99429831	99429832	Frame_Shift_Ins	INS	-	-	G	novel	mouse1_RT1	mouse1_normal	-	-	c.6380dup	ENSMUST00000064762	Map1b,frameshift_variant,p.Pro2128ThrfsTer13,ENSMUST00000064762,NM_008634.2;Map1b,downstream_gene_variant,,ENSMUST00000223693,;Map1b,downstream_gene_variant,,ENSMUST00000224702,;	G	ENSMUSG00000052727	ENSMUST00000064762	Transcript	frameshift_variant		protein_coding	YES	HIGH	insertion	GTG	99429831
Mcidas	chr13	112999112	112999112	Silent	SNP	T	T	C	rs49584783	mouse1_RT1	mouse1_normal	T	T	c.1068T>C	ENSMUST00000092089	Mcidas,synonymous_variant,p.Ala356=,ENSMUST00000092089,NM_001037914.3;,regulatory_region_variant,,ENSMUSR00000343982,;	C	ENSMUSG00000074651	ENSMUST00000092089	Transcript	synonymous_variant	rs49584783	protein_coding	YES	LOW	SNV	CTT	112999112
Mcidas	chr13	112999232	112999232	3'UTR	SNP	A	A	G	rs50559230	mouse1_RT1	mouse1_normal	A	A	c.*48A>G	ENSMUST00000092089	Mcidas,3_prime_UTR_variant,,ENSMUST00000092089,NM_001037914.3;,regulatory_region_variant,,ENSMUSR00000343982,;	G	ENSMUSG00000074651	ENSMUST00000092089	Transcript	3_prime_UTR_variant	rs50559230	protein_coding	YES	MODIFIER	SNV	GAG	112999232
Esm1	chr13	113210302	113210302	Intron	SNP	G	G	A	rs29728491	mouse1_RT1	mouse1_normal	G	G	c.301+159G>A	ENSMUST00000038144	Esm1,intron_variant,,ENSMUST00000038144,NM_023612.3;Gzmk,intron_variant,,ENSMUST00000122399,;,regulatory_region_variant,,ENSMUSR00000081365,;	A	ENSMUSG00000042379	ENSMUST00000038144	Transcript	intron_variant	rs29728491	protein_coding	YES	MODIFIER	SNV	TGG	113210302
Vcl	chr14	21031652	21031652	Silent	SNP	G	G	A	novel	mouse1_RT1	mouse1_normal	G	G	c.3120G>A	ENSMUST00000022369	Vcl,synonymous_variant,p.Glu1040=,ENSMUST00000022369,NM_009502.5;Ap3m1,3_prime_UTR_variant,,ENSMUST00000154460,NM_018829.4;Ap3m1,downstream_gene_variant,,ENSMUST00000022371,;Ap3m1,downstream_gene_variant,,ENSMUST00000224016,;Vcl,downstream_gene_variant,,ENSMUST00000224380,;,regulatory_region_variant,,ENSMUSR00000556797,;	A	ENSMUSG00000021823	ENSMUST00000022369	Transcript	synonymous_variant		protein_coding	YES	LOW	SNV	AGG	21031652
Galnt15	chr14	32040570	32040570	Intron	SNP	A	A	G	novel	mouse1_RT1	mouse1_normal	A	A	c.706+48A>G	ENSMUST00000022460	Galnt15,intron_variant,,ENSMUST00000022460,NM_030166.3;Galnt15,intron_variant,,ENSMUST00000164208,;Gm49084,upstream_gene_variant,,ENSMUST00000228805,;	G	ENSMUSG00000021903	ENSMUST00000022460	Transcript	intron_variant		protein_coding	YES	MODIFIER	SNV	GAG	32040570
Jph4	chr14	55109586	55109587	Frame_Shift_Ins	INS	-	-	C	novel	mouse1_RT1	mouse1_normal	-	-	c.1502dup	ENSMUST00000022819	Jph4,frameshift_variant,p.Pro502SerfsTer3,ENSMUST00000022819,NM_177049.5;Jph4,frameshift_variant,p.Pro502SerfsTer3,ENSMUST00000124493,;Ap1g2,upstream_gene_variant,,ENSMUST00000036041,NM_001303502.1,NM_007455.5;Ap1g2,upstream_gene_variant,,ENSMUST00000170285,;Ap1g2,upstream_gene_variant,,ENSMUST00000133004,;Ap1g2,upstream_gene_variant,,ENSMUST00000144197,;Ap1g2,upstream_gene_variant,,ENSMUST000001…	C	ENSMUSG00000022208	ENSMUST00000022819	Transcript	frameshift_variant		protein_coding	YES	HIGH	insertion	GAC	55109586
Dach1	chr14	97969829	97969829	Silent	SNP	G	G	A	novel	mouse1_RT1	mouse1_normal	G	G	c.1083C>T	ENSMUST00000071533	Dach1,synonymous_variant,p.Asn361=,ENSMUST00000071533,NM_007826.3;Dach1,synonymous_variant,p.Asn361=,ENSMUST00000069334,NM_001038610.2;Gm25831,upstream_gene_variant,,ENSMUST00000158924,;Dach1,non_coding_transcript_exon_variant,,ENSMUST00000156684,;	A	ENSMUSG00000055639	ENSMUST00000071533	Transcript	synonymous_variant		protein_coding	YES	LOW	SNV	CGT	97969829
Mycbp2	chr14	103222784	103222785	Intron	INS	-	-	C	novel	mouse1_RT1	mouse1_normal	-	-	c.4719+125dup	ENSMUST00000159855	Mycbp2,intron_variant,,ENSMUST00000159855,NM_207215.2;Mycbp2,intron_variant,,ENSMUST00000160758,;Mycbp2,intron_variant,,ENSMUST00000239305,;	C	ENSMUSG00000033004	ENSMUST00000159855	Transcript	intron_variant		protein_coding	YES	MODIFIER	insertion	TTC	103222784
Gpr18	chr14	121912178	121912179	Frame_Shift_Ins	INS	-	-	C	novel	mouse1_RT1	mouse1_normal	-	-	c.433dup	ENSMUST00000055475	Gpr18,frameshift_variant,p.Val145GlyfsTer77,ENSMUST00000055475,NM_182806.2;Ubac2,intron_variant,,ENSMUST00000039803,NM_026861.2;Ubac2,upstream_gene_variant,,ENSMUST00000227684,;Ubac2,intron_variant,,ENSMUST00000226998,;	C	ENSMUSG00000050350	ENSMUST00000055475	Transcript	frameshift_variant		protein_coding	YES	HIGH	insertion	GAC	121912178
Gm5089	chr14	122436264	122436264	RNA	SNP	G	G	A	novel	mouse1_RT1	mouse1_normal	G	G	n.598C>T	ENSMUST00000081580	Gm5089,non_coding_transcript_exon_variant,,ENSMUST00000081580,;Gm5089,non_coding_transcript_exon_variant,,ENSMUST00000238321,;	A	ENSMUSG00000064052	ENSMUST00000081580	Transcript	non_coding_transcript_exon_variant		lincRNA	YES	MODIFIER	SNV	TGA	122436264
Egflam	chr15	7318315	7318315	Missense_Mutation	SNP	C	C	T	novel	mouse1_RT1	mouse1_normal	C	C	c.133G>A	ENSMUST00000096494	Egflam,missense_variant,p.Ala45Thr,ENSMUST00000058593,NM_178748.6;Egflam,missense_variant,p.Ala45Thr,ENSMUST00000096494,NM_001289498.1,NM_001289496.1;Egflam,3_prime_UTR_variant,,ENSMUST00000160207,;Egflam,non_coding_transcript_exon_variant,,ENSMUST00000160273,;Egflam,non_coding_transcript_exon_variant,,ENSMUST00000159726,;	T	ENSMUSG00000042961	ENSMUST00000096494	Transcript	missense_variant		protein_coding	YES	MODERATE	SNV	GCT	7318315
Egflam	chr15	7318467	7318467	Intron	SNP	A	A	G	rs265667206	mouse1_RT1	mouse1_normal	A	A	c.98-117T>C	ENSMUST00000096494	Egflam,intron_variant,,ENSMUST00000058593,NM_178748.6;Egflam,intron_variant,,ENSMUST00000096494,NM_001289498.1,NM_001289496.1;Egflam,intron_variant,,ENSMUST00000159726,;Egflam,intron_variant,,ENSMUST00000160207,;Egflam,intron_variant,,ENSMUST00000160273,;	G	ENSMUSG00000042961	ENSMUST00000096494	Transcript	intron_variant	rs265667206	protein_coding	YES	MODIFIER	SNV	CAT	7318467
Ttc23l	chr15	10561040	10561046	5'Flank	DEL	GGGGGGA	GGGGGGA	-	novel	mouse1_RT1	mouse1_normal	GGGGGGA	GGGGGGA		ENSMUST00000022857	Ttc23l,upstream_gene_variant,,ENSMUST00000022857,NM_029430.1;Ttc23l,upstream_gene_variant,,ENSMUST00000167842,NM_001374772.1;Ttc23l,upstream_gene_variant,,ENSMUST00000166039,;Gm8174,non_coding_transcript_exon_variant,,ENSMUST00000064353,;	-	ENSMUSG00000022249	ENSMUST00000022857	Transcript	upstream_gene_variant		protein_coding	YES	MODIFIER	deletion	GGGGGGGGAG	10561039
Kcns2	chr15	34839778	34839778	Missense_Mutation	SNP	G	G	A	novel	mouse1_RT1	mouse1_normal	G	G	c.1286G>A	ENSMUST00000072868	Kcns2,missense_variant,p.Ser429Asn,ENSMUST00000072868,NM_181317.4;Kcns2,missense_variant,p.Ser429Asn,ENSMUST00000228725,NM_001271704.1;	A	ENSMUSG00000050963	ENSMUST00000072868	Transcript	missense_variant		protein_coding	YES	MODERATE	SNV	AGC	34839778
Rpl15-ps6	chr15	52477955	52477955	RNA	SNP	G	G	A	novel	mouse1_RT1	mouse1_normal	G	G	n.274C>T	ENSMUST00000081993	Rpl15-ps6,non_coding_transcript_exon_variant,,ENSMUST00000081993,;,regulatory_region_variant,,ENSMUSR00000354476,;,regulatory_region_variant,,ENSMUSR00000354477,;	A	ENSMUSG00000057262	ENSMUST00000081993	Transcript	non_coding_transcript_exon_variant		processed_pseudogene	YES	MODIFIER	SNV	AGC	52477955
Apobec3	chr15	79906654	79906654	Intron	SNP	G	G	A	novel	mouse1_RT1	mouse1_normal	G	G	c.1111+52G>A	ENSMUST00000109620	Apobec3,intron_variant,,ENSMUST00000023054,NM_001347041.1;Apobec3,intron_variant,,ENSMUST00000109620,NM_001160415.1;Apobec3,intron_variant,,ENSMUST00000165537,NM_030255.3;Apobec3,intron_variant,,ENSMUST00000175714,;Apobec3,intron_variant,,ENSMUST00000175752,;Apobec3,intron_variant,,ENSMUST00000176325,;Apobec3,downstream_gene_variant,,ENSMUST00000177350,;Apobec3,downstream_gene_variant,,ENSMUST000…	A	ENSMUSG00000009585	ENSMUST00000109620	Transcript	intron_variant		protein_coding	YES	MODIFIER	SNV	TGA	79906654
Upk3a	chr15	85020636	85020637	Intron	INS	-	-	G	novel	mouse1_RT1	mouse1_normal	-	-	c.571+20dup	ENSMUST00000023070	Upk3a,intron_variant,,ENSMUST00000023070,NM_023478.2;Gm49523,upstream_gene_variant,,ENSMUST00000230801,;	G	ENSMUSG00000022435	ENSMUST00000023070	Transcript	intron_variant		protein_coding	YES	MODIFIER	insertion	CTG	85020636
Muc4	chr16	32754829	32754829	Missense_Mutation	SNP	T	T	A	rs587156813	mouse1_RT1	mouse1_normal	T	T	c.4702T>A	ENSMUST00000096106	Muc4,missense_variant,p.Ser1568Thr,ENSMUST00000096106,NM_080457.3;Muc4,downstream_gene_variant,,ENSMUST00000132475,;Muc4,upstream_gene_variant,,ENSMUST00000135753,;Muc4,non_coding_transcript_exon_variant,,ENSMUST00000142355,;	A	ENSMUSG00000079620	ENSMUST00000096106	Transcript	missense_variant	rs587156813	protein_coding	YES	MODERATE	SNV	CTC	32754829
Cox17	chr16	38349146	38349162	Intron	DEL	CATCTGCACGTGCCCTG	CATCTGCACGTGCCCTG	-	novel	mouse1_RT1	mouse1_normal	CATCTGCACGTGCCCTG	CATCTGCACGTGCCCTG	c.108-95_108-79del	ENSMUST00000120495	Cox17,intron_variant,,ENSMUST00000050273,NM_001017429.2;Gm21987,intron_variant,,ENSMUST00000119704,;Cox17,intron_variant,,ENSMUST00000120495,;Cox17,intron_variant,,ENSMUST00000152868,;Cox17,upstream_gene_variant,,ENSMUST00000156026,;Cox17,non_coding_transcript_exon_variant,,ENSMUST00000144812,;Cox17,upstream_gene_variant,,ENSMUST00000134709,;	-	ENSMUSG00000046516	ENSMUST00000120495	Transcript	intron_variant		protein_coding	YES	MODIFIER	deletion	TACATCTGCACGTGCCCTGT	38349145
Epha6	chr16	59915747	59915747	Intron	SNP	C	C	T	novel	mouse1_RT1	mouse1_normal	C	C	c.2386+37G>A	ENSMUST00000068860	Epha6,intron_variant,,ENSMUST00000068860,NM_007938.2;Epha6,intron_variant,,ENSMUST00000161358,;	T	ENSMUSG00000055540	ENSMUST00000068860	Transcript	intron_variant		protein_coding	YES	MODIFIER	SNV	GCA	59915747
ENSMUSR00000118214	chr17	6493211	6493212	IGR	INS	-	-	C	novel	mouse1_RT1	mouse1_normal	-	-		ENSMUSR00000118214	,regulatory_region_variant,,ENSMUSR00000118214,;,regulatory_region_variant,,ENSMUSR00000590412,;	C		ENSMUSR00000118214	RegulatoryFeature	regulatory_region_variant				MODIFIER	insertion	CGC	6493211
Vmn2r115	chr17	23356803	23356803	Intron	SNP	T	T	C	rs1134267794	mouse1_RT1	mouse1_normal	T	T	c.1531-157T>C	ENSMUST00000168175	Vmn2r115,intron_variant,,ENSMUST00000168175,NM_001104579.1;Vmn2r115,intron_variant,,ENSMUST00000234796,;Vmn2r115,non_coding_transcript_exon_variant,,ENSMUST00000234552,;	C	ENSMUSG00000091076	ENSMUST00000168175	Transcript	intron_variant	rs1134267794	protein_coding	YES	MODIFIER	SNV	ATA	23356803
Vmn2r117	chr17	23471270	23471270	Missense_Mutation	SNP	C	C	G	novel	mouse1_RT1	mouse1_normal	C	C	c.1561G>C	ENSMUST00000171996	Vmn2r117,missense_variant,p.Gly521Arg,ENSMUST00000171996,NM_001104581.1;Vmn2r117,3_prime_UTR_variant,,ENSMUST00000234002,;Vmn2r117,3_prime_UTR_variant,,ENSMUST00000234323,;	G	ENSMUSG00000091407	ENSMUST00000171996	Transcript	missense_variant		protein_coding	YES	MODERATE	SNV	CCA	23471270
Dnah8	chr17	30741424	30741424	Intron	SNP	G	G	A	novel	mouse1_RT1	mouse1_normal	G	G	c.6765+9G>A	ENSMUST00000236140	Dnah8,intron_variant,,ENSMUST00000170651,;Dnah8,intron_variant,,ENSMUST00000235390,NM_013811.3;Dnah8,intron_variant,,ENSMUST00000236140,;Gm50252,intron_variant,,ENSMUST00000235858,;Dnah8,intron_variant,,ENSMUST00000235507,;Dnah8,intron_variant,,ENSMUST00000235627,;Dnah8,intron_variant,,ENSMUST00000236647,;Dnah8,downstream_gene_variant,,ENSMUST00000237432,;	A	ENSMUSG00000033826	ENSMUST00000236140	Transcript	intron_variant		protein_coding	YES	MODIFIER	SNV	CGC	30741424
Wiz	chr17	32356471	32356472	Frame_Shift_Ins	INS	-	-	G	novel	mouse1_RT1	mouse1_normal	-	-	c.2662dup	ENSMUST00000064694	Wiz,frameshift_variant,p.Gln1617ProfsTer20,ENSMUST00000236409,;Wiz,frameshift_variant,p.Gln887ProfsTer20,ENSMUST00000087703,NM_001372224.1,NM_011717.4;Wiz,frameshift_variant,p.Gln991ProfsTer20,ENSMUST00000169488,;Wiz,frameshift_variant,p.Gln888ProfsTer20,ENSMUST00000064694,NM_212438.3;Wiz,3_prime_UTR_variant,,ENSMUST00000170617,;Wiz,3_prime_UTR_variant,,ENSMUST00000163107,;	G	ENSMUSG00000024050	ENSMUST00000064694	Transcript	frameshift_variant		protein_coding	YES	HIGH	insertion	TTG	32356471
Gpank1	chr17	35122977	35122977	5'UTR	SNP	G	G	A	novel	mouse1_RT1	mouse1_normal	G	G	c.-9G>A	ENSMUST00000052167	Gpank1,5_prime_UTR_variant,,ENSMUST00000052167,NM_032460.2;Gpank1,intron_variant,,ENSMUST00000165306,NM_001128597.1;Gpank1,intron_variant,,ENSMUST00000173043,;Gpank1,intron_variant,,ENSMUST00000173380,;Csnk2b,upstream_gene_variant,,ENSMUST00000025246,NM_009975.3;D17H6S53E,upstream_gene_variant,,ENSMUST00000061859,NM_033477.2;Csnk2b,upstream_gene_variant,,ENSMUST00000172765,NM_001303446.1;Csnk2b,u…	A	ENSMUSG00000092417	ENSMUST00000052167	Transcript	5_prime_UTR_variant		protein_coding	YES	MODIFIER	SNV	AGC	35122977
Prrc2a	chr17	35156259	35156260	Frame_Shift_Ins	INS	-	-	G	novel	mouse1_RT1	mouse1_normal	-	-	c.3413dup	ENSMUST00000025253	Prrc2a,frameshift_variant,p.Gln1139ThrfsTer66,ENSMUST00000025253,NM_001199044.1,NM_020027.3;Prrc2a,frameshift_variant,p.Gln1084ThrfsTer66,ENSMUST00000174805,;Prrc2a,downstream_gene_variant,,ENSMUST00000172929,;Prrc2a,upstream_gene_variant,,ENSMUST00000174386,;	G	ENSMUSG00000024393	ENSMUST00000025253	Transcript	frameshift_variant		protein_coding	YES	HIGH	insertion	GTG	35156259
Ddx39b	chr17	35253149	35253150	Intron	INS	-	-	C	novel	mouse1_RT1	mouse1_normal	-	-	c.1122+48dup	ENSMUST00000173731	Ddx39b,intron_variant,,ENSMUST00000068056,NM_019693.3;Ddx39b,intron_variant,,ENSMUST00000172549,;Ddx39b,intron_variant,,ENSMUST00000173731,NM_001252457.1;Ddx39b,downstream_gene_variant,,ENSMUST00000174757,;Mir8094,downstream_gene_variant,,ENSMUST00000183361,;Ddx39b,downstream_gene_variant,,ENSMUST00000174164,;,regulatory_region_variant,,ENSMUSR00000594854,;	C	ENSMUSG00000019432	ENSMUST00000173731	Transcript	intron_variant		protein_coding	YES	MODIFIER	insertion	CAC	35253149
Abcf1	chr17	35958382	35958382	Intron	SNP	G	G	A	novel	mouse1_RT1	mouse1_normal	G	G	c.2008-25C>T	ENSMUST00000043757	Abcf1,intron_variant,,ENSMUST00000043757,NM_013854.1;Mir877,downstream_gene_variant,,ENSMUST00000104738,;Abcf1,non_coding_transcript_exon_variant,,ENSMUST00000173111,;Abcf1,intron_variant,,ENSMUST00000173090,;Abcf1,downstream_gene_variant,,ENSMUST00000087205,;Abcf1,upstream_gene_variant,,ENSMUST00000173125,;Abcf1,downstream_gene_variant,,ENSMUST00000174834,;	A	ENSMUSG00000038762	ENSMUST00000043757	Transcript	intron_variant		protein_coding	YES	MODIFIER	SNV	AGC	35958382
Dsg1a	chr18	20322200	20322200	Missense_Mutation	SNP	C	C	A	novel	mouse1_RT1	mouse1_normal	C	C	c.220C>A	ENSMUST00000077146	Dsg1a,missense_variant,p.His74Asn,ENSMUST00000077146,NM_010079.2;	A	ENSMUSG00000069441	ENSMUST00000077146	Transcript	missense_variant		protein_coding	YES	MODERATE	SNV	TCA	20322200
Nrg2	chr18	36027516	36027516	Intron	SNP	A	A	C	novel	mouse1_RT1	mouse1_normal	A	A	c.1223-3108T>G	ENSMUST00000115713	Nrg2,intron_variant,,ENSMUST00000115712,;Nrg2,intron_variant,,ENSMUST00000115713,NM_001167891.2;Nrg2,intron_variant,,ENSMUST00000225173,;Nrg2,intron_variant,,ENSMUST00000239409,;Nrg2,intron_variant,,ENSMUST00000115705,;Nrg2,intron_variant,,ENSMUST00000237681,;	C	ENSMUSG00000060275	ENSMUST00000115713	Transcript	intron_variant		protein_coding	YES	MODIFIER	SNV	AAC	36027516
Pcdh1	chr18	38197350	38197351	Frame_Shift_Ins	INS	-	-	G	novel	mouse1_RT1	mouse1_normal	-	-	c.3015dup	ENSMUST00000057185	Pcdh1,frameshift_variant,p.Lys1006GlnfsTer14,ENSMUST00000057185,NM_029357.3;Pcdh1,frameshift_variant,p.Lys867GlnfsTer33,ENSMUST00000161701,;Pcdh1,frameshift_variant,p.Lys1006GlnfsTer14,ENSMUST00000159405,;Pcdh1,intron_variant,,ENSMUST00000160721,;	G	ENSMUSG00000051375	ENSMUST00000057185	Transcript	frameshift_variant		protein_coding	YES	HIGH	insertion	TTG	38197350
Fbn2	chr18	58069387	58069387	Intron	SNP	T	T	A	novel	mouse1_RT1	mouse1_normal	T	T	c.3826+20A>T	ENSMUST00000025497	Fbn2,intron_variant,,ENSMUST00000025497,NM_010181.2;	A	ENSMUSG00000024598	ENSMUST00000025497	Transcript	intron_variant		protein_coding	YES	MODIFIER	SNV	TTA	58069387
Oacyl	chr18	65749905	65749906	Intron	INS	-	-	G	novel	mouse1_RT1	mouse1_normal	-	-	c.1932+145dup	ENSMUST00000115097	Oacyl,intron_variant,,ENSMUST00000115097,NM_177028.3;Oacyl,intron_variant,,ENSMUST00000117694,;Oacyl,intron_variant,,ENSMUST00000134343,;	G	ENSMUSG00000046610	ENSMUST00000115097	Transcript	intron_variant		protein_coding	YES	MODIFIER	insertion	GTG	65749905
Doc2g	chr19	4006828	4006829	Frame_Shift_Ins	INS	-	-	C	novel	mouse1_RT1	mouse1_normal	-	-	c.1150dup	ENSMUST00000025806	Doc2g,frameshift_variant,p.Gln384ProfsTer4,ENSMUST00000025806,NM_021791.3;Nudt8,downstream_gene_variant,,ENSMUST00000025802,NM_025529.3;Ndufv1,downstream_gene_variant,,ENSMUST00000042497,NM_133666.3;Ndufv1,downstream_gene_variant,,ENSMUST00000128787,;Ndufv1,downstream_gene_variant,,ENSMUST00000133474,;Ndufv1,downstream_gene_variant,,ENSMUST00000134479,;Ndufv1,downstream_gene_variant,,ENSMUST00000…	C	ENSMUSG00000024871	ENSMUST00000025806	Transcript	frameshift_variant		protein_coding	YES	HIGH	insertion	TGC	4006828
Sf3b2	chr19	5274247	5274247	3'UTR	SNP	A	A	G	novel	mouse1_RT1	mouse1_normal	A	A	c.*209T>C	ENSMUST00000025774	Sf3b2,3_prime_UTR_variant,,ENSMUST00000025774,NM_001362454.1,NM_030109.2;Pacs1,upstream_gene_variant,,ENSMUST00000025786,NM_153129.3,NM_001362451.2;Pacs1,upstream_gene_variant,,ENSMUST00000237463,;Sf3b2,non_coding_transcript_exon_variant,,ENSMUST00000237781,;Pacs1,upstream_gene_variant,,ENSMUST00000235130,;Pacs1,upstream_gene_variant,,ENSMUST00000236470,;Pacs1,upstream_gene_variant,,ENSMUST000002…	G	ENSMUSG00000024853	ENSMUST00000025774	Transcript	3_prime_UTR_variant		protein_coding	YES	MODIFIER	SNV	AAG	5274247
Map3k11	chr19	5690879	5690880	Frame_Shift_Ins	INS	-	-	C	novel	mouse1_RT1	mouse1_normal	-	-	c.640dup	ENSMUST00000004156	Map3k11,frameshift_variant,p.His214ProfsTer20,ENSMUST00000004156,NM_022012.3;Pcnx3,upstream_gene_variant,,ENSMUST00000068169,;Pcnx3,upstream_gene_variant,,ENSMUST00000113615,NM_144868.3;Map3k11,upstream_gene_variant,,ENSMUST00000235661,;Gm50315,upstream_gene_variant,,ENSMUST00000237906,;Map3k11,downstream_gene_variant,,ENSMUST00000235727,;Map3k11,downstream_gene_variant,,ENSMUST00000237032,;Map3k…	C	ENSMUSG00000004054	ENSMUST00000004156	Transcript	frameshift_variant		protein_coding	YES	HIGH	insertion	TGC	5690879
Eef1g	chr19	8977572	8977573	Intron	INS	-	-	C	novel	mouse1_RT1	mouse1_normal	-	-	c.1031-6dup	ENSMUST00000052248	Eef1g,intron_variant,,ENSMUST00000052248,NM_026007.4;Eef1g,downstream_gene_variant,,ENSMUST00000122932,;Eef1g,downstream_gene_variant,,ENSMUST00000128626,;Eef1g,intron_variant,,ENSMUST00000135025,;	C	ENSMUSG00000071644	ENSMUST00000052248	Transcript	intron_variant		protein_coding	YES	MODIFIER	insertion	TTC	8977572
Trpm6	chr19	18889006	18889006	Missense_Mutation	SNP	G	G	T	novel	mouse1_RT1	mouse1_normal	G	G	c.5918G>T	ENSMUST00000040489	Trpm6,missense_variant,p.Arg1973Leu,ENSMUST00000040489,NM_153417.2;Trpm6,3_prime_UTR_variant,,ENSMUST00000236199,;,regulatory_region_variant,,ENSMUSR00000380969,;	T	ENSMUSG00000024727	ENSMUST00000040489	Transcript	missense_variant		protein_coding	YES	MODERATE	SNV	CGC	18889006
Slit1	chr19	41602131	41602132	Frame_Shift_Ins	INS	-	-	C	novel	mouse1_RT1	mouse1_normal	-	-	c.4100dup	ENSMUST00000025993	Slit1,frameshift_variant,p.Leu1368ProfsTer4,ENSMUST00000169141,;Slit1,frameshift_variant,p.Leu1368ProfsTer4,ENSMUST00000025993,NM_015748.3;Slit1,frameshift_variant,p.Leu1368ProfsTer4,ENSMUST00000166496,;Slit1,downstream_gene_variant,,ENSMUST00000169416,;	C	ENSMUSG00000025020	ENSMUST00000025993	Transcript	frameshift_variant		protein_coding	YES	HIGH	insertion	GGC	41602131
Btrc	chr19	45450384	45450384	Intron	SNP	A	A	G	rs1134441947,rs3166325	mouse1_RT1	mouse1_normal	A	A	c.157-6149A>G	ENSMUST00000065601	Btrc,intron_variant,,ENSMUST00000065601,NM_001360124.1,NM_001360120.1,NM_001360122.1,NM_001037758.2,NM_001286465.1,NM_001360127.1;Btrc,intron_variant,,ENSMUST00000111936,NM_001360126.1,NM_009771.3;Btrc,intron_variant,,ENSMUST00000223684,;Btrc,intron_variant,,ENSMUST00000223764,;Btrc,intron_variant,,ENSMUST00000224478,NM_001286466.1;Btrc,intron_variant,,ENSMUST00000224053,;Btrc,intron_variant,,ENS…	G	ENSMUSG00000025217	ENSMUST00000065601	Transcript	intron_variant	rs1134441947,rs3166325	protein_coding	YES	MODIFIER	SNV	AAC	45450384
Gle1	chr2	29957870	29957870	Intron	SNP	T	T	G	novel	mouse1_RT1	mouse1_normal	T	T	c.2031+57T>G	ENSMUST00000019859	Gle1,intron_variant,,ENSMUST00000019859,NM_028923.3;Gle1,non_coding_transcript_exon_variant,,ENSMUST00000127390,;	G	ENSMUSG00000019715	ENSMUST00000019859	Transcript	intron_variant		protein_coding	YES	MODIFIER	SNV	TTT	29957870
Stom	chr2	35325202	35325205	Intron	DEL	CACA	CACA	-	novel	mouse1_RT1	mouse1_normal	CACA	CACA	c.238+109_238+112del	ENSMUST00000028241	Stom,intron_variant,,ENSMUST00000028241,NM_013515.2;Stom,upstream_gene_variant,,ENSMUST00000202568,;	-	ENSMUSG00000026880	ENSMUST00000028241	Transcript	intron_variant		protein_coding	YES	MODIFIER	deletion	TGCACAC	35325201
Olfr344	chr2	36569085	36569085	Silent	SNP	C	C	T	novel	mouse1_RT1	mouse1_normal	C	C	c.486C>T	ENSMUST00000215879	Olfr344,synonymous_variant,p.Leu162=,ENSMUST00000215879,;Olfr344,synonymous_variant,p.Leu162=,ENSMUST00000075474,NM_146628.1;	T	ENSMUSG00000096822	ENSMUST00000215879	Transcript	synonymous_variant		protein_coding	YES	LOW	SNV	TCT	36569085
Olfr353	chr2	36890549	36890549	Missense_Mutation	SNP	A	A	G	novel	mouse1_RT1	mouse1_normal	A	A	c.298T>C	ENSMUST00000217215	Olfr353,missense_variant,p.Tyr100His,ENSMUST00000217215,;Olfr353,missense_variant,p.Tyr100His,ENSMUST00000215925,;Olfr353,missense_variant,p.Tyr100His,ENSMUST00000100149,NM_146941.1;	G	ENSMUSG00000075382	ENSMUST00000217215	Transcript	missense_variant		protein_coding	YES	MODERATE	SNV	TAC	36890549
Mbd5	chr2	49307962	49307962	Intron	SNP	T	T	C	novel	mouse1_RT1	mouse1_normal	T	T	c.5040-5688T>C	ENSMUST00000047413	Mbd5,intron_variant,,ENSMUST00000047413,NM_029924.2;Mbd5,intron_variant,,ENSMUST00000112754,NM_001290656.1;Mbd5,intron_variant,,ENSMUST00000122841,;Mbd5,intron_variant,,ENSMUST00000196831,;Mbd5,intron_variant,,ENSMUST00000132717,;Mbd5,intron_variant,,ENSMUST00000196045,;Mbd5,intron_variant,,ENSMUST00000197712,;Ap2m1-ps,upstream_gene_variant,,ENSMUST00000119733,;	C	ENSMUSG00000036792	ENSMUST00000047413	Transcript	intron_variant		protein_coding	YES	MODIFIER	SNV	ATC	49307962
Fmnl2	chr2	53108483	53108483	Intron	SNP	G	G	A	novel	mouse1_RT1	mouse1_normal	G	G	c.1834+25G>A	ENSMUST00000049483	Fmnl2,intron_variant,,ENSMUST00000049483,NM_172409.2;Fmnl2,intron_variant,,ENSMUST00000050719,;Fmnl2,intron_variant,,ENSMUST00000090952,;Fmnl2,intron_variant,,ENSMUST00000127122,;Fmnl2,intron_variant,,ENSMUST00000155586,;	A	ENSMUSG00000036053	ENSMUST00000049483	Transcript	intron_variant		protein_coding	YES	MODIFIER	SNV	AGA	53108483
Baz2b	chr2	59913945	59913946	Frame_Shift_Ins	INS	-	-	G	novel	mouse1_RT1	mouse1_normal	-	-	c.4214dup	ENSMUST00000112550	Baz2b,frameshift_variant,p.Val1407SerfsTer4,ENSMUST00000112550,NM_001001182.3;Baz2b,frameshift_variant,p.Val1407SerfsTer4,ENSMUST00000090925,;Baz2b,upstream_gene_variant,,ENSMUST00000130637,;Baz2b,downstream_gene_variant,,ENSMUST00000147476,;Baz2b,downstream_gene_variant,,ENSMUST00000152639,;	G	ENSMUSG00000026987	ENSMUST00000112550	Transcript	frameshift_variant		protein_coding	YES	HIGH	insertion	TTG	59913945
Ttn	chr2	76766009	76766009	Missense_Mutation	SNP	G	G	A	novel	mouse1_RT1	mouse1_normal	G	G	c.55321C>T	ENSMUST00000111846	Ttn,missense_variant,p.Arg20312Cys,ENSMUST00000099981,;Ttn,missense_variant,p.Arg18441Cys,ENSMUST00000111882,;Ttn,missense_variant,p.Arg18441Cys,ENSMUST00000111846,NM_011652.3;Ttn,missense_variant,p.Arg11860Cys,ENSMUST00000011934,NM_028004.2;Gm13938,intron_variant,,ENSMUST00000156809,;	A	ENSMUSG00000051747	ENSMUST00000111846	Transcript	missense_variant		protein_coding	YES	MODERATE	SNV	CGG	76766009
Terb2	chr2	122186417	122186418	Intron	INS	-	-	C	novel	mouse1_RT1	mouse1_normal	-	-	c.65-40dup	ENSMUST00000028661	Terb2,intron_variant,,ENSMUST00000028661,NM_028914.1;Patl2,upstream_gene_variant,,ENSMUST00000028665,NM_026251.2;Terb2,upstream_gene_variant,,ENSMUST00000149861,;	C	ENSMUSG00000027229	ENSMUST00000028661	Transcript	intron_variant		protein_coding	YES	MODIFIER	insertion	GGC	122186417
Atp8b4	chr2	126405473	126405473	Intron	SNP	T	T	A	novel	mouse1_RT1	mouse1_normal	T	T	c.752-77A>T	ENSMUST00000040128	Atp8b4,intron_variant,,ENSMUST00000040128,NM_001359975.1;Atp8b4,intron_variant,,ENSMUST00000040149,NM_001080944.3;Atp8b4,intron_variant,,ENSMUST00000129187,;Atp8b4,intron_variant,,ENSMUST00000134977,;Atp8b4,intron_variant,,ENSMUST00000147517,;	A	ENSMUSG00000060131	ENSMUST00000040128	Transcript	intron_variant		protein_coding	YES	MODIFIER	SNV	TTA	126405473
Trmt6	chr2	132807089	132807089	Intron	SNP	T	T	C	novel	mouse1_RT1	mouse1_normal	T	T	c.1113-90A>G	ENSMUST00000039554	Trmt6,intron_variant,,ENSMUST00000039554,NM_175113.3,NM_001356444.1,NM_001356442.1,NM_001356443.1;Trmt6,intron_variant,,ENSMUST00000147336,;Trmt6,downstream_gene_variant,,ENSMUST00000127855,;Trmt6,downstream_gene_variant,,ENSMUST00000136897,;Trmt6,downstream_gene_variant,,ENSMUST00000145117,;Trmt6,intron_variant,,ENSMUST00000152836,;	C	ENSMUSG00000037376	ENSMUST00000039554	Transcript	intron_variant		protein_coding	YES	MODIFIER	SNV	GTG	132807089
6820408C15Rik	chr2	152437654	152437655	Intron	INS	-	-	C	rs212565704	mouse1_RT1	mouse1_normal	-	-	c.438+18dup	ENSMUST00000039961	6820408C15Rik,intron_variant,,ENSMUST00000039961,NM_001289738.1,NM_177656.4;6820408C15Rik,intron_variant,,ENSMUST00000128737,;6820408C15Rik,intron_variant,,ENSMUST00000153713,;,regulatory_region_variant,,ENSMUSR00000165491,;,regulatory_region_variant,,ENSMUSR00000395610,;	C	ENSMUSG00000032680	ENSMUST00000039961	Transcript	intron_variant	rs212565704	protein_coding	YES	MODIFIER	insertion	CGC	152437654
Bpifa5	chr2	154167349	154167349	Intron	SNP	G	G	A	novel	mouse1_RT1	mouse1_normal	G	G	c.772+38G>A	ENSMUST00000028986	Bpifa5,intron_variant,,ENSMUST00000028986,NM_025990.4;	A	ENSMUSG00000027484	ENSMUST00000028986	Transcript	intron_variant		protein_coding	YES	MODIFIER	SNV	AGC	154167349
Gm826	chr2	160327416	160327417	5'UTR	INS	-	-	G	novel	mouse1_RT1	mouse1_normal	-	-	c.-30dup	ENSMUST00000099127	Gm826,5_prime_UTR_variant,,ENSMUST00000099127,NM_001033411.3;Gm826,intron_variant,,ENSMUST00000138905,;,regulatory_region_variant,,ENSMUSR00000637358,;	G	ENSMUSG00000074623	ENSMUST00000099127	Transcript	5_prime_UTR_variant		protein_coding	YES	MODIFIER	insertion	CTG	160327416
Gm14421	chr2	177057261	177057261	5'Flank	SNP	G	G	T	novel	mouse1_RT1	mouse1_normal	G	G		ENSMUST00000121755	Gm14421,upstream_gene_variant,,ENSMUST00000121755,;	T	ENSMUSG00000083111	ENSMUST00000121755	Transcript	upstream_gene_variant		unprocessed_pseudogene	YES	MODIFIER	SNV	AGC	177057261
Fndc3b	chr3	27620836	27620836	Intron	SNP	C	C	T	rs29764639	mouse1_RT1	mouse1_normal	C	C	c.112-156G>A	ENSMUST00000195008	Fndc3b,intron_variant,,ENSMUST00000046157,NM_173182.3;Fndc3b,intron_variant,,ENSMUST00000193779,;Fndc3b,intron_variant,,ENSMUST00000195008,NM_001356953.1;Fndc3b,intron_variant,,ENSMUST00000191684,;	T	ENSMUSG00000039286	ENSMUST00000195008	Transcript	intron_variant	rs29764639	protein_coding	YES	MODIFIER	SNV	ACC	27620836
Skil	chr3	31098124	31098124	Missense_Mutation	SNP	G	G	T	novel	mouse1_RT1	mouse1_normal	G	G	c.794G>T	ENSMUST00000029194	Skil,missense_variant,p.Cys265Phe,ENSMUST00000029194,NM_011386.3;Skil,missense_variant,p.Cys265Phe,ENSMUST00000118470,NM_001039090.2;Skil,missense_variant,p.Cys265Phe,ENSMUST00000118204,;Skil,missense_variant,p.Cys185Phe,ENSMUST00000117728,NM_001271772.1;Skil,downstream_gene_variant,,ENSMUST00000123532,;Skil,non_coding_transcript_exon_variant,,ENSMUST00000144756,;,regulatory_region_variant,,ENSMU…	T	ENSMUSG00000027660	ENSMUST00000029194	Transcript	missense_variant		protein_coding	YES	MODERATE	SNV	TGC	31098124
Trpc4	chr3	54194824	54194824	Missense_Mutation	SNP	G	G	A	novel	mouse1_RT1	mouse1_normal	G	G	c.142G>A	ENSMUST00000029311	Trpc4,missense_variant,p.Val48Ile,ENSMUST00000029311,NM_016984.3;Trpc4,missense_variant,p.Val48Ile,ENSMUST00000200048,NM_001253682.1;Trpc4,missense_variant,p.Val48Ile,ENSMUST00000200341,;Trpc4,non_coding_transcript_exon_variant,,ENSMUST00000199399,NM_001253683.1;Trpc4,non_coding_transcript_exon_variant,,ENSMUST00000199359,;	A	ENSMUSG00000027748	ENSMUST00000029311	Transcript	missense_variant		protein_coding	YES	MODERATE	SNV	CGT	54194824
Pear1	chr3	87754005	87754006	Intron	INS	-	-	G	novel	mouse1_RT1	mouse1_normal	-	-	c.1819+58dup	ENSMUST00000172621	Pear1,intron_variant,,ENSMUST00000029714,;Pear1,intron_variant,,ENSMUST00000079083,NM_001289600.1,NM_001032414.1;Pear1,intron_variant,,ENSMUST00000090981,;Pear1,intron_variant,,ENSMUST00000172621,NM_152799.2,NM_028460.2,NM_001289601.1;Pear1,intron_variant,,ENSMUST00000174759,NM_001032413.1;Pear1,downstream_gene_variant,,ENSMUST00000172590,;Pear1,downstream_gene_variant,,ENSMUST00000174776,;Pear1,…	G	ENSMUSG00000028073	ENSMUST00000172621	Transcript	intron_variant		protein_coding	YES	MODIFIER	insertion	GAG	87754005
Atp8b2	chr3	89944023	89944024	Intron	INS	-	-	C	novel	mouse1_RT1	mouse1_normal	-	-	c.2778+85dup	ENSMUST00000168276	Atp8b2,intron_variant,,ENSMUST00000069805,NM_001368650.2;Atp8b2,intron_variant,,ENSMUST00000107396,;Atp8b2,intron_variant,,ENSMUST00000168276,NM_001081182.3;Atp8b2,upstream_gene_variant,,ENSMUST00000166502,;Atp8b2,downstream_gene_variant,,ENSMUST00000171941,;Atp8b2,intron_variant,,ENSMUST00000163152,;Atp8b2,intron_variant,,ENSMUST00000163354,;Atp8b2,intron_variant,,ENSMUST00000166347,;Atp8b2,down…	C	ENSMUSG00000060671	ENSMUST00000168276	Transcript	intron_variant		protein_coding	YES	MODIFIER	insertion	GGC	89944023
Lingo4	chr3	94402972	94402973	Frame_Shift_Ins	INS	-	-	C	novel	mouse1_RT1	mouse1_normal	-	-	c.1223dup	ENSMUST00000050975	Lingo4,frameshift_variant,p.Ala409CysfsTer105,ENSMUST00000050975,NM_177250.2;Rorc,downstream_gene_variant,,ENSMUST00000197040,NM_001293734.1;Gm43401,upstream_gene_variant,,ENSMUST00000198829,;	C	ENSMUSG00000044505	ENSMUST00000050975	Transcript	frameshift_variant		protein_coding	YES	HIGH	insertion	ATC	94402972
Gm15264	chr3	94719898	94719899	3'Flank	INS	-	-	C	novel	mouse1_RT1	mouse1_normal	-	-		ENSMUST00000118050	Gm15264,downstream_gene_variant,,ENSMUST00000118050,;	C	ENSMUSG00000081355	ENSMUST00000118050	Transcript	downstream_gene_variant		unprocessed_pseudogene	YES	MODIFIER	insertion	GAC	94719898
Cgn	chr3	94779432	94779433	Frame_Shift_Ins	INS	-	-	C	novel	mouse1_RT1	mouse1_normal	-	-	c.558dup	ENSMUST00000238849	Cgn,frameshift_variant,p.Gln187AlafsTer34,ENSMUST00000238849,;Cgn,frameshift_variant,p.Gln186AlafsTer34,ENSMUST00000107273,NM_001037711.3;Cgn,frameshift_variant,p.Gln186AlafsTer34,ENSMUST00000107272,NM_001293727.2;Cgn,frameshift_variant,p.Gln186AlafsTer34,ENSMUST00000155485,;Cgn,frameshift_variant,p.Gln186AlafsTer34,ENSMUST00000153263,;	C	ENSMUSG00000068876	ENSMUST00000238849	Transcript	frameshift_variant		protein_coding	YES	HIGH	insertion	TGC	94779432
Sema6c	chr3	95171730	95171731	Intron	INS	-	-	G	novel	mouse1_RT1	mouse1_normal	-	-	c.1763-54dup	ENSMUST00000090823	Sema6c,intron_variant,,ENSMUST00000090821,;Sema6c,intron_variant,,ENSMUST00000090823,NM_001272024.1;Sema6c,intron_variant,,ENSMUST00000107217,;Sema6c,intron_variant,,ENSMUST00000168321,;Sema6c,intron_variant,,ENSMUST00000202315,NM_011351.2;Sema6c,downstream_gene_variant,,ENSMUST00000130662,;Sema6c,non_coding_transcript_exon_variant,,ENSMUST00000126597,;Sema6c,non_coding_transcript_exon_variant,,E…	G	ENSMUSG00000038777	ENSMUST00000090823	Transcript	intron_variant		protein_coding	YES	MODIFIER	insertion	GTG	95171730
Itga10	chr3	96650423	96650424	Frame_Shift_Ins	INS	-	-	G	novel	mouse1_RT1	mouse1_normal	-	-	c.788dup	ENSMUST00000119365	Itga10,frameshift_variant,p.Arg264ThrfsTer6,ENSMUST00000029744,;Itga10,frameshift_variant,p.Arg264ThrfsTer6,ENSMUST00000119365,NM_001302471.1;Gm42957,3_prime_UTR_variant,,ENSMUST00000137564,;	G	ENSMUSG00000090210	ENSMUST00000119365	Transcript	frameshift_variant		protein_coding	YES	HIGH	insertion	CCG	96650423
Ankrd35	chr3	96680931	96680932	Intron	INS	-	-	C	novel	mouse1_RT1	mouse1_normal	-	-	c.454-24dup	ENSMUST00000048427	Ankrd35,intron_variant,,ENSMUST00000048427,NM_001356539.1,NM_001356540.1,NM_001081139.1,NM_001356538.1;Ankrd35,intron_variant,,ENSMUST00000130429,;Ankrd35,intron_variant,,ENSMUST00000122960,;,regulatory_region_variant,,ENSMUSR00000179072,;	C	ENSMUSG00000038354	ENSMUST00000048427	Transcript	intron_variant		protein_coding	YES	MODIFIER	insertion	TTC	96680931
Cym	chr3	107211348	107211349	3'UTR	INS	-	-	G	novel	mouse1_RT1	mouse1_normal	-	-	c.*14dup	ENSMUST00000029504	Cym,3_prime_UTR_variant,,ENSMUST00000029504,NM_001111143.1;,regulatory_region_variant,,ENSMUSR00000651319,;	G	ENSMUSG00000046213	ENSMUST00000029504	Transcript	3_prime_UTR_variant		protein_coding	YES	MODIFIER	insertion	GTG	107211348
Slc25a24	chr3	109159508	109159508	Intron	SNP	A	A	G	novel	mouse1_RT1	mouse1_normal	A	A	c.924+53A>G	ENSMUST00000029477	Slc25a24,intron_variant,,ENSMUST00000029477,NM_172685.3;Slc25a24,downstream_gene_variant,,ENSMUST00000140786,;	G	ENSMUSG00000040322	ENSMUST00000029477	Transcript	intron_variant		protein_coding	YES	MODIFIER	SNV	AAC	109159508
Clca2	chr3	145075778	145075778	Frame_Shift_Del	DEL	A	A	-	novel	mouse1_RT1	mouse1_normal	A	A	c.2004del	ENSMUST00000040465	Clca2,frameshift_variant,p.Asn668LysfsTer14,ENSMUST00000040465,NM_178697.5;Clca2,frameshift_variant,p.Asn668LysfsTer189,ENSMUST00000198993,;	-	ENSMUSG00000036960	ENSMUST00000040465	Transcript	frameshift_variant		protein_coding	YES	HIGH	deletion	TCAT	145075777
Asph	chr4	9643257	9643258	Intron	DNP	TC	TC	AT	novel	mouse1_RT1	mouse1_normal	TC	TC	c.131-3911_131-3910delinsAT	ENSMUST00000078139	Asph,intron_variant,,ENSMUST00000038564,NM_001177855.1;Asph,intron_variant,,ENSMUST00000078139,NM_023066.3;Asph,intron_variant,,ENSMUST00000084912,;Asph,intron_variant,,ENSMUST00000084915,NM_001177850.1;Asph,intron_variant,,ENSMUST00000098275,;Asph,intron_variant,,ENSMUST00000103004,NM_133723.2;Asph,intron_variant,,ENSMUST00000108333,NM_001177853.1;Asph,intron_variant,,ENSMUST00000108334,NM_00117…	AT	ENSMUSG00000028207	ENSMUST00000078139	Transcript	intron_variant		protein_coding	YES	MODIFIER	substitution	GTCA	9643257
Asph	chr4	9643265	9643265	Intron	SNP	G	G	A	rs254122750	mouse1_RT1	mouse1_normal	G	G	c.131-3918C>T	ENSMUST00000078139	Asph,intron_variant,,ENSMUST00000038564,NM_001177855.1;Asph,intron_variant,,ENSMUST00000078139,NM_023066.3;Asph,intron_variant,,ENSMUST00000084912,;Asph,intron_variant,,ENSMUST00000084915,NM_001177850.1;Asph,intron_variant,,ENSMUST00000098275,;Asph,intron_variant,,ENSMUST00000103004,NM_133723.2;Asph,intron_variant,,ENSMUST00000108333,NM_001177853.1;Asph,intron_variant,,ENSMUST00000108334,NM_00117…	A	ENSMUSG00000028207	ENSMUST00000078139	Transcript	intron_variant	rs254122750	protein_coding	YES	MODIFIER	SNV	AGA	9643265
Gm11839	chr4	12115876	12115876	RNA	SNP	A	A	T	rs387903266	mouse1_RT1	mouse1_normal	A	A	n.1593A>T	ENSMUST00000120647	Gm11839,non_coding_transcript_exon_variant,,ENSMUST00000120647,;	T	ENSMUSG00000083246	ENSMUST00000120647	Transcript	non_coding_transcript_exon_variant	rs387903266	processed_pseudogene	YES	MODIFIER	SNV	CAT	12115876
Runx1t1	chr4	13889806	13889806	Silent	SNP	C	C	T	novel	mouse1_RT1	mouse1_normal	C	C	c.1734C>T	ENSMUST00000105566	Runx1t1,synonymous_variant,p.Ser578=,ENSMUST00000105566,NM_001111027.2;Runx1t1,synonymous_variant,p.Ser558=,ENSMUST00000006761,NM_001111026.2;Runx1t1,synonymous_variant,p.Ser551=,ENSMUST00000098256,NM_009822.3;Runx1t1,synonymous_variant,p.Ser578=,ENSMUST00000098257,;Runx1t1,non_coding_transcript_exon_variant,,ENSMUST00000139736,;,regulatory_region_variant,,ENSMUSR00000657851,;	T	ENSMUSG00000006586	ENSMUST00000105566	Transcript	synonymous_variant		protein_coding	YES	LOW	SNV	GCC	13889806
Mdn1	chr4	32689352	32689352	Intron	SNP	G	G	A	rs32245141	mouse1_RT1	mouse1_normal	G	G	c.2691-131G>A	ENSMUST00000178134	Mdn1,intron_variant,,ENSMUST00000071642,;Mdn1,intron_variant,,ENSMUST00000178134,NM_001081392.1;	A	ENSMUSG00000058006	ENSMUST00000178134	Transcript	intron_variant	rs32245141	protein_coding	YES	MODIFIER	SNV	GGT	32689352
Fam219a	chr4	41524418	41524419	Splice_Region	INS	-	-	G	novel	mouse1_RT1	mouse1_normal	-	-	c.61-5dup	ENSMUST00000108052	Fam219a,splice_region_variant,,ENSMUST00000108049,NM_027993.3;Fam219a,splice_region_variant,,ENSMUST00000108050,;Fam219a,splice_region_variant,,ENSMUST00000108052,NM_001159583.1;Fam219a,splice_region_variant,,ENSMUST00000130288,;Fam219a,splice_region_variant,,ENSMUST00000146276,;Gm12404,intron_variant,,ENSMUST00000122839,;	G	ENSMUSG00000028439	ENSMUST00000108052	Transcript	splice_region_variant,intron_variant		protein_coding	YES	LOW	insertion	GTG	41524418
Pigo	chr4	43024689	43024690	Frame_Shift_Ins	INS	-	-	G	novel	mouse1_RT1	mouse1_normal	-	-	c.408dup	ENSMUST00000098109	Pigo,frameshift_variant,p.Thr137HisfsTer20,ENSMUST00000098109,NM_001305386.1,NM_020035.3;Pigo,frameshift_variant,p.Thr129HisfsTer20,ENSMUST00000067481,NM_001305387.1;Pigo,frameshift_variant,p.Thr132HisfsTer20,ENSMUST00000149333,;Stoml2,downstream_gene_variant,,ENSMUST00000030169,NM_023231.2;Stoml2,downstream_gene_variant,,ENSMUST00000135660,;Stoml2,downstream_gene_variant,,ENSMUST00000136326,;Sto…	G	ENSMUSG00000028454	ENSMUST00000098109	Transcript	frameshift_variant		protein_coding	YES	HIGH	insertion	GTG	43024689
Galnt12	chr4	47111411	47111411	Intron	SNP	C	C	T	novel	mouse1_RT1	mouse1_normal	C	C	c.717-45C>T	ENSMUST00000045041	Galnt12,intron_variant,,ENSMUST00000045041,NM_172693.4;Galnt12,intron_variant,,ENSMUST00000107744,;	T	ENSMUSG00000039774	ENSMUST00000045041	Transcript	intron_variant		protein_coding	YES	MODIFIER	SNV	GCG	47111411
Svep1	chr4	58092013	58092014	Intron	INS	-	-	G	rs256911937	mouse1_RT1	mouse1_normal	-	-	c.4637-17dup	ENSMUST00000042850	Svep1,intron_variant,,ENSMUST00000042850,NM_022814.2;	G	ENSMUSG00000028369	ENSMUST00000042850	Transcript	intron_variant	rs256911937	protein_coding	YES	MODIFIER	insertion	AAG	58092013
Csmd2	chr4	128321145	128321146	Intron	INS	-	-	C	novel	mouse1_RT1	mouse1_normal	-	-	c.1462-96dup	ENSMUST00000184063	Csmd2,intron_variant,,ENSMUST00000184063,NM_001281955.1;Csmd2,intron_variant,,ENSMUST00000129619,;Csmd2,intron_variant,,ENSMUST00000144298,;	C	ENSMUSG00000028804	ENSMUST00000184063	Transcript	intron_variant		protein_coding	YES	MODIFIER	insertion	CGC	128321145
Pqlc2	chr4	139300369	139300369	Missense_Mutation	SNP	C	C	T	novel	mouse1_RT1	mouse1_normal	C	C	c.661G>A	ENSMUST00000053862	Pqlc2,missense_variant,p.Ala221Thr,ENSMUST00000105801,;Pqlc2,missense_variant,p.Ala221Thr,ENSMUST00000053862,NM_145384.3;Pqlc2,missense_variant,p.Ala221Thr,ENSMUST00000172747,;Pqlc2,missense_variant,p.Ala221Thr,ENSMUST00000139840,;Pqlc2,downstream_gene_variant,,ENSMUST00000141007,;	T	ENSMUSG00000028744	ENSMUST00000053862	Transcript	missense_variant		protein_coding	YES	MODERATE	SNV	GCG	139300369
Ubr4	chr4	139455035	139455035	Intron	SNP	T	T	C	novel	mouse1_RT1	mouse1_normal	T	T	c.10533-132T>C	ENSMUST00000097822	Ubr4,intron_variant,,ENSMUST00000097822,NM_001160319.1;Ubr4,intron_variant,,ENSMUST00000147999,;Ubr4,intron_variant,,ENSMUST00000165860,;Ubr4,downstream_gene_variant,,ENSMUST00000129949,;	C	ENSMUSG00000066036	ENSMUST00000097822	Transcript	intron_variant		protein_coding	YES	MODIFIER	SNV	CTG	139455035
Padi3	chr4	140793880	140793880	Missense_Mutation	SNP	G	G	A	novel	mouse1_RT1	mouse1_normal	G	G	c.1112C>T	ENSMUST00000026377	Padi3,missense_variant,p.Pro361Leu,ENSMUST00000172098,;Padi3,missense_variant,p.Pro371Leu,ENSMUST00000026377,NM_011060.4;,regulatory_region_variant,,ENSMUSR00000418320,;,regulatory_region_variant,,ENSMUSR00000672294,;	A	ENSMUSG00000025328	ENSMUST00000026377	Transcript	missense_variant		protein_coding	YES	MODERATE	SNV	CGG	140793880
Gm13226	chr4	145579342	145579342	5'Flank	SNP	G	G	A	rs47941171	mouse1_RT1	mouse1_normal	G	G		ENSMUST00000117838	Gm13226,upstream_gene_variant,,ENSMUST00000117838,;Gm13228,downstream_gene_variant,,ENSMUST00000118937,;Gm13222,downstream_gene_variant,,ENSMUST00000119638,;	A	ENSMUSG00000083454	ENSMUST00000117838	Transcript	upstream_gene_variant	rs47941171	processed_pseudogene	YES	MODIFIER	SNV	GGA	145579342
Gm13034	chr4	146069037	146069037	RNA	SNP	G	G	C	novel	mouse1_RT1	mouse1_normal	G	G	n.1286G>C	ENSMUST00000121342	Gm13034,non_coding_transcript_exon_variant,,ENSMUST00000121342,;Gm13035,downstream_gene_variant,,ENSMUST00000117496,;	C	ENSMUSG00000082195	ENSMUST00000121342	Transcript	non_coding_transcript_exon_variant		processed_pseudogene	YES	MODIFIER	SNV	AGA	146069037
ENSMUSR00000673225	chr4	147343159	147343159	IGR	SNP	G	G	A	novel	mouse1_RT1	mouse1_normal	G	G		ENSMUSR00000673225	,regulatory_region_variant,,ENSMUSR00000673225,;	A		ENSMUSR00000673225	RegulatoryFeature	regulatory_region_variant				MODIFIER	SNV	TGC	147343159
Gm13161	chr4	147444075	147444075	3'Flank	SNP	T	T	A	rs1133429269	mouse1_RT1	mouse1_normal	T	T		ENSMUST00000120609	Gm13161,downstream_gene_variant,,ENSMUST00000120609,;Vmn2r-ps19,upstream_gene_variant,,ENSMUST00000179720,;	A	ENSMUSG00000082248	ENSMUST00000120609	Transcript	downstream_gene_variant	rs1133429269	processed_pseudogene	YES	MODIFIER	SNV	ATA	147444075
Armc10	chr5	21661395	21661395	Missense_Mutation	SNP	G	G	A	novel	mouse1_RT1	mouse1_normal	G	G	c.698G>A	ENSMUST00000072896	Armc10,missense_variant,p.Gly233Asp,ENSMUST00000072896,NM_026034.5;Armc10,missense_variant,p.Gly219Asp,ENSMUST00000148873,NM_001363422.1;Armc10,3_prime_UTR_variant,,ENSMUST00000095495,;Napepld,downstream_gene_variant,,ENSMUST00000060899,NM_178728.6,NM_001359964.1;Napepld,downstream_gene_variant,,ENSMUST00000115217,NM_001359965.1,NM_001359963.1;	A	ENSMUSG00000038525	ENSMUST00000072896	Transcript	missense_variant		protein_coding	YES	MODERATE	SNV	GGC	21661395
Reln	chr5	22010105	22010105	Intron	SNP	C	C	A	novel	mouse1_RT1	mouse1_normal	C	C	c.3336+11G>T	ENSMUST00000161356	Reln,intron_variant,,ENSMUST00000062372,NM_001310464.1;Reln,intron_variant,,ENSMUST00000161356,NM_011261.2;Reln,intron_variant,,ENSMUST00000161353,;Reln,intron_variant,,ENSMUST00000162427,;	A	ENSMUSG00000042453	ENSMUST00000161356	Transcript	intron_variant		protein_coding	YES	MODIFIER	SNV	TCC	22010105
Evc2	chr5	37378108	37378108	Intron	SNP	G	G	A	novel	mouse1_RT1	mouse1_normal	G	G	c.1201-75G>A	ENSMUST00000056365	Evc2,intron_variant,,ENSMUST00000056365,NM_145920.3;Evc2,intron_variant,,ENSMUST00000101258,;	A	ENSMUSG00000050248	ENSMUST00000056365	Transcript	intron_variant		protein_coding	YES	MODIFIER	SNV	TGC	37378108
Shisa3	chr5	67608738	67608738	Intron	SNP	C	C	T	rs31492886	mouse1_RT1	mouse1_normal	C	C	c.277+54C>T	ENSMUST00000087241	Shisa3,intron_variant,,ENSMUST00000087241,NM_001033415.3;1700025A08Rik,upstream_gene_variant,,ENSMUST00000200753,;Shisa3,intron_variant,,ENSMUST00000142843,;	T	ENSMUSG00000050010	ENSMUST00000087241	Transcript	intron_variant	rs31492886	protein_coding	YES	MODIFIER	SNV	CCT	67608738
Ociad2	chr5	73336056	73336056	Intron	SNP	C	C	T	rs50475714	mouse1_RT1	mouse1_normal	C	C	c.-60-111G>A	ENSMUST00000087195	Ociad2,intron_variant,,ENSMUST00000087195,NM_026950.4;Ociad2,intron_variant,,ENSMUST00000200776,;Ociad2,intron_variant,,ENSMUST00000200821,;Ociad2,intron_variant,,ENSMUST00000200830,;Ociad2,intron_variant,,ENSMUST00000201908,NM_001310636.1;Ociad2,intron_variant,,ENSMUST00000202012,;	T	ENSMUSG00000029153	ENSMUST00000087195	Transcript	intron_variant	rs50475714	protein_coding	YES	MODIFIER	SNV	ACT	73336056
Sgcb	chr5	73640368	73640368	Intron	SNP	A	A	G	rs49247918	mouse1_RT1	mouse1_normal	A	A	c.435+315T>C	ENSMUST00000081170	Sgcb,intron_variant,,ENSMUST00000081170,NM_011890.5;Sgcb,downstream_gene_variant,,ENSMUST00000201416,;	G	ENSMUSG00000029156	ENSMUST00000081170	Transcript	intron_variant	rs49247918	protein_coding	YES	MODIFIER	SNV	TAG	73640368
Ankrd17	chr5	90244083	90244083	Frame_Shift_Del	DEL	A	A	-	novel	mouse1_RT1	mouse1_normal	A	A	c.5727del	ENSMUST00000014421	Ankrd17,frameshift_variant,p.Phe1909LeufsTer20,ENSMUST00000014421,NM_030886.2;Ankrd17,frameshift_variant,p.Phe1908LeufsTer20,ENSMUST00000168058,;Ankrd17,frameshift_variant,p.Phe1800LeufsTer20,ENSMUST00000197021,;Ankrd17,frameshift_variant,p.Phe1658LeufsTer20,ENSMUST00000081914,NM_198010.2;Ankrd17,upstream_gene_variant,,ENSMUST00000197327,;	-	ENSMUSG00000055204	ENSMUST00000014421	Transcript	frameshift_variant		protein_coding	YES	HIGH	deletion	CCAA	90244082
Fras1	chr5	96708496	96708496	Intron	SNP	A	A	G	rs51185035	mouse1_RT1	mouse1_normal	A	A	c.5863-126A>G	ENSMUST00000036019	Fras1,intron_variant,,ENSMUST00000036019,NM_175473.3;	G	ENSMUSG00000034687	ENSMUST00000036019	Transcript	intron_variant	rs51185035	protein_coding	YES	MODIFIER	SNV	GAT	96708496
Fras1	chr5	96708559	96708560	Intron	INS	-	-	TTT	novel	mouse1_RT1	mouse1_normal	-	-	c.5863-54_5863-52dup	ENSMUST00000036019	Fras1,intron_variant,,ENSMUST00000036019,NM_175473.3;	TTT	ENSMUSG00000034687	ENSMUST00000036019	Transcript	intron_variant		protein_coding	YES	MODIFIER	insertion	GGT	96708559
Cds1	chr5	101812467	101812467	Intron	SNP	T	T	C	novel	mouse1_RT1	mouse1_normal	T	T	c.811-28T>C	ENSMUST00000031273	Cds1,intron_variant,,ENSMUST00000031273,NM_173370.3;Gm43272,downstream_gene_variant,,ENSMUST00000200599,;Cds1,intron_variant,,ENSMUST00000132213,;	C	ENSMUSG00000029330	ENSMUST00000031273	Transcript	intron_variant		protein_coding	YES	MODIFIER	SNV	CTC	101812467
Gm42932	chr5	102416518	102416518	RNA	SNP	A	A	G	rs37168410	mouse1_RT1	mouse1_normal	A	A	n.316A>G	ENSMUST00000197280	Gm42932,non_coding_transcript_exon_variant,,ENSMUST00000197280,;	G	ENSMUSG00000106295	ENSMUST00000197280	Transcript	non_coding_transcript_exon_variant	rs37168410	processed_pseudogene	YES	MODIFIER	SNV	GAA	102416518
Gm42932	chr5	102416588	102416588	RNA	SNP	G	G	C	rs38159935	mouse1_RT1	mouse1_normal	G	G	n.386G>C	ENSMUST00000197280	Gm42932,non_coding_transcript_exon_variant,,ENSMUST00000197280,;	C	ENSMUSG00000106295	ENSMUST00000197280	Transcript	non_coding_transcript_exon_variant	rs38159935	processed_pseudogene	YES	MODIFIER	SNV	GGA	102416588
Sparcl1	chr5	104088225	104088225	Intron	SNP	G	G	A	rs29669983	mouse1_RT1	mouse1_normal	G	G	c.1489+172C>T	ENSMUST00000031249	Sparcl1,intron_variant,,ENSMUST00000031249,NM_010097.4,NM_001359016.1,NM_001359014.1;Sparcl1,downstream_gene_variant,,ENSMUST00000199947,;	A	ENSMUSG00000029309	ENSMUST00000031249	Transcript	intron_variant	rs29669983	protein_coding	YES	MODIFIER	SNV	AGA	104088225
ENSMUSR00000214279	chr5	104662555	104662555	IGR	SNP	A	A	G	rs581827871	mouse1_RT1	mouse1_normal	A	A		ENSMUSR00000214279	,regulatory_region_variant,,ENSMUSR00000214279,;	G		ENSMUSR00000214279	RegulatoryFeature	regulatory_region_variant	rs581827871			MODIFIER	SNV	AAG	104662555
ENSMUSR00000214279	chr5	104662558	104662559	IGR	DEL	CC	CC	-	novel	mouse1_RT1	mouse1_normal	CC	CC		ENSMUSR00000214279	,regulatory_region_variant,,ENSMUSR00000214279,;	-		ENSMUSR00000214279	RegulatoryFeature	regulatory_region_variant				MODIFIER	deletion	GTCCC	104662557
Tgfbr3	chr5	107130450	107130450	Intron	SNP	A	A	G	rs49541785	mouse1_RT1	mouse1_normal	A	A	c.2278+11T>C	ENSMUST00000031224	Tgfbr3,intron_variant,,ENSMUST00000031224,NM_011578.4;Tgfbr3,intron_variant,,ENSMUST00000136882,;Tgfbr3,intron_variant,,ENSMUST00000138469,;Gm43422,downstream_gene_variant,,ENSMUST00000199780,;,regulatory_region_variant,,ENSMUSR00000686072,;	G	ENSMUSG00000029287	ENSMUST00000031224	Transcript	intron_variant	rs49541785	protein_coding	YES	MODIFIER	SNV	CAC	107130450
Noc4l	chr5	110647013	110647013	3'Flank	SNP	T	T	C	novel	mouse1_RT1	mouse1_normal	T	T		ENSMUST00000042147	Noc4l,downstream_gene_variant,,ENSMUST00000042147,NM_153570.2;Noc4l,downstream_gene_variant,,ENSMUST00000123380,;Noc4l,downstream_gene_variant,,ENSMUST00000124612,;Noc4l,downstream_gene_variant,,ENSMUST00000145712,;Noc4l,downstream_gene_variant,,ENSMUST00000150100,;	C	ENSMUSG00000033294	ENSMUST00000042147	Transcript	downstream_gene_variant		protein_coding	YES	MODIFIER	SNV	CTC	110647013
Noc4l	chr5	110649117	110649117	Silent	SNP	C	C	T	rs13459088	mouse1_RT1	mouse1_normal	C	C	c.1380G>A	ENSMUST00000042147	Noc4l,synonymous_variant,p.Leu460=,ENSMUST00000042147,NM_153570.2;Ddx51,upstream_gene_variant,,ENSMUST00000031478,NM_027156.3;Noc4l,non_coding_transcript_exon_variant,,ENSMUST00000123380,;Noc4l,downstream_gene_variant,,ENSMUST00000124612,;Ddx51,upstream_gene_variant,,ENSMUST00000136629,;Noc4l,downstream_gene_variant,,ENSMUST00000145712,;Noc4l,downstream_gene_variant,,ENSMUST00000150100,;Noc4l,dow…	T	ENSMUSG00000033294	ENSMUST00000042147	Transcript	synonymous_variant	rs13459088	protein_coding	YES	LOW	SNV	ACA	110649117
Noc4l	chr5	110649547	110649547	Missense_Mutation	SNP	C	C	T	rs33539341	mouse1_RT1	mouse1_normal	C	C	c.1220G>A	ENSMUST00000042147	Noc4l,missense_variant,p.Arg407His,ENSMUST00000042147,NM_153570.2;Ddx51,upstream_gene_variant,,ENSMUST00000031478,NM_027156.3;Noc4l,non_coding_transcript_exon_variant,,ENSMUST00000123380,;Noc4l,downstream_gene_variant,,ENSMUST00000124612,;Ddx51,upstream_gene_variant,,ENSMUST00000136629,;Noc4l,downstream_gene_variant,,ENSMUST00000145712,;Noc4l,downstream_gene_variant,,ENSMUST00000150100,;Noc4l,dow…	T	ENSMUSG00000033294	ENSMUST00000042147	Transcript	missense_variant	rs33539341	protein_coding	YES	MODERATE	SNV	GCG	110649547
ENSMUSR00000215340	chr5	111394692	111394692	IGR	SNP	A	A	G	rs32078984	mouse1_RT1	mouse1_normal	A	A		ENSMUSR00000215340	,regulatory_region_variant,,ENSMUSR00000215340,;	G		ENSMUSR00000215340	RegulatoryFeature	regulatory_region_variant	rs32078984			MODIFIER	SNV	CAT	111394692
ENSMUSR00000215340	chr5	111394717	111394717	IGR	DEL	C	C	-	rs221717435	mouse1_RT1	mouse1_normal	C	C		ENSMUSR00000215340	,regulatory_region_variant,,ENSMUSR00000215340,;	-		ENSMUSR00000215340	RegulatoryFeature	regulatory_region_variant	rs221717435			MODIFIER	deletion	CTCC	111394716
Crybb2	chr5	113062890	113062890	Intron	SNP	C	C	G	rs50864138	mouse1_RT1	mouse1_normal	C	C	c.306+225G>C	ENSMUST00000112336	Crybb2,intron_variant,,ENSMUST00000031295,;Crybb2,intron_variant,,ENSMUST00000112336,NM_007773.4;Crybb2,downstream_gene_variant,,ENSMUST00000199639,;Gm43247,downstream_gene_variant,,ENSMUST00000198638,;	G	ENSMUSG00000042240	ENSMUST00000112336	Transcript	intron_variant	rs50864138	protein_coding	YES	MODIFIER	SNV	GCG	113062890
Crybb2	chr5	113063410	113063410	Intron	SNP	C	C	T	rs50567058	mouse1_RT1	mouse1_normal	C	C	c.174-163G>A	ENSMUST00000112336	Crybb2,intron_variant,,ENSMUST00000031295,;Crybb2,intron_variant,,ENSMUST00000112336,NM_007773.4;Crybb2,intron_variant,,ENSMUST00000199639,;Crybb2,downstream_gene_variant,,ENSMUST00000137485,;Gm43247,downstream_gene_variant,,ENSMUST00000198638,;	T	ENSMUSG00000042240	ENSMUST00000112336	Transcript	intron_variant	rs50567058	protein_coding	YES	MODIFIER	SNV	GCG	113063410
Mphosph9	chr5	124297229	124297229	Intron	SNP	T	T	C	novel	mouse1_RT1	mouse1_normal	T	T	c.1814+326A>G	ENSMUST00000184951	Mphosph9,intron_variant,,ENSMUST00000031344,NM_001081323.2;Mphosph9,intron_variant,,ENSMUST00000184951,NM_001277867.1;Gm43340,downstream_gene_variant,,ENSMUST00000200448,;Mphosph9,intron_variant,,ENSMUST00000130502,;Mphosph9,intron_variant,,ENSMUST00000147737,;Mphosph9,downstream_gene_variant,,ENSMUST00000141203,;	C	ENSMUSG00000038126	ENSMUST00000184951	Transcript	intron_variant		protein_coding	YES	MODIFIER	SNV	TTC	124297229
Nyap1	chr5	137735175	137735176	Frame_Shift_Ins	INS	-	-	G	novel	mouse1_RT1	mouse1_normal	-	-	c.1594dup	ENSMUST00000118326	Nyap1,frameshift_variant,p.His532ProfsTer31,ENSMUST00000118326,;Nyap1,frameshift_variant,p.His532ProfsTer31,ENSMUST00000061789,NM_175521.4;Nyap1,frameshift_variant,p.His532ProfsTer31,ENSMUST00000149512,;Nyap1,frameshift_variant,p.His532ProfsTer31,ENSMUST00000212152,NM_001347505.1;	G	ENSMUSG00000045348	ENSMUST00000118326	Transcript	frameshift_variant		protein_coding	YES	HIGH	insertion	GTG	137735175
Mcm7	chr5	138165298	138165299	Intron	INS	-	-	C	novel	mouse1_RT1	mouse1_normal	-	-	c.1849-138dup	ENSMUST00000000505	Mcm7,intron_variant,,ENSMUST00000000505,NM_008568.3,NM_001356576.1,NM_001356577.1;Mcm7,intron_variant,,ENSMUST00000148879,;Cops6,downstream_gene_variant,,ENSMUST00000019638,NM_012002.3;Cops6,downstream_gene_variant,,ENSMUST00000110951,;Cops6,downstream_gene_variant,,ENSMUST00000132639,;Mcm7,downstream_gene_variant,,ENSMUST00000139983,;Mcm7,downstream_gene_variant,,ENSMUST00000147920,;Mcm7,downstr…	C	ENSMUSG00000029730	ENSMUST00000000505	Transcript	intron_variant		protein_coding	YES	MODIFIER	insertion	TGC	138165298
1700123K08Rik	chr5	138562476	138562476	Missense_Mutation	SNP	C	C	T	novel	mouse1_RT1	mouse1_normal	C	C	c.656G>A	ENSMUST00000031501	1700123K08Rik,missense_variant,p.Gly219Glu,ENSMUST00000031501,NM_029693.2;1700123K08Rik,non_coding_transcript_exon_variant,,ENSMUST00000199968,;1700123K08Rik,downstream_gene_variant,,ENSMUST00000198778,;	T	ENSMUSG00000029526	ENSMUST00000031501	Transcript	missense_variant		protein_coding	YES	MODERATE	SNV	TCC	138562476
Cyp2w1	chr5	139354151	139354152	Intron	INS	-	-	C	novel	mouse1_RT1	mouse1_normal	-	-	c.347-82dup	ENSMUST00000031521	Cyp2w1,intron_variant,,ENSMUST00000031521,NM_001160265.2;Cyp2w1,upstream_gene_variant,,ENSMUST00000197955,;Cox19,upstream_gene_variant,,ENSMUST00000198966,;Cyp2w1,intron_variant,,ENSMUST00000200478,;,regulatory_region_variant,,ENSMUSR00000429739,;,regulatory_region_variant,,ENSMUSR00000692423,;	C	ENSMUSG00000029541	ENSMUST00000031521	Transcript	intron_variant		protein_coding	YES	MODIFIER	insertion	TGC	139354151
Micall2	chr5	139707005	139707006	Intron	INS	-	-	C	rs225089850	mouse1_RT1	mouse1_normal	-	-	c.2956+56dup	ENSMUST00000044642	Micall2,intron_variant,,ENSMUST00000044642,NM_174850.3;Micall2,intron_variant,,ENSMUST00000170773,;Micall2,intron_variant,,ENSMUST00000164584,;Micall2,downstream_gene_variant,,ENSMUST00000165645,;Gm42424,downstream_gene_variant,,ENSMUST00000198319,;	C	ENSMUSG00000036718	ENSMUST00000044642	Transcript	intron_variant	rs225089850	protein_coding	YES	MODIFIER	insertion	CAC	139707005
Ttyh3	chr5	140623322	140623323	3'UTR	INS	-	-	G	novel	mouse1_RT1	mouse1_normal	-	-	c.*134dup	ENSMUST00000042661	Ttyh3,3_prime_UTR_variant,,ENSMUST00000042661,NM_175274.5;Ttyh3,3_prime_UTR_variant,,ENSMUST00000197452,NM_001308040.1;Ttyh3,3_prime_UTR_variant,,ENSMUST00000199157,;,regulatory_region_variant,,ENSMUSR00000692771,;	G	ENSMUSG00000036565	ENSMUST00000042661	Transcript	3_prime_UTR_variant		protein_coding	YES	MODIFIER	insertion	GCG	140623322
Zkscan5	chr5	145212661	145212662	Intron	INS	-	-	G	novel	mouse1_RT1	mouse1_normal	-	-	c.766+28dup	ENSMUST00000085671	Zkscan5,intron_variant,,ENSMUST00000031601,NM_001359190.1,NM_001167944.1,NM_001359192.1;Zkscan5,intron_variant,,ENSMUST00000085671,NM_001359188.1,NM_001359189.1,NM_016683.2,NM_001359191.1,NM_001359187.1;Zkscan5,intron_variant,,ENSMUST00000161881,;Zkscan5,intron_variant,,ENSMUST00000160162,;Zkscan5,intron_variant,,ENSMUST00000161896,;Zkscan5,intron_variant,,ENSMUST00000162168,;	G	ENSMUSG00000055991	ENSMUST00000085671	Transcript	intron_variant		protein_coding	YES	MODIFIER	insertion	CTG	145212661
Cyp3a44	chr5	145801353	145801353	Intron	SNP	T	T	C	rs108402360	mouse1_RT1	mouse1_normal	T	T	c.166-25A>G	ENSMUST00000067479	Cyp3a44,intron_variant,,ENSMUST00000067479,NM_177380.3;	C	ENSMUSG00000054417	ENSMUST00000067479	Transcript	intron_variant	rs108402360	protein_coding	YES	MODIFIER	SNV	TTC	145801353
Gm42642	chr6	3182625	3182625	3'Flank	SNP	T	T	C	rs586479464	mouse1_RT1	mouse1_normal	T	T		ENSMUST00000200683	Gm42642,downstream_gene_variant,,ENSMUST00000200683,;,regulatory_region_variant,,ENSMUSR00000431209,;	C	ENSMUSG00000107185	ENSMUST00000200683	Transcript	downstream_gene_variant	rs586479464	processed_pseudogene	YES	MODIFIER	SNV	GTC	3182625
Gm42642	chr6	3183120	3183120	5'Flank	SNP	A	A	C	rs107998193	mouse1_RT1	mouse1_normal	A	A		ENSMUST00000200683	Gm42642,upstream_gene_variant,,ENSMUST00000200683,;,regulatory_region_variant,,ENSMUSR00000431209,;	C	ENSMUSG00000107185	ENSMUST00000200683	Transcript	upstream_gene_variant	rs107998193	processed_pseudogene	YES	MODIFIER	SNV	AAC	3183120
Ppp1r3a	chr6	14754893	14754893	Missense_Mutation	SNP	T	T	A	novel	mouse1_RT1	mouse1_normal	T	T	c.354A>T	ENSMUST00000045096	Ppp1r3a,missense_variant,p.Lys118Asn,ENSMUST00000045096,NM_080464.2;,regulatory_region_variant,,ENSMUSR00000431733,;	A	ENSMUSG00000042717	ENSMUST00000045096	Transcript	missense_variant		protein_coding	YES	MODERATE	SNV	CTT	14754893
Evx1	chr6	52313821	52313822	5'UTR	INS	-	-	C	novel	mouse1_RT1	mouse1_normal	-	-	c.-17dup	ENSMUST00000031787	Evx1,5_prime_UTR_variant,,ENSMUST00000031787,NM_007966.4;Evx1,5_prime_UTR_variant,,ENSMUST00000129243,;Evx1os,intron_variant,,ENSMUST00000125305,;Evx1os,upstream_gene_variant,,ENSMUST00000137258,;,regulatory_region_variant,,ENSMUSR00000699892,;	C	ENSMUSG00000005503	ENSMUST00000031787	Transcript	5_prime_UTR_variant		protein_coding	YES	MODIFIER	insertion	CTC	52313821
Rab11fip5	chr6	85337028	85337029	Frame_Shift_Ins	INS	-	-	G	novel	mouse1_RT1	mouse1_normal	-	-	c.3951dup	ENSMUST00000204087	Rab11fip5,frameshift_variant,p.Lys1318GlnfsTer34,ENSMUST00000204087,NM_001003955.2;Rab11fip5,frameshift_variant,p.Lys645GlnfsTer34,ENSMUST00000060837,NM_177466.4;Sfxn5,upstream_gene_variant,,ENSMUST00000045846,NM_178639.4;Sfxn5,upstream_gene_variant,,ENSMUST00000059034,;Sfxn5,upstream_gene_variant,,ENSMUST00000113787,;Sfxn5,upstream_gene_variant,,ENSMUST00000113788,;Mir705,upstream_gene_variant,,…	G	ENSMUSG00000051343	ENSMUST00000204087	Transcript	frameshift_variant		protein_coding	YES	HIGH	insertion	TTG	85337028
Adamts9	chr6	92859826	92859826	Silent	SNP	T	T	A	novel	mouse1_RT1	mouse1_normal	T	T	c.1944A>T	ENSMUST00000167391	Adamts9,synonymous_variant,p.Val1229=,ENSMUST00000113438,NM_175314.4;Adamts9,synonymous_variant,p.Val648=,ENSMUST00000167391,;Adamts9,non_coding_transcript_exon_variant,,ENSMUST00000130314,;Adamts9,non_coding_transcript_exon_variant,,ENSMUST00000125490,;,regulatory_region_variant,,ENSMUSR00000437147,;	A	ENSMUSG00000030022	ENSMUST00000167391	Transcript	synonymous_variant		protein_coding	YES	LOW	SNV	CTA	92859826
Cntn4	chr6	106655842	106655842	Intron	SNP	C	C	A	novel	mouse1_RT1	mouse1_normal	C	C	c.1662+164C>A	ENSMUST00000113264	Cntn4,intron_variant,,ENSMUST00000079416,;Cntn4,intron_variant,,ENSMUST00000089208,NM_001364566.1;Cntn4,intron_variant,,ENSMUST00000113260,NM_001109751.1;Cntn4,intron_variant,,ENSMUST00000113261,NM_173004.3;Cntn4,intron_variant,,ENSMUST00000113264,NM_001109749.1,NM_001364565.1;Cntn4,intron_variant,,ENSMUST00000132395,;Cntn4,intron_variant,,ENSMUST00000204621,;	A	ENSMUSG00000064293	ENSMUST00000113264	Transcript	intron_variant		protein_coding	YES	MODIFIER	SNV	CCT	106655842
Hrh1	chr6	114481408	114481408	3'UTR	SNP	A	A	G	rs47049795	mouse1_RT1	mouse1_normal	A	A	c.*182A>G	ENSMUST00000088987	Hrh1,3_prime_UTR_variant,,ENSMUST00000088987,NM_008285.4,NM_001317125.1;Hrh1,3_prime_UTR_variant,,ENSMUST00000161650,NM_001317126.1,NM_001252642.2;Hrh1,3_prime_UTR_variant,,ENSMUST00000161220,NM_001252643.2;Hrh1,3_prime_UTR_variant,,ENSMUST00000160780,NM_001317124.1;Hrh1,downstream_gene_variant,,ENSMUST00000160212,;	G	ENSMUSG00000053004	ENSMUST00000088987	Transcript	3_prime_UTR_variant	rs47049795	protein_coding	YES	MODIFIER	SNV	CAA	114481408
Tsen2	chr6	115547778	115547778	Intron	SNP	G	G	A	rs50729207	mouse1_RT1	mouse1_normal	G	G	c.-20-44G>A	ENSMUST00000040234	Tsen2,intron_variant,,ENSMUST00000040234,NM_199033.2;Tsen2,intron_variant,,ENSMUST00000130425,;Tsen2,intron_variant,,ENSMUST00000123359,;Tsen2,intron_variant,,ENSMUST00000138200,;	A	ENSMUSG00000042389	ENSMUST00000040234	Transcript	intron_variant	rs50729207	protein_coding	YES	MODIFIER	SNV	TGA	115547778
Tsen2	chr6	115547788	115547789	Intron	DNP	TT	TT	GG	novel	mouse1_RT1	mouse1_normal	TT	TT	c.-20-34_-20-33delinsGG	ENSMUST00000040234	Tsen2,intron_variant,,ENSMUST00000040234,NM_199033.2;Tsen2,intron_variant,,ENSMUST00000130425,;Tsen2,intron_variant,,ENSMUST00000123359,;Tsen2,intron_variant,,ENSMUST00000138200,;	GG	ENSMUSG00000042389	ENSMUST00000040234	Transcript	intron_variant		protein_coding	YES	MODIFIER	substitution	TTTT	115547788
Mbd4	chr6	115843825	115843825	Intron	SNP	C	C	T	rs30951266	mouse1_RT1	mouse1_normal	C	C	c.1587+238G>A	ENSMUST00000032469	Mbd4,intron_variant,,ENSMUST00000032469,NM_010774.2;Mbd4,intron_variant,,ENSMUST00000203643,;Mbd4,downstream_gene_variant,,ENSMUST00000122816,;Gm44206,downstream_gene_variant,,ENSMUST00000203044,;Gm44206,downstream_gene_variant,,ENSMUST00000203620,;Mbd4,intron_variant,,ENSMUST00000133830,;Mbd4,intron_variant,,ENSMUST00000147282,;	T	ENSMUSG00000030322	ENSMUST00000032469	Transcript	intron_variant	rs30951266	protein_coding	YES	MODIFIER	SNV	ACA	115843825
Mbd4	chr6	115843891	115843891	Intron	SNP	C	C	T	rs29975374	mouse1_RT1	mouse1_normal	C	C	c.1587+172G>A	ENSMUST00000032469	Mbd4,intron_variant,,ENSMUST00000032469,NM_010774.2;Mbd4,intron_variant,,ENSMUST00000203643,;Mbd4,downstream_gene_variant,,ENSMUST00000122816,;Gm44206,downstream_gene_variant,,ENSMUST00000203044,;Gm44206,downstream_gene_variant,,ENSMUST00000203620,;Mbd4,intron_variant,,ENSMUST00000133830,;Mbd4,intron_variant,,ENSMUST00000147282,;	T	ENSMUSG00000030322	ENSMUST00000032469	Transcript	intron_variant	rs29975374	protein_coding	YES	MODIFIER	SNV	CCT	115843891
Mbd4	chr6	115844020	115844020	Intron	SNP	G	G	A	rs30176470	mouse1_RT1	mouse1_normal	G	G	c.1587+43C>T	ENSMUST00000032469	Mbd4,intron_variant,,ENSMUST00000032469,NM_010774.2;Mbd4,intron_variant,,ENSMUST00000203643,;Mbd4,downstream_gene_variant,,ENSMUST00000122816,;Gm44206,downstream_gene_variant,,ENSMUST00000203044,;Gm44206,downstream_gene_variant,,ENSMUST00000203620,;Mbd4,intron_variant,,ENSMUST00000133830,;Mbd4,intron_variant,,ENSMUST00000147282,;	A	ENSMUSG00000030322	ENSMUST00000032469	Transcript	intron_variant	rs30176470	protein_coding	YES	MODIFIER	SNV	TGA	115844020
Mbd4	chr6	115844377	115844377	Intron	SNP	C	C	T	rs51163284	mouse1_RT1	mouse1_normal	C	C	c.1483+193G>A	ENSMUST00000032469	Mbd4,intron_variant,,ENSMUST00000032469,NM_010774.2;Mbd4,intron_variant,,ENSMUST00000203643,;Mbd4,downstream_gene_variant,,ENSMUST00000122816,;Gm44206,downstream_gene_variant,,ENSMUST00000203044,;Gm44206,downstream_gene_variant,,ENSMUST00000203620,;Mbd4,intron_variant,,ENSMUST00000133830,;Mbd4,intron_variant,,ENSMUST00000147282,;	T	ENSMUSG00000030322	ENSMUST00000032469	Transcript	intron_variant	rs51163284	protein_coding	YES	MODIFIER	SNV	ACT	115844377
Mbd4	chr6	115844564	115844564	Splice_Region	DEL	C	C	-	rs251332267	mouse1_RT1	mouse1_normal	C	C	c.1483+6del	ENSMUST00000032469	Mbd4,splice_region_variant,,ENSMUST00000032469,NM_010774.2;Mbd4,splice_region_variant,,ENSMUST00000203643,;Mbd4,downstream_gene_variant,,ENSMUST00000122816,;Gm44206,downstream_gene_variant,,ENSMUST00000203044,;Gm44206,downstream_gene_variant,,ENSMUST00000203620,;Mbd4,splice_region_variant,,ENSMUST00000133830,;Mbd4,splice_region_variant,,ENSMUST00000147282,;	-	ENSMUSG00000030322	ENSMUST00000032469	Transcript	splice_region_variant,intron_variant	rs251332267	protein_coding	YES	LOW	deletion	GACC	115844563
Mbd4	chr6	115844896	115844896	Intron	SNP	T	T	C	rs48101833	mouse1_RT1	mouse1_normal	T	T	c.1334-177A>G	ENSMUST00000032469	Mbd4,intron_variant,,ENSMUST00000032469,NM_010774.2;Mbd4,intron_variant,,ENSMUST00000203643,;Mbd4,downstream_gene_variant,,ENSMUST00000122816,;Gm44206,downstream_gene_variant,,ENSMUST00000203044,;Gm44206,downstream_gene_variant,,ENSMUST00000203620,;Mbd4,intron_variant,,ENSMUST00000133830,;Mbd4,intron_variant,,ENSMUST00000147282,;	C	ENSMUSG00000030322	ENSMUST00000032469	Transcript	intron_variant	rs48101833	protein_coding	YES	MODIFIER	SNV	CTA	115844896
Mbd4	chr6	115845044	115845044	Intron	SNP	A	A	G	rs31503722	mouse1_RT1	mouse1_normal	A	A	c.1333+270T>C	ENSMUST00000032469	Mbd4,intron_variant,,ENSMUST00000032469,NM_010774.2;Mbd4,intron_variant,,ENSMUST00000203643,;Mbd4,downstream_gene_variant,,ENSMUST00000122816,;Gm44206,downstream_gene_variant,,ENSMUST00000203044,;Gm44206,downstream_gene_variant,,ENSMUST00000203620,;Mbd4,intron_variant,,ENSMUST00000133830,;Mbd4,intron_variant,,ENSMUST00000147282,;	G	ENSMUSG00000030322	ENSMUST00000032469	Transcript	intron_variant	rs31503722	protein_coding	YES	MODIFIER	SNV	AAC	115845044
Ift122	chr6	115906082	115906082	Intron	SNP	T	T	G	rs234679637	mouse1_RT1	mouse1_normal	T	T	c.2031+126T>G	ENSMUST00000038234	Ift122,intron_variant,,ENSMUST00000038234,NM_031177.4;Ift122,intron_variant,,ENSMUST00000112923,;Ift122,intron_variant,,ENSMUST00000112925,NM_001167763.1;Ift122,intron_variant,,ENSMUST00000124283,;Ift122,intron_variant,,ENSMUST00000141305,;Ift122,intron_variant,,ENSMUST00000155565,;,regulatory_region_variant,,ENSMUSR00000234120,;	G	ENSMUSG00000030323	ENSMUST00000038234	Transcript	intron_variant	rs234679637	protein_coding	YES	MODIFIER	SNV	GTC	115906082
Washc2	chr6	116229395	116229395	Intron	SNP	G	G	A	rs30902075	mouse1_RT1	mouse1_normal	G	G	c.1530+45G>A	ENSMUST00000036759	Washc2,intron_variant,,ENSMUST00000036759,NM_026585.3;Washc2,intron_variant,,ENSMUST00000204283,;Washc2,intron_variant,,ENSMUST00000204476,;Washc2,downstream_gene_variant,,ENSMUST00000203928,;Washc2,non_coding_transcript_exon_variant,,ENSMUST00000203297,;Washc2,intron_variant,,ENSMUST00000203802,;Washc2,downstream_gene_variant,,ENSMUST00000203161,;,regulatory_region_variant,,ENSMUSR00000438789,;,…	A	ENSMUSG00000024104	ENSMUST00000036759	Transcript	intron_variant	rs30902075	protein_coding	YES	MODIFIER	SNV	AGT	116229395
Washc2	chr6	116229586	116229586	Intron	SNP	G	G	T	rs30601621	mouse1_RT1	mouse1_normal	G	G	c.1530+236G>T	ENSMUST00000036759	Washc2,intron_variant,,ENSMUST00000036759,NM_026585.3;Washc2,intron_variant,,ENSMUST00000204283,;Washc2,intron_variant,,ENSMUST00000204476,;Washc2,downstream_gene_variant,,ENSMUST00000203928,;Washc2,non_coding_transcript_exon_variant,,ENSMUST00000203297,;Washc2,intron_variant,,ENSMUST00000203802,;Washc2,downstream_gene_variant,,ENSMUST00000203161,;,regulatory_region_variant,,ENSMUSR00000438789,;	T	ENSMUSG00000024104	ENSMUST00000036759	Transcript	intron_variant	rs30601621	protein_coding	YES	MODIFIER	SNV	CGG	116229586
Washc2	chr6	116236145	116236145	Missense_Mutation	SNP	C	C	T	rs13460812	mouse1_RT1	mouse1_normal	C	C	c.1666C>T	ENSMUST00000036759	Washc2,missense_variant,p.Pro556Ser,ENSMUST00000036759,NM_026585.3;Washc2,missense_variant,p.Pro470Ser,ENSMUST00000204283,;Washc2,missense_variant,p.Pro556Ser,ENSMUST00000204476,;Washc2,non_coding_transcript_exon_variant,,ENSMUST00000203802,;	T	ENSMUSG00000024104	ENSMUST00000036759	Transcript	missense_variant	rs13460812	protein_coding	YES	MODERATE	SNV	TCC	116236145
Zfand4	chr6	116314267	116314267	Silent	SNP	C	C	T	rs13468412	mouse1_RT1	mouse1_normal	C	C	c.1218C>T	ENSMUST00000112900	Zfand4,synonymous_variant,p.Asp406=,ENSMUST00000112900,;Zfand4,synonymous_variant,p.Asp387=,ENSMUST00000036503,NM_001309446.1,NM_001290338.1;Zfand4,intron_variant,,ENSMUST00000223495,;Zfand4,downstream_gene_variant,,ENSMUST00000221239,;Zfand4,downstream_gene_variant,,ENSMUST00000222144,;Zfand4,3_prime_UTR_variant,,ENSMUST00000222819,;Zfand4,3_prime_UTR_variant,,ENSMUST00000222494,NM_001290339.1;Z…	T	ENSMUSG00000042213	ENSMUST00000112900	Transcript	synonymous_variant	rs13468412	protein_coding	YES	LOW	SNV	ACG	116314267
Gm5883	chr6	123219088	123219088	RNA	SNP	G	G	T	novel	mouse1_RT1	mouse1_normal	G	G	n.360C>A	ENSMUST00000120735	Gm5883,non_coding_transcript_exon_variant,,ENSMUST00000120735,;	T	ENSMUSG00000083713	ENSMUST00000120735	Transcript	non_coding_transcript_exon_variant		processed_pseudogene	YES	MODIFIER	SNV	AGC	123219088
Tspan11	chr6	127939055	127939056	Intron	INS	-	-	G	novel	mouse1_RT1	mouse1_normal	-	-	c.352-32dup	ENSMUST00000032501	Tspan11,intron_variant,,ENSMUST00000032501,NM_026743.3;Gm15870,intron_variant,,ENSMUST00000132657,;	G	ENSMUSG00000030351	ENSMUST00000032501	Transcript	intron_variant		protein_coding	YES	MODIFIER	insertion	GTG	127939055
Gm6614	chr6	141994879	141994879	Intron	DEL	T	T	-	rs259323142	mouse1_RT1	mouse1_normal	T	T	c.276-21del	ENSMUST00000181791	Gm6614,intron_variant,,ENSMUST00000111832,NM_001081318.1;Gm6614,intron_variant,,ENSMUST00000181628,;Gm6614,intron_variant,,ENSMUST00000181791,;	-	ENSMUSG00000079263	ENSMUST00000181791	Transcript	intron_variant	rs259323142	protein_coding	YES	MODIFIER	deletion	CATT	141994878
Gm15922	chr7	3735802	3735802	Missense_Mutation	SNP	G	G	T	novel	mouse1_RT1	mouse1_normal	G	G	c.1805C>A	ENSMUST00000118068	Gm15922,missense_variant,p.Ser602Tyr,ENSMUST00000118068,NM_001371068.1;	T	ENSMUSG00000081665	ENSMUST00000118068	Transcript	missense_variant		polymorphic_pseudogene	YES	MODERATE	SNV	AGA	3735802
Leng8	chr7	4143725	4143726	Intron	INS	-	-	G	novel	mouse1_RT1	mouse1_normal	-	-	c.1307+35dup	ENSMUST00000037472	Leng8,intron_variant,,ENSMUST00000037472,NM_172736.3;Leng8,intron_variant,,ENSMUST00000121270,NM_001374609.1;Leng9,downstream_gene_variant,,ENSMUST00000058358,NM_175529.3;Leng8,downstream_gene_variant,,ENSMUST00000117274,;Leng8,downstream_gene_variant,,ENSMUST00000128756,;Leng8,downstream_gene_variant,,ENSMUST00000132086,;Leng8,downstream_gene_variant,,ENSMUST00000144248,;Leng8,downstream_gene_va…	G	ENSMUSG00000035545	ENSMUST00000037472	Transcript	intron_variant		protein_coding	YES	MODIFIER	insertion	CTG	4143725
Shisa7	chr7	4829862	4829863	Frame_Shift_Ins	INS	-	-	G	novel	mouse1_RT1	mouse1_normal	-	-	c.1398dup	ENSMUST00000119433	Shisa7,frameshift_variant,p.Thr484HisfsTer30,ENSMUST00000066041,NM_172737.4;Shisa7,frameshift_variant,p.Thr301HisfsTer30,ENSMUST00000117452,;Shisa7,frameshift_variant,p.Thr467HisfsTer30,ENSMUST00000119433,NM_001290291.1;Shisa7,downstream_gene_variant,,ENSMUST00000132806,;Shisa7,downstream_gene_variant,,ENSMUST00000157068,;	G	ENSMUSG00000053550	ENSMUST00000119433	Transcript	frameshift_variant		protein_coding	YES	HIGH	insertion	GTG	4829862
Sbk2	chr7	4957547	4957547	Missense_Mutation	SNP	C	C	T	novel	mouse1_RT1	mouse1_normal	C	C	c.623G>A	ENSMUST00000182214	Sbk2,missense_variant,p.Arg208Gln,ENSMUST00000182214,;Sbk2,missense_variant,p.Arg208Gln,ENSMUST00000032598,NM_001146329.2;Sbk2,missense_variant,p.Arg208Gln,ENSMUST00000183170,;Sbk2,intron_variant,,ENSMUST00000208109,;Sbk2,downstream_gene_variant,,ENSMUST00000182837,;	T	ENSMUSG00000030433	ENSMUST00000182214	Transcript	missense_variant		protein_coding	YES	MODERATE	SNV	CCG	4957547
Gm7210	chr7	11586752	11586752	Intron	SNP	G	G	A	novel	mouse1_RT1	mouse1_normal	G	G	n.768-18C>T	ENSMUST00000209309	Gm7210,intron_variant,,ENSMUST00000209309,;	A	ENSMUSG00000110024	ENSMUST00000209309	Transcript	intron_variant,non_coding_transcript_variant		unprocessed_pseudogene	YES	MODIFIER	SNV	CGA	11586752
Kmt2b	chr7	30586849	30586850	Frame_Shift_Ins	INS	-	-	G	novel	mouse1_RT1	mouse1_normal	-	-	c.616dup	ENSMUST00000108154	Kmt2b,frameshift_variant,p.Arg206ProfsTer8,ENSMUST00000006470,NM_001290573.1;Kmt2b,frameshift_variant,p.Arg206ProfsTer8,ENSMUST00000108154,NM_029274.2;Zbtb32,downstream_gene_variant,,ENSMUST00000108150,;Zbtb32,downstream_gene_variant,,ENSMUST00000108151,NM_021397.2;Kmt2b,upstream_gene_variant,,ENSMUST00000131002,;Mir3569,upstream_gene_variant,,ENSMUST00000185080,;Kmt2b,upstream_gene_variant,,ENSM…	G	ENSMUSG00000006307	ENSMUST00000108154	Transcript	frameshift_variant		protein_coding	YES	HIGH	insertion	CCG	30586849
EU599041	chr7	43214327	43214327	Intron	SNP	G	G	A	novel	mouse1_RT1	mouse1_normal	G	G	n.109+180G>A	ENSMUST00000205748	EU599041,intron_variant,,ENSMUST00000205291,;EU599041,intron_variant,,ENSMUST00000205748,;EU599041,intron_variant,,ENSMUST00000206405,NM_001177525.1;,regulatory_region_variant,,ENSMUSR00000444019,;	A	ENSMUSG00000074887	ENSMUST00000205748	Transcript	intron_variant,non_coding_transcript_variant		lincRNA	YES	MODIFIER	SNV	CGC	43214327
Scaf1	chr7	45007168	45007169	Frame_Shift_Ins	INS	-	-	G	novel	mouse1_RT1	mouse1_normal	-	-	c.2285dup	ENSMUST00000085383	Scaf1,frameshift_variant,p.Ser763LysfsTer54,ENSMUST00000085383,NM_001008422.1;Scaf1,frameshift_variant,p.Ser763LysfsTer54,ENSMUST00000211735,;Irf3,downstream_gene_variant,,ENSMUST00000003284,NM_016849.4;Irf3,downstream_gene_variant,,ENSMUST00000107834,;Irf3,downstream_gene_variant,,ENSMUST00000207128,;Irf3,downstream_gene_variant,,ENSMUST00000207129,;Irf3,downstream_gene_variant,,ENSMUST000002089…	G	ENSMUSG00000038406	ENSMUST00000085383	Transcript	frameshift_variant		protein_coding	YES	HIGH	insertion	TTG	45007168
Cd37	chr7	45238867	45238868	Intron	INS	-	-	G	novel	mouse1_RT1	mouse1_normal	-	-	c.60+92dup	ENSMUST00000033063	Cd37,5_prime_UTR_variant,,ENSMUST00000211373,;Cd37,intron_variant,,ENSMUST00000033063,NM_001290804.1,NM_001290802.1;Cd37,intron_variant,,ENSMUST00000210078,;Cd37,upstream_gene_variant,,ENSMUST00000098461,NM_007645.4;Cd37,upstream_gene_variant,,ENSMUST00000209779,;Cd37,upstream_gene_variant,,ENSMUST00000210372,;Slc6a16,upstream_gene_variant,,ENSMUST00000213347,NM_001324535.1;Cd37,upstream_gene_var…	G	ENSMUSG00000030798	ENSMUST00000033063	Transcript	intron_variant		protein_coding	YES	MODIFIER	insertion	CCG	45238867
Slc17a6	chr7	51646306	51646307	Intron	INS	-	-	TCAAACTTTAT	novel	mouse1_RT1	mouse1_normal	-	-	c.661+32_661+33insTCAAACTTTAT	ENSMUST00000032710	Slc17a6,intron_variant,,ENSMUST00000032710,NM_080853.3,NM_001355150.1;Slc17a6,intron_variant,,ENSMUST00000208597,;Slc17a6,downstream_gene_variant,,ENSMUST00000207375,;Slc17a6,intron_variant,,ENSMUST00000207945,;	TCAAACTTTAT	ENSMUSG00000030500	ENSMUST00000032710	Transcript	intron_variant		protein_coding	YES	MODIFIER	insertion	GGG	51646306
Gm24264	chr7	59698351	59698351	RNA	DEL	T	T	-	novel	mouse1_RT1	mouse1_normal	T	T	n.50del	ENSMUST00000179835	Gm24264,non_coding_transcript_exon_variant,,ENSMUST00000179835,;Gm24609,upstream_gene_variant,,ENSMUST00000178166,;Gm25155,downstream_gene_variant,,ENSMUST00000178450,;Snhg14,intron_variant,,ENSMUST00000185693,;Snhg14,upstream_gene_variant,,ENSMUST00000185272,;Snhg14,upstream_gene_variant,,ENSMUST00000185815,;Snhg14,downstream_gene_variant,,ENSMUST00000186345,;	-	ENSMUSG00000096248	ENSMUST00000179835	Transcript	non_coding_transcript_exon_variant		snoRNA	YES	MODIFIER	deletion	CATT	59698350
Gm24264	chr7	59698356	59698356	RNA	SNP	T	T	G	novel	mouse1_RT1	mouse1_normal	T	T	n.45A>C	ENSMUST00000179835	Gm24264,non_coding_transcript_exon_variant,,ENSMUST00000179835,;Gm24609,upstream_gene_variant,,ENSMUST00000178166,;Gm25155,downstream_gene_variant,,ENSMUST00000178450,;Snhg14,intron_variant,,ENSMUST00000185693,;Snhg14,upstream_gene_variant,,ENSMUST00000185272,;Snhg14,upstream_gene_variant,,ENSMUST00000185815,;Snhg14,downstream_gene_variant,,ENSMUST00000186345,;	G	ENSMUSG00000096248	ENSMUST00000179835	Transcript	non_coding_transcript_exon_variant		snoRNA	YES	MODIFIER	SNV	GTT	59698356
Gm25074	chr7	59779455	59779455	5'Flank	SNP	G	G	A	novel	mouse1_RT1	mouse1_normal	G	G		ENSMUST00000178782	Gm25074,upstream_gene_variant,,ENSMUST00000178782,;Gm25157,upstream_gene_variant,,ENSMUST00000178914,;Gm25474,downstream_gene_variant,,ENSMUST00000179052,;Gm22631,downstream_gene_variant,,ENSMUST00000179656,;Snhg14,intron_variant,,ENSMUST00000185693,;Snhg14,intron_variant,,ENSMUST00000187666,;Snhg14,intron_variant,,ENSMUST00000188162,;,regulatory_region_variant,,ENSMUSR00000716241,;	A	ENSMUSG00000095479	ENSMUST00000178782	Transcript	upstream_gene_variant		snoRNA	YES	MODIFIER	SNV	GGC	59779455
Vmn2r65	chr7	84940327	84940327	Missense_Mutation	SNP	C	C	A	novel	mouse1_RT1	mouse1_normal	C	C	c.2380G>T	ENSMUST00000044583	Vmn2r65,missense_variant,p.Ala794Ser,ENSMUST00000044583,NM_001105180.1;Vmn2r65,missense_variant,p.Ala527Ser,ENSMUST00000233469,;Vmn2r65,3_prime_UTR_variant,,ENSMUST00000232823,;Vmn2r65,non_coding_transcript_exon_variant,,ENSMUST00000233024,;	A	ENSMUSG00000066372	ENSMUST00000044583	Transcript	missense_variant		protein_coding	YES	MODERATE	SNV	GCC	84940327
Inppl1	chr7	101824511	101824512	Frame_Shift_Ins	INS	-	-	G	novel	mouse1_RT1	mouse1_normal	-	-	c.2930dup	ENSMUST00000035836	Inppl1,frameshift_variant,p.Pro978ThrfsTer7,ENSMUST00000035836,NM_010567.2;Inppl1,frameshift_variant,p.Pro978ThrfsTer7,ENSMUST00000165052,NM_001122739.1;Inppl1,frameshift_variant,p.Pro978ThrfsTer7,ENSMUST00000185929,;Inppl1,frameshift_variant,p.Pro398ThrfsTer7,ENSMUST00000186316,;Phox2a,downstream_gene_variant,,ENSMUST00000008090,NM_008887.2;Inppl1,downstream_gene_variant,,ENSMUST00000210116,;Pho…	G	ENSMUSG00000032737	ENSMUST00000035836	Transcript	frameshift_variant		protein_coding	YES	HIGH	insertion	GTG	101824511
Dchs1	chr7	105766202	105766203	Frame_Shift_Ins	INS	-	-	G	novel	mouse1_RT1	mouse1_normal	-	-	c.1865dup	ENSMUST00000078482	Dchs1,frameshift_variant,p.Phe623IlefsTer4,ENSMUST00000078482,NM_001162943.1;Gm15645,intron_variant,,ENSMUST00000131504,;Dchs1,non_coding_transcript_exon_variant,,ENSMUST00000154659,;	G	ENSMUSG00000036862	ENSMUST00000078482	Transcript	frameshift_variant		protein_coding	YES	HIGH	insertion	ATG	105766202
Olfr17	chr7	107098267	107098267	Silent	SNP	C	C	A	novel	mouse1_RT1	mouse1_normal	C	C	c.801C>A	ENSMUST00000210568	Olfr17,synonymous_variant,p.Thr267=,ENSMUST00000210568,;Olfr17,synonymous_variant,p.Thr267=,ENSMUST00000098138,NM_020598.2;	A	ENSMUSG00000073897	ENSMUST00000210568	Transcript	synonymous_variant		protein_coding	YES	LOW	SNV	CCT	107098267
Ppfibp2	chr7	107728010	107728010	Intron	SNP	C	C	G	novel	mouse1_RT1	mouse1_normal	C	C	c.1375+225C>G	ENSMUST00000098134	Ppfibp2,intron_variant,,ENSMUST00000040056,NM_008905.2,NM_001357436.1,NM_001357438.1;Ppfibp2,intron_variant,,ENSMUST00000098134,NM_001163557.1,NM_001357437.1;	G	ENSMUSG00000036528	ENSMUST00000098134	Transcript	intron_variant		protein_coding	YES	MODIFIER	SNV	GCC	107728010
Dennd5a	chr7	109905817	109905817	Intron	SNP	C	C	T	novel	mouse1_RT1	mouse1_normal	C	C	c.2522-37G>A	ENSMUST00000080437	Dennd5a,intron_variant,,ENSMUST00000080437,NM_021494.1;Dennd5a,intron_variant,,ENSMUST00000106722,NM_001311139.1;Dennd5a,downstream_gene_variant,,ENSMUST00000154002,;	T	ENSMUSG00000035901	ENSMUST00000080437	Transcript	intron_variant		protein_coding	YES	MODIFIER	SNV	CCG	109905817
Umod	chr7	119476550	119476550	Missense_Mutation	SNP	A	A	G	novel	mouse1_RT1	mouse1_normal	A	A	c.908T>C	ENSMUST00000033263	Umod,missense_variant,p.Val303Ala,ENSMUST00000033263,NM_009470.5;Umod,missense_variant,p.Val303Ala,ENSMUST00000209095,NM_001278605.1;Umod,downstream_gene_variant,,ENSMUST00000207261,;Umod,downstream_gene_variant,,ENSMUST00000207460,;Gm44588,downstream_gene_variant,,ENSMUST00000208401,;Umod,downstream_gene_variant,,ENSMUST00000207729,;Umod,3_prime_UTR_variant,,ENSMUST00000207378,;,regulatory_regio…	G	ENSMUSG00000030963	ENSMUST00000033263	Transcript	missense_variant		protein_coding	YES	MODERATE	SNV	TAC	119476550
Tbx6	chr7	126783280	126783281	Frame_Shift_Ins	INS	-	-	G	novel	mouse1_RT1	mouse1_normal	-	-	c.704dup	ENSMUST00000094037	Tbx6,frameshift_variant,p.Val236CysfsTer8,ENSMUST00000094037,NM_011538.2;Tbx6,frameshift_variant,p.Val236CysfsTer8,ENSMUST00000172352,;Ppp4c,downstream_gene_variant,,ENSMUST00000032936,NM_019674.4;Ypel3,downstream_gene_variant,,ENSMUST00000038614,NM_025347.2;Ypel3,downstream_gene_variant,,ENSMUST00000106356,;Ypel3,downstream_gene_variant,,ENSMUST00000106357,;Ypel3,downstream_gene_variant,,ENSMUST…	G	ENSMUSG00000030699	ENSMUST00000094037	Transcript	frameshift_variant		protein_coding	YES	HIGH	insertion	CTG	126783280
Itgax	chr7	128133785	128133785	Missense_Mutation	SNP	G	G	A	novel	mouse1_RT1	mouse1_normal	G	G	c.835G>A	ENSMUST00000033053	Itgax,missense_variant,p.Ala279Thr,ENSMUST00000033053,NM_021334.3;Itgax,3_prime_UTR_variant,,ENSMUST00000205460,NM_001363984.1,NM_001363985.1;Itgax,upstream_gene_variant,,ENSMUST00000205408,;,regulatory_region_variant,,ENSMUSR00000450251,;	A	ENSMUSG00000030789	ENSMUST00000033053	Transcript	missense_variant		protein_coding	YES	MODERATE	SNV	GGC	128133785
5830411N06Rik	chr7	140298469	140298469	Intron	SNP	A	A	G	novel	mouse1_RT1	mouse1_normal	A	A	c.3022+86A>G	ENSMUST00000164583	5830411N06Rik,intron_variant,,ENSMUST00000093984,NM_001128145.1;5830411N06Rik,intron_variant,,ENSMUST00000164583,NM_001128146.1;5830411N06Rik,intron_variant,,ENSMUST00000210212,;5830411N06Rik,intron_variant,,ENSMUST00000211749,;5830411N06Rik,downstream_gene_variant,,ENSMUST00000059882,NM_175533.3;	G	ENSMUSG00000054672	ENSMUST00000164583	Transcript	intron_variant		protein_coding	YES	MODIFIER	SNV	CAC	140298469
Gm7579	chr7	142212349	142212349	Missense_Mutation	SNP	G	G	A	novel	mouse1_RT1	mouse1_normal	G	G	c.491G>A	ENSMUST00000097943	Gm7579,missense_variant,p.Ser164Asn,ENSMUST00000097943,NM_001347555.1;	A	ENSMUSG00000073786	ENSMUST00000097943	Transcript	missense_variant		protein_coding	YES	MODERATE	SNV	AGC	142212349
Gm6483	chr8	19693522	19693522	Intron	SNP	T	T	A	rs1133876909	mouse1_RT1	mouse1_normal	T	T	n.462-29T>A	ENSMUST00000155660	Gm6483,intron_variant,,ENSMUST00000155660,;	A	ENSMUSG00000087153	ENSMUST00000155660	Transcript	intron_variant,non_coding_transcript_variant	rs1133876909	unprocessed_pseudogene	YES	MODIFIER	SNV	ATT	19693522
Gm8423	chr8	40713074	40713074	RNA	SNP	C	C	T	novel	mouse1_RT1	mouse1_normal	C	C	n.214G>A	ENSMUST00000211387	Gm8423,non_coding_transcript_exon_variant,,ENSMUST00000211387,;	T	ENSMUSG00000110315	ENSMUST00000211387	Transcript	non_coding_transcript_exon_variant		processed_pseudogene	YES	MODIFIER	SNV	TCA	40713074
Hmgb2	chr8	57513239	57513240	Intron	INS	-	-	C	novel	mouse1_RT1	mouse1_normal	-	-	c.296+39dup	ENSMUST00000067925	Hmgb2,intron_variant,,ENSMUST00000067925,NM_001363443.1,NM_001363445.1,NM_008252.3,NM_001363444.1;Hmgb2,downstream_gene_variant,,ENSMUST00000210871,;2500002B13Rik,downstream_gene_variant,,ENSMUST00000180690,;Hmgb2,downstream_gene_variant,,ENSMUST00000211198,;,regulatory_region_variant,,ENSMUSR00000259502,;	C	ENSMUSG00000054717	ENSMUST00000067925	Transcript	intron_variant		protein_coding	YES	MODIFIER	insertion	CGC	57513239
Adgre5	chr8	83733399	83733400	Intron	INS	-	-	G	rs1134917860	mouse1_RT1	mouse1_normal	-	-	c.358+14dup	ENSMUST00000075843	Adgre5,intron_variant,,ENSMUST00000002964,NM_001163029.1;Adgre5,intron_variant,,ENSMUST00000075843,NM_011925.2;Adgre5,intron_variant,,ENSMUST00000109802,NM_001163030.1;Adgre5,intron_variant,,ENSMUST00000166939,NM_001163031.1;Adgre5,downstream_gene_variant,,ENSMUST00000149368,;	G	ENSMUSG00000002885	ENSMUST00000075843	Transcript	intron_variant	rs1134917860	protein_coding	YES	MODIFIER	insertion	CAG	83733399
Prkaca	chr8	83990843	83990844	Intron	INS	-	-	C	novel	mouse1_RT1	mouse1_normal	-	-	c.643-13dup	ENSMUST00000005606	Prkaca,intron_variant,,ENSMUST00000005606,NM_008854.5;Prkaca,intron_variant,,ENSMUST00000211558,NM_001277898.1;	C	ENSMUSG00000005469	ENSMUST00000005606	Transcript	intron_variant		protein_coding	YES	MODIFIER	insertion	GGC	83990843
Fbxw9	chr8	85066391	85066392	Intron	INS	-	-	C	novel	mouse1_RT1	mouse1_normal	-	-	c.1236+35dup	ENSMUST00000095220	Fbxw9,intron_variant,,ENSMUST00000095220,NM_026791.2;Gm5741,downstream_gene_variant,,ENSMUST00000177563,NM_001195531.1;Mir7070,downstream_gene_variant,,ENSMUST00000183657,;Fbxw9,intron_variant,,ENSMUST00000142036,;Fbxw9,downstream_gene_variant,,ENSMUST00000143763,;Fbxw9,non_coding_transcript_exon_variant,,ENSMUST00000141183,;Fbxw9,intron_variant,,ENSMUST00000139721,;Fbxw9,intron_variant,,ENSMUST0…	C	ENSMUSG00000008167	ENSMUST00000095220	Transcript	intron_variant		protein_coding	YES	MODIFIER	insertion	CTC	85066391
Man2b1	chr8	85084382	85084383	Intron	INS	-	-	G	rs218702366	mouse1_RT1	mouse1_normal	-	-	c.160-12dup	ENSMUST00000034121	Man2b1,intron_variant,,ENSMUST00000034121,NM_010764.2;Wdr83os,downstream_gene_variant,,ENSMUST00000079764,NM_001001493.2;Wdr83,upstream_gene_variant,,ENSMUST00000093357,NM_026399.2;Wdr83os,downstream_gene_variant,,ENSMUST00000140621,;Wdr83,upstream_gene_variant,,ENSMUST00000152785,;Man2b1,non_coding_transcript_exon_variant,,ENSMUST00000211379,;Man2b1,non_coding_transcript_exon_variant,,ENSMUST000…	G	ENSMUSG00000005142	ENSMUST00000034121	Transcript	intron_variant	rs218702366	protein_coding	YES	MODIFIER	insertion	TTG	85084382
Mylk3	chr8	85353769	85353769	Intron	SNP	T	T	A	novel	mouse1_RT1	mouse1_normal	T	T	c.1391-103A>T	ENSMUST00000034133	Mylk3,intron_variant,,ENSMUST00000034133,NM_175441.5;Mylk3,intron_variant,,ENSMUST00000121972,;Mylk3,intron_variant,,ENSMUST00000122452,NM_001297612.1;	A	ENSMUSG00000031698	ENSMUST00000034133	Transcript	intron_variant		protein_coding	YES	MODIFIER	SNV	CTC	85353769
Abcc12	chr8	86512393	86512394	Intron	INS	-	-	G	novel	mouse1_RT1	mouse1_normal	-	-	c.3217-31dup	ENSMUST00000131423	Abcc12,intron_variant,,ENSMUST00000080115,NM_172912.4;Abcc12,intron_variant,,ENSMUST00000131423,;Abcc12,intron_variant,,ENSMUST00000129898,;Abcc12,intron_variant,,ENSMUST00000131806,;Abcc12,intron_variant,,ENSMUST00000156066,;Abcc12,intron_variant,,ENSMUST00000156610,;	G	ENSMUSG00000036872	ENSMUST00000131423	Transcript	intron_variant		protein_coding	YES	MODIFIER	insertion	CTG	86512393
Nkd1	chr8	88522243	88522244	Intron	INS	-	-	G	novel	mouse1_RT1	mouse1_normal	-	-	c.59-37dup	ENSMUST00000034086	Nkd1,intron_variant,,ENSMUST00000034086,NM_027280.3;,regulatory_region_variant,,ENSMUSR00000457108,;	G	ENSMUSG00000031661	ENSMUST00000034086	Transcript	intron_variant		protein_coding	YES	MODIFIER	insertion	CCG	88522243
Sall1	chr8	89030459	89030459	Missense_Mutation	SNP	C	C	A	novel	mouse1_RT1	mouse1_normal	C	C	c.3016G>T	ENSMUST00000034090	Sall1,missense_variant,p.Gly1006Cys,ENSMUST00000034090,NM_021390.3,NM_001371069.1,NM_001371070.1;	A	ENSMUSG00000031665	ENSMUST00000034090	Transcript	missense_variant		protein_coding	YES	MODERATE	SNV	CCA	89030459
Ces1d	chr8	93195020	93195020	Silent	SNP	G	G	A	novel	mouse1_RT1	mouse1_normal	G	G	c.114C>T	ENSMUST00000034172	Ces1d,synonymous_variant,p.Val38=,ENSMUST00000034172,NM_053200.2;Gm45909,upstream_gene_variant,,ENSMUST00000212413,;Ces1d,non_coding_transcript_exon_variant,,ENSMUST00000129987,;	A	ENSMUSG00000056973	ENSMUST00000034172	Transcript	synonymous_variant		protein_coding	YES	LOW	SNV	TGA	93195020
Ces1f	chr8	93256950	93256951	Intron	INS	-	-	G	novel	mouse1_RT1	mouse1_normal	-	-	c.1442-15dup	ENSMUST00000034178	Ces1f,intron_variant,,ENSMUST00000034178,NM_144930.2;Ces1f,intron_variant,,ENSMUST00000156737,;	G	ENSMUSG00000031725	ENSMUST00000034178	Transcript	intron_variant		protein_coding	YES	MODIFIER	insertion	GTG	93256950
Cngb1	chr8	95293598	95293599	Splice_Region	INS	-	-	G	novel	mouse1_RT1	mouse1_normal	-	-	c.919-7dup	ENSMUST00000119870	Cngb1,splice_region_variant,,ENSMUST00000093268,NM_145601.1;Cngb1,splice_region_variant,,ENSMUST00000119870,NM_001195413.1;Cngb1,splice_region_variant,,ENSMUST00000184103,;Cngb1,splice_region_variant,,ENSMUST00000212237,;Cngb1,splice_region_variant,,ENSMUST00000133716,;Cngb1,splice_region_variant,,ENSMUST00000134207,;Cngb1,splice_region_variant,,ENSMUST00000156514,;Cngb1,non_coding_transcript_exo…	G	ENSMUSG00000031789	ENSMUST00000119870	Transcript	splice_region_variant,intron_variant		protein_coding	YES	LOW	insertion	ATG	95293598
Plekhg4	chr8	105375657	105375658	Frame_Shift_Ins	INS	-	-	C	novel	mouse1_RT1	mouse1_normal	-	-	c.284dup	ENSMUST00000014927	Plekhg4,frameshift_variant,p.Thr96AsnfsTer10,ENSMUST00000014927,NM_001081333.2;Plekhg4,frameshift_variant,p.Thr132AsnfsTer10,ENSMUST00000214056,NM_001364406.1;Plekhg4,frameshift_variant,p.Thr96AsnfsTer10,ENSMUST00000160191,;Plekhg4,downstream_gene_variant,,ENSMUST00000160650,;Plekhg4,frameshift_variant,p.Thr52AsnfsTer10,ENSMUST00000159286,;Plekhg4,upstream_gene_variant,,ENSMUST00000161672,;	C	ENSMUSG00000014782	ENSMUST00000014927	Transcript	frameshift_variant		protein_coding	YES	HIGH	insertion	AGC	105375657
Pabpn1l	chr8	122620908	122620908	Silent	SNP	C	C	T	rs49078442	mouse1_RT1	mouse1_normal	C	C	c.579G>A	ENSMUST00000093059	Pabpn1l,synonymous_variant,p.Ser193=,ENSMUST00000093059,NM_001007462.1;Pabpn1l,synonymous_variant,p.Ser208=,ENSMUST00000212966,;Galnt2l,intron_variant,,ENSMUST00000127664,;Trappc2l,downstream_gene_variant,,ENSMUST00000015157,NM_021502.2;Cbfa2t3,downstream_gene_variant,,ENSMUST00000127984,NM_009824.2;Mir6396,downstream_gene_variant,,ENSMUST00000183603,;,regulatory_region_variant,,ENSMUSR0000026720…	T	ENSMUSG00000069867	ENSMUST00000093059	Transcript	synonymous_variant	rs49078442	protein_coding	YES	LOW	SNV	GCG	122620908
Gm33838	chr9	35305418	35305418	Intron	SNP	C	C	T	novel	mouse1_RT1	mouse1_normal	C	C	n.44+2138G>A	ENSMUST00000214038	Gm33838,intron_variant,,ENSMUST00000214038,;,regulatory_region_variant,,ENSMUSR00000271615,;	T	ENSMUSG00000111059	ENSMUST00000214038	Transcript	intron_variant,non_coding_transcript_variant		lincRNA	YES	MODIFIER	SNV	ACG	35305418
Pate9	chr9	36534540	36534540	Intron	SNP	A	A	C	novel	mouse1_RT1	mouse1_normal	A	A	c.182-68T>G	ENSMUST00000098900	Pate9,intron_variant,,ENSMUST00000098900,NM_001033783.2;Gm27218,upstream_gene_variant,,ENSMUST00000183745,;	C	ENSMUSG00000074448	ENSMUST00000098900	Transcript	intron_variant		protein_coding	YES	MODIFIER	SNV	AAG	36534540
Phldb1	chr9	44725954	44725957	Intron	DEL	ACAC	ACAC	-	novel	mouse1_RT1	mouse1_normal	ACAC	ACAC	c.355+53_355+56del	ENSMUST00000034611	Phldb1,intron_variant,,ENSMUST00000034611,NM_153537.4;Phldb1,intron_variant,,ENSMUST00000134465,;Phldb1,intron_variant,,ENSMUST00000138356,;Phldb1,intron_variant,,ENSMUST00000147495,;Phldb1,upstream_gene_variant,,ENSMUST00000123406,;Phldb1,upstream_gene_variant,,ENSMUST00000148929,;Phldb1,downstream_gene_variant,,ENSMUST00000123003,;Phldb1,intron_variant,,ENSMUST00000126818,;	-	ENSMUSG00000048537	ENSMUST00000034611	Transcript	intron_variant		protein_coding	YES	MODIFIER	deletion	AGACACA	44725953
Igdcc4	chr9	65124589	65124590	Intron	INS	-	-	C	novel	mouse1_RT1	mouse1_normal	-	-	c.1409-16dup	ENSMUST00000035499	Igdcc4,intron_variant,,ENSMUST00000035499,NM_001290315.1;Igdcc4,intron_variant,,ENSMUST00000077696,;Igdcc4,intron_variant,,ENSMUST00000166273,;Igdcc4,intron_variant,,ENSMUST00000213533,NM_020043.3;Igdcc4,intron_variant,,ENSMUST00000213423,;Igdcc4,intron_variant,,ENSMUST00000214978,;,regulatory_region_variant,,ENSMUSR00000276374,;	C	ENSMUSG00000032816	ENSMUST00000035499	Transcript	intron_variant		protein_coding	YES	MODIFIER	insertion	GTC	65124589
Dbr1	chr9	99582218	99582218	Intron	SNP	G	G	T	novel	mouse1_RT1	mouse1_normal	G	G	c.796-99G>T	ENSMUST00000066650	Dbr1,intron_variant,,ENSMUST00000066650,NM_001368298.1,NM_031403.3;Dbr1,intron_variant,,ENSMUST00000136884,;Dbr1,intron_variant,,ENSMUST00000148987,;Dbr1,downstream_gene_variant,,ENSMUST00000138002,;Dbr1,downstream_gene_variant,,ENSMUST00000156035,;Dbr1,intron_variant,,ENSMUST00000139796,;	T	ENSMUSG00000032469	ENSMUST00000066650	Transcript	intron_variant		protein_coding	YES	MODIFIER	SNV	TGA	99582218
Stag1	chr9	100834269	100834269	Intron	SNP	G	G	T	rs3685910	mouse1_RT1	mouse1_normal	G	G	c.903-149G>T	ENSMUST00000129269	Stag1,intron_variant,,ENSMUST00000041418,;Stag1,intron_variant,,ENSMUST00000129269,NM_009282.4,NM_001357264.1;Stag1,intron_variant,,ENSMUST00000149771,;Stag1,intron_variant,,ENSMUST00000123302,;Stag1,intron_variant,,ENSMUST00000138405,;Stag1,intron_variant,,ENSMUST00000155108,;Stag1,upstream_gene_variant,,ENSMUST00000143150,;	T	ENSMUSG00000037286	ENSMUST00000129269	Transcript	intron_variant	rs3685910	protein_coding	YES	MODIFIER	SNV	AGC	100834269
Alas1	chr9	106236571	106236571	Missense_Mutation	SNP	G	G	A	novel	mouse1_RT1	mouse1_normal	G	G	c.1474C>T	ENSMUST00000141118	Alas1,missense_variant,p.Arg492Trp,ENSMUST00000141118,NM_020559.2;Alas1,missense_variant,p.Arg492Trp,ENSMUST00000112524,NM_001291835.1;Alas1,missense_variant,p.Arg491Trp,ENSMUST00000074082,;Alas1,missense_variant,p.Arg86Trp,ENSMUST00000214989,;Alas1,downstream_gene_variant,,ENSMUST00000219129,;Alas1,non_coding_transcript_exon_variant,,ENSMUST00000134053,;Alas1,3_prime_UTR_variant,,ENSMUST00000133…	A	ENSMUSG00000032786	ENSMUST00000141118	Transcript	missense_variant		protein_coding	YES	MODERATE	SNV	CGC	106236571
BC048562	chr9	108445693	108445693	Missense_Mutation	SNP	G	G	A	novel	mouse1_RT1	mouse1_normal	G	G	c.226G>A	ENSMUST00000057265	BC048562,missense_variant,p.Gly76Arg,ENSMUST00000057265,NM_001004192.2;Klhdc8b,downstream_gene_variant,,ENSMUST00000035232,NM_001359428.1;Klhdc8b,downstream_gene_variant,,ENSMUST00000193286,NM_030075.2;Klhdc8b,downstream_gene_variant,,ENSMUST00000193895,;Klhdc8b,downstream_gene_variant,,ENSMUST00000195435,;BC048562,non_coding_transcript_exon_variant,,ENSMUST00000192955,;Klhdc8b,downstream_gene_va…	A	ENSMUSG00000050641	ENSMUST00000057265	Transcript	missense_variant		protein_coding	YES	MODERATE	SNV	CGG	108445693
Unknown	chrX	4674012	4674012	IGR	SNP	T	T	G	novel	mouse1_RT1	mouse1_normal	T	T				G				intergenic_variant				MODIFIER	SNV	CTT	4674012
Spin2f	chrX	31254752	31254752	Missense_Mutation	SNP	A	A	T	novel	mouse1_RT1	mouse1_normal	A	A	c.136A>T	ENSMUST00000177990	Spin2f,missense_variant,p.Ile28Phe,ENSMUST00000238209,;Spin2f,missense_variant,p.Ile28Phe,ENSMUST00000238350,;Spin2f,missense_variant,p.Ile46Phe,ENSMUST00000177990,;	T	ENSMUSG00000095754	ENSMUST00000177990	Transcript	missense_variant		protein_coding	YES	MODERATE	SNV	CAT	31254752
Mcf2	chrX	60110683	60110683	Intron	SNP	G	G	A	rs249671620	mouse1_RT1	mouse1_normal	G	G	c.1536-49C>T	ENSMUST00000033478	Mcf2,intron_variant,,ENSMUST00000033478,NM_001358998.1,NM_001289730.2;Mcf2,intron_variant,,ENSMUST00000063507,NM_001289731.1;Mcf2,intron_variant,,ENSMUST00000101531,NM_001359001.1,NM_001358999.1,NM_001359000.1,NM_133197.5;	A	ENSMUSG00000031139	ENSMUST00000033478	Transcript	intron_variant	rs249671620	protein_coding	YES	MODIFIER	SNV	CGC	60110683
Zfx	chrX	94080712	94080712	Splice_Region	SNP	G	G	A	novel	mouse1_RT1	mouse1_normal	G	G	c.1216+8C>T	ENSMUST00000088102	Zfx,splice_region_variant,,ENSMUST00000088102,NM_001358355.1,NM_001358356.1,NM_001358354.1,NM_001044386.1;Zfx,splice_region_variant,,ENSMUST00000113926,;Zfx,splice_region_variant,,ENSMUST00000113927,NM_011768.2;Zfx,downstream_gene_variant,,ENSMUST00000137853,;Gm14798,intron_variant,,ENSMUST00000139695,;	A	ENSMUSG00000079509	ENSMUST00000088102	Transcript	splice_region_variant,intron_variant		protein_coding	YES	LOW	SNV	CGC	94080712
Nxf2	chrX	134956482	134956483	Intron	INS	-	-	G	rs223369451	mouse1_RT1	mouse1_normal	-	-	c.472-16dup	ENSMUST00000010085	Nxf2,intron_variant,,ENSMUST00000010085,NM_001289735.1;Nxf2,intron_variant,,ENSMUST00000113187,NM_001289736.1;Nxf2,intron_variant,,ENSMUST00000113189,NM_031259.2;Nxf2,upstream_gene_variant,,ENSMUST00000143059,;	G	ENSMUSG00000009941	ENSMUST00000010085	Transcript	intron_variant	rs223369451	protein_coding	YES	MODIFIER	insertion	AAG	134956482
4931408C20Rik	chr1	26685332	26685332	Missense_Mutation	SNP	G	G	A	novel	mouse1_RT2	mouse1_normal	G	G	c.766C>T	ENSMUST00000097801	4931408C20Rik,missense_variant,p.Leu256Phe,ENSMUST00000097801,NM_001033764.3;	A	ENSMUSG00000073722	ENSMUST00000097801	Transcript	missense_variant		protein_coding	YES	MODERATE	SNV	AGG	26685332
Stat4	chr1	52098466	52098466	Missense_Mutation	SNP	T	T	C	novel	mouse1_RT2	mouse1_normal	T	T	c.1415T>C	ENSMUST00000027277	Stat4,missense_variant,p.Val472Ala,ENSMUST00000027277,NM_011487.5;Stat4,missense_variant,p.Val472Ala,ENSMUST00000168302,NM_001308266.1;Gm28177,non_coding_transcript_exon_variant,,ENSMUST00000185516,;	C	ENSMUSG00000062939	ENSMUST00000027277	Transcript	missense_variant		protein_coding	YES	MODERATE	SNV	GTA	52098466
Dnah7a	chr1	53537660	53537660	Intron	DEL	A	A	-	novel	mouse1_RT2	mouse1_normal	A	A	c.4897-14del	ENSMUST00000094964	Dnah7a,intron_variant,,ENSMUST00000094964,NM_001252070.1;	-	ENSMUSG00000096141	ENSMUST00000094964	Transcript	intron_variant		protein_coding	YES	MODIFIER	deletion	AGAA	53537659
Trip12	chr1	84730583	84730583	Silent	SNP	G	G	A	novel	mouse1_RT2	mouse1_normal	G	G	c.5352C>T	ENSMUST00000027421	Trip12,synonymous_variant,p.His1784=,ENSMUST00000027421,NM_133975.4;Trip12,synonymous_variant,p.His1784=,ENSMUST00000186465,;Trip12,synonymous_variant,p.His1751=,ENSMUST00000186648,;Trip12,synonymous_variant,p.His589=,ENSMUST00000189670,;Trip12,missense_variant,p.Thr33Ile,ENSMUST00000187733,;Trip12,non_coding_transcript_exon_variant,,ENSMUST00000185720,;Trip12,upstream_gene_variant,,ENSMUST000001…	A	ENSMUSG00000026219	ENSMUST00000027421	Transcript	synonymous_variant		protein_coding	YES	LOW	SNV	GGT	84730583
Gm2389	chr1	85062527	85062527	Intron	SNP	G	G	T	rs108849289	mouse1_RT2	mouse1_normal	G	G	n.91-17G>T	ENSMUST00000160487	C130026I21Rik,intron_variant,,ENSMUST00000159114,;Gm2389,intron_variant,,ENSMUST00000160487,;Gm18342,downstream_gene_variant,,ENSMUST00000186987,;	T	ENSMUSG00000089976	ENSMUST00000160487	Transcript	intron_variant,non_coding_transcript_variant	rs108849289	unprocessed_pseudogene	YES	MODIFIER	SNV	GGT	85062527
A530032D15Rik	chr1	85112340	85112340	5'Flank	SNP	G	G	A	rs48193754	mouse1_RT2	mouse1_normal	G	G		ENSMUST00000160792	C130026I21Rik,3_prime_UTR_variant,,ENSMUST00000161267,;A530032D15Rik,upstream_gene_variant,,ENSMUST00000160792,NM_213615.2;A530032D15Rik,upstream_gene_variant,,ENSMUST00000161675,;A530032D15Rik,upstream_gene_variant,,ENSMUST00000161724,;C130026I21Rik,downstream_gene_variant,,ENSMUST00000162421,;A530040E14Rik,intron_variant,,ENSMUST00000093501,;A530040E14Rik,intron_variant,,ENSMUST00000159087,;A53…	A	ENSMUSG00000089844	ENSMUST00000160792	Transcript	upstream_gene_variant	rs48193754	protein_coding	YES	MODIFIER	SNV	CGG	85112340
Gm6264	chr1	85191498	85191498	Intron	SNP	C	C	T	rs253405365	mouse1_RT2	mouse1_normal	C	C	n.791-611C>T	ENSMUST00000162896	C130026I21Rik,intron_variant,,ENSMUST00000161267,;C130026I21Rik,intron_variant,,ENSMUST00000162421,;C130026I21Rik,intron_variant,,ENSMUST00000159114,;Gm6264,intron_variant,,ENSMUST00000162896,;	T	ENSMUSG00000089716	ENSMUST00000162896	Transcript	intron_variant,non_coding_transcript_variant	rs253405365	transcribed_unprocessed_pseudogene	YES	MODIFIER	SNV	GCC	85191498
AC147806.2	chr1	85526937	85526938	Intron	INS	-	-	AG	novel	mouse1_RT2	mouse1_normal	-	-	c.-85+223_-85+224insGA	ENSMUST00000239236	AC147806.2,intron_variant,,ENSMUST00000239236,;Gm16092,intron_variant,,ENSMUST00000161449,;AC147806.3,intron_variant,,ENSMUST00000239378,;,regulatory_region_variant,,ENSMUSR00000007931,;	AG	ENSMUSG00000118607	ENSMUST00000239236	Transcript	intron_variant		protein_coding	YES	MODIFIER	insertion	ACA	85526937
Ugt1a6a	chr1	88215598	88215598	Intron	SNP	C	C	G	novel	mouse1_RT2	mouse1_normal	C	C	c.991-197C>G	ENSMUST00000113134	Ugt1a6a,intron_variant,,ENSMUST00000014263,;Ugt1a2,intron_variant,,ENSMUST00000049289,NM_013701.3;Ugt1a7c,intron_variant,,ENSMUST00000058237,NM_201642.4;Ugt1a1,intron_variant,,ENSMUST00000073049,NM_201645.2;Ugt1a9,intron_variant,,ENSMUST00000073772,NM_201644.2;Ugt1a5,intron_variant,,ENSMUST00000097659,NM_201643.2;Ugt1a6a,intron_variant,,ENSMUST00000113134,NM_145079.3;Ugt1a7c,intron_variant,,ENSMU…	G	ENSMUSG00000054545	ENSMUST00000113134	Transcript	intron_variant		protein_coding	YES	MODIFIER	SNV	TCT	88215598
Mroh2a	chr1	88232041	88232041	Intron	SNP	T	T	A	novel	mouse1_RT2	mouse1_normal	T	T	c.557-203T>A	ENSMUST00000113130	Mroh2a,intron_variant,,ENSMUST00000061013,;Mroh2a,intron_variant,,ENSMUST00000113130,NM_001281466.1;Mroh2a,intron_variant,,ENSMUST00000148474,;,regulatory_region_variant,,ENSMUSR00000484465,;	A	ENSMUSG00000079429	ENSMUST00000113130	Transcript	intron_variant		protein_coding	YES	MODIFIER	SNV	CTC	88232041
Mroh2a	chr1	88237944	88237944	Missense_Mutation	SNP	G	G	A	rs51161324	mouse1_RT2	mouse1_normal	G	G	c.1534G>A	ENSMUST00000113130	Mroh2a,missense_variant,p.Gly515Ser,ENSMUST00000061013,;Mroh2a,missense_variant,p.Gly512Ser,ENSMUST00000113130,NM_001281466.1;Mroh2a,downstream_gene_variant,,ENSMUST00000148474,;Mroh2a,upstream_gene_variant,,ENSMUST00000142632,;,regulatory_region_variant,,ENSMUSR00000008483,;	A	ENSMUSG00000079429	ENSMUST00000113130	Transcript	missense_variant	rs51161324	protein_coding	YES	MODERATE	SNV	CGG	88237944
Mroh2a	chr1	88257984	88257984	Intron	SNP	C	C	T	novel	mouse1_RT2	mouse1_normal	C	C	c.4593+119C>T	ENSMUST00000113130	Mroh2a,intron_variant,,ENSMUST00000061013,;Mroh2a,intron_variant,,ENSMUST00000113130,NM_001281466.1;Mroh2a,intron_variant,,ENSMUST00000135948,;Hjurp,downstream_gene_variant,,ENSMUST00000054674,NM_198652.2;,regulatory_region_variant,,ENSMUSR00000008491,;	T	ENSMUSG00000079429	ENSMUST00000113130	Transcript	intron_variant		protein_coding	YES	MODIFIER	SNV	CCA	88257984
Hjurp	chr1	88264977	88264977	3'UTR	SNP	C	C	T	rs46949386	mouse1_RT2	mouse1_normal	C	C	c.*204G>A	ENSMUST00000054674	Hjurp,3_prime_UTR_variant,,ENSMUST00000054674,NM_198652.2;Hjurp,3_prime_UTR_variant,,ENSMUST00000065420,NM_172505.4;Mroh2a,downstream_gene_variant,,ENSMUST00000061013,;Mroh2a,downstream_gene_variant,,ENSMUST00000113130,NM_001281466.1;Hjurp,downstream_gene_variant,,ENSMUST00000127446,;Mroh2a,downstream_gene_variant,,ENSMUST00000135948,;Hjurp,downstream_gene_variant,,ENSMUST00000147393,;Hjurp,downs…	T	ENSMUSG00000044783	ENSMUST00000054674	Transcript	3_prime_UTR_variant	rs46949386	protein_coding	YES	MODIFIER	SNV	ACG	88264977
Hjurp	chr1	88272881	88272881	Intron	SNP	A	A	T	rs107660913	mouse1_RT2	mouse1_normal	A	A	c.220-116T>A	ENSMUST00000054674	Hjurp,intron_variant,,ENSMUST00000054674,NM_198652.2;Hjurp,intron_variant,,ENSMUST00000065420,NM_172505.4;Hjurp,intron_variant,,ENSMUST00000147393,;Hjurp,upstream_gene_variant,,ENSMUST00000127446,;Trpm8,upstream_gene_variant,,ENSMUST00000148138,;Hjurp,non_coding_transcript_exon_variant,,ENSMUST00000128532,;Hjurp,downstream_gene_variant,,ENSMUST00000126739,;Hjurp,upstream_gene_variant,,ENSMUST0000…	T	ENSMUSG00000044783	ENSMUST00000054674	Transcript	intron_variant	rs107660913	protein_coding	YES	MODIFIER	SNV	TAC	88272881
Iqca	chr1	90073631	90073632	Intron	INS	-	-	C	novel	mouse1_RT2	mouse1_normal	-	-	c.1561+115dup	ENSMUST00000113094	Iqca,intron_variant,,ENSMUST00000113094,NM_001368722.1,NM_029122.2;Iqca,intron_variant,,ENSMUST00000212394,;Iqca,intron_variant,,ENSMUST00000189690,;	C	ENSMUSG00000026301	ENSMUST00000113094	Transcript	intron_variant		protein_coding	YES	MODIFIER	insertion	CTC	90073631
Lrrfip1	chr1	91076867	91076871	Intron	DEL	GGGGA	GGGGA	-	novel	mouse1_RT2	mouse1_normal	GGGGA	GGGGA	c.153+8219_153+8223del	ENSMUST00000097649	Lrrfip1,intron_variant,,ENSMUST00000068116,NM_001111312.1;Lrrfip1,intron_variant,,ENSMUST00000068167,;Lrrfip1,intron_variant,,ENSMUST00000097649,NM_001111311.1;Lrrfip1,intron_variant,,ENSMUST00000097650,NM_008515.4;Lrrfip1,intron_variant,,ENSMUST00000185531,;Lrrfip1,intron_variant,,ENSMUST00000186762,;Lrrfip1,intron_variant,,ENSMUST00000189505,;Lrrfip1,intron_variant,,ENSMUST00000189617,NM_001310…	-	ENSMUSG00000026305	ENSMUST00000097649	Transcript	intron_variant		protein_coding	YES	MODIFIER	deletion	GGGGGGAG	91076866
Ube2f	chr1	91284781	91284781	Intron	SNP	C	C	A	novel	mouse1_RT2	mouse1_normal	C	C	c.508-524C>A	ENSMUST00000171165	Ube2f,intron_variant,,ENSMUST00000059743,NM_001355761.1;Ube2f,intron_variant,,ENSMUST00000171112,NM_001355764.1;Ube2f,intron_variant,,ENSMUST00000171165,;Ube2f,intron_variant,,ENSMUST00000178627,NM_001355763.1,NM_026454.4,NM_001355762.1;Ube2f,intron_variant,,ENSMUST00000191368,;Ube2f,non_coding_transcript_exon_variant,,ENSMUST00000185697,;Ube2f,intron_variant,,ENSMUST00000185950,;	A	ENSMUSG00000034343	ENSMUST00000171165	Transcript	intron_variant		protein_coding	YES	MODIFIER	SNV	ACA	91284781
Espnl	chr1	91327545	91327546	Frame_Shift_Ins	INS	-	-	G	novel	mouse1_RT2	mouse1_normal	-	-	c.749dup	ENSMUST00000088904	Espnl,frameshift_variant,p.His251ProfsTer27,ENSMUST00000088904,NM_001033292.3;Espnl,frameshift_variant,p.His251ProfsTer27,ENSMUST00000176156,;	G	ENSMUSG00000049515	ENSMUST00000088904	Transcript	frameshift_variant		protein_coding	YES	HIGH	insertion	TCG	91327545
Gm6651	chr1	106440521	106440521	3'Flank	SNP	C	C	T	novel	mouse1_RT2	mouse1_normal	C	C		ENSMUST00000189471	Gm6651,downstream_gene_variant,,ENSMUST00000189471,;	T	ENSMUSG00000099604	ENSMUST00000189471	Transcript	downstream_gene_variant		processed_pseudogene	YES	MODIFIER	SNV	ACT	106440521
Gm6651	chr1	106440532	106440532	3'Flank	SNP	A	A	G	novel	mouse1_RT2	mouse1_normal	A	A		ENSMUST00000189471	Gm6651,downstream_gene_variant,,ENSMUST00000189471,;	G	ENSMUSG00000099604	ENSMUST00000189471	Transcript	downstream_gene_variant		processed_pseudogene	YES	MODIFIER	SNV	TAG	106440532
Pigr	chr1	130845112	130845112	Intron	DEL	G	G	-	rs1135129682	mouse1_RT2	mouse1_normal	G	G	c.1042+34del	ENSMUST00000027675	Pigr,intron_variant,,ENSMUST00000027675,NM_011082.3;Pigr,downstream_gene_variant,,ENSMUST00000133792,;Pigr,downstream_gene_variant,,ENSMUST00000137782,;	-	ENSMUSG00000026417	ENSMUST00000027675	Transcript	intron_variant	rs1135129682	protein_coding	YES	MODIFIER	deletion	GTGG	130845111
Axdnd1	chr1	156366506	156366506	Intron	SNP	C	C	A	rs1134850367	mouse1_RT2	mouse1_normal	C	C	c.1799-689G>T	ENSMUST00000213088	Axdnd1,intron_variant,,ENSMUST00000177824,;Axdnd1,intron_variant,,ENSMUST00000178036,;Axdnd1,intron_variant,,ENSMUST00000180173,;Axdnd1,intron_variant,,ENSMUST00000213088,NM_001346967.1;Gm2000,downstream_gene_variant,,ENSMUST00000102782,;Axdnd1,intron_variant,,ENSMUST00000027895,;Axdnd1,intron_variant,,ENSMUST00000179572,;	A	ENSMUSG00000026601	ENSMUST00000213088	Transcript	intron_variant	rs1134850367	protein_coding	YES	MODIFIER	SNV	ACA	156366506
Olfml2b	chr1	170668752	170668752	Splice_Region	SNP	C	C	T	novel	mouse1_RT2	mouse1_normal	C	C	c.951C>T	ENSMUST00000046792	Olfml2b,splice_region_variant,p.His317=,ENSMUST00000046792,NM_177068.4;	T	ENSMUSG00000038463	ENSMUST00000046792	Transcript	splice_region_variant,synonymous_variant		protein_coding	YES	LOW	SNV	ACG	170668752
Ndufs2	chr1	171235151	171235151	Intron	SNP	A	A	G	novel	mouse1_RT2	mouse1_normal	A	A	c.1355-64T>C	ENSMUST00000013737	Ndufs2,intron_variant,,ENSMUST00000013737,NM_153064.5;Ndufs2,intron_variant,,ENSMUST00000111318,;Fcer1g,upstream_gene_variant,,ENSMUST00000079957,NM_010185.4;Ndufs2,downstream_gene_variant,,ENSMUST00000191871,;Fcer1g,upstream_gene_variant,,ENSMUST00000193973,;Ndufs2,downstream_gene_variant,,ENSMUST00000194778,;Ndufs2,intron_variant,,ENSMUST00000150108,;Ndufs2,downstream_gene_variant,,ENSMUST00000…	G	ENSMUSG00000013593	ENSMUST00000013737	Transcript	intron_variant		protein_coding	YES	MODIFIER	SNV	AAC	171235151
Rpf2	chr10	40227735	40227735	Intron	SNP	G	G	T	novel	mouse1_RT2	mouse1_normal	G	G	c.494-74C>A	ENSMUST00000183309	Rpf2,intron_variant,,ENSMUST00000045114,NM_001042556.1;Rpf2,intron_variant,,ENSMUST00000181995,;Rpf2,intron_variant,,ENSMUST00000183052,;Rpf2,intron_variant,,ENSMUST00000183114,;Rpf2,intron_variant,,ENSMUST00000183309,NM_023323.3;Rpf2,intron_variant,,ENSMUST00000182287,;Gm37786,upstream_gene_variant,,ENSMUST00000191714,;	T	ENSMUSG00000038510	ENSMUST00000183309	Transcript	intron_variant		protein_coding	YES	MODIFIER	SNV	GGG	40227735
Supv3l1	chr10	62432986	62432986	Intron	SNP	C	C	T	novel	mouse1_RT2	mouse1_normal	C	C	c.1599+66G>A	ENSMUST00000020273	Supv3l1,intron_variant,,ENSMUST00000020273,NM_181423.3,NM_001359806.1;Supv3l1,intron_variant,,ENSMUST00000161941,;Supv3l1,intron_variant,,ENSMUST00000162023,;Supv3l1,upstream_gene_variant,,ENSMUST00000159042,;Supv3l1,upstream_gene_variant,,ENSMUST00000161830,;	T	ENSMUSG00000020079	ENSMUST00000020273	Transcript	intron_variant		protein_coding	YES	MODIFIER	SNV	CCT	62432986
Rtkn2	chr10	68003129	68003129	Intron	SNP	C	C	T	rs29367128	mouse1_RT2	mouse1_normal	C	C	c.359-75C>T	ENSMUST00000118160	Rtkn2,intron_variant,,ENSMUST00000105437,;Rtkn2,intron_variant,,ENSMUST00000117086,NM_001359319.1;Rtkn2,intron_variant,,ENSMUST00000118160,NM_001359318.1;Rtkn2,intron_variant,,ENSMUST00000068994,;Rtkn2,intron_variant,,ENSMUST00000147556,;	T	ENSMUSG00000037846	ENSMUST00000118160	Transcript	intron_variant	rs29367128	protein_coding	YES	MODIFIER	SNV	CCG	68003129
Fgd6	chr10	94123839	94123839	Intron	SNP	G	G	T	novel	mouse1_RT2	mouse1_normal	G	G	c.3174+224G>T	ENSMUST00000020208	Fgd6,intron_variant,,ENSMUST00000020208,NM_053072.3;	T	ENSMUSG00000020021	ENSMUST00000020208	Transcript	intron_variant		protein_coding	YES	MODIFIER	SNV	TGG	94123839
Arhgef25	chr10	127189761	127189761	Intron	SNP	C	C	T	novel	mouse1_RT2	mouse1_normal	C	C	c.99+106G>A	ENSMUST00000019611	Arhgef25,synonymous_variant,p.Gln3=,ENSMUST00000167353,NM_001166413.1;Arhgef25,intron_variant,,ENSMUST00000019611,NM_028027.3;Arhgef25,intron_variant,,ENSMUST00000219245,;Arhgef25,intron_variant,,ENSMUST00000222006,;Dtx3,downstream_gene_variant,,ENSMUST00000038217,NM_030714.2;Dtx3,downstream_gene_variant,,ENSMUST00000116229,;Dtx3,downstream_gene_variant,,ENSMUST00000130855,NM_001368332.1;Dtx3,dow…	T	ENSMUSG00000019467	ENSMUST00000019611	Transcript	intron_variant		protein_coding	YES	MODIFIER	SNV	ACT	127189761
Prim1	chr10	128016058	128016058	Silent	SNP	G	G	A	novel	mouse1_RT2	mouse1_normal	G	G	c.198G>A	ENSMUST00000026461	Prim1,synonymous_variant,p.Leu66=,ENSMUST00000026461,NM_008921.2;Prim1,synonymous_variant,p.Leu66=,ENSMUST00000178041,;Prim1,non_coding_transcript_exon_variant,,ENSMUST00000133285,;Prim1,upstream_gene_variant,,ENSMUST00000135580,;Gm10120,downstream_gene_variant,,ENSMUST00000219845,;,regulatory_region_variant,,ENSMUSR00000036456,;	A	ENSMUSG00000025395	ENSMUST00000026461	Transcript	synonymous_variant		protein_coding	YES	LOW	SNV	TGG	128016058
Pan2	chr10	128312782	128312782	Intron	SNP	T	T	A	novel	mouse1_RT2	mouse1_normal	T	T	c.1360-96T>A	ENSMUST00000005825	Pan2,intron_variant,,ENSMUST00000005825,NM_133992.3,NM_001358822.1;Pan2,intron_variant,,ENSMUST00000218315,NM_001252326.1;Pan2,intron_variant,,ENSMUST00000219721,NM_001252327.1;Pan2,intron_variant,,ENSMUST00000218496,;Pan2,intron_variant,,ENSMUST00000219255,;	A	ENSMUSG00000005682	ENSMUST00000005825	Transcript	intron_variant		protein_coding	YES	MODIFIER	SNV	ATC	128312782
Sfi1	chr11	3186637	3186638	Intron	INS	-	-	A	rs246759754	mouse1_RT2	mouse1_normal	-	-	c.195-502dup	ENSMUST00000081318	Sfi1,intron_variant,,ENSMUST00000066391,;Sfi1,intron_variant,,ENSMUST00000081318,NM_030207.3;Sfi1,intron_variant,,ENSMUST00000101655,;Sfi1,intron_variant,,ENSMUST00000118627,;Sfi1,intron_variant,,ENSMUST00000140846,NM_001363224.1,NM_001363223.1,NM_001363222.1;Sfi1,intron_variant,,ENSMUST00000142315,;Sfi1,intron_variant,,ENSMUST00000153425,;Sfi1,intron_variant,,ENSMUST00000155763,;Sfi1,intron_vari…	A	ENSMUSG00000023764	ENSMUST00000081318	Transcript	intron_variant	rs246759754	protein_coding	YES	MODIFIER	insertion	ACA	3186637
Xpo1	chr11	23286657	23286657	Intron	SNP	A	A	G	novel	mouse1_RT2	mouse1_normal	A	A	c.2023-88A>G	ENSMUST00000102869	Xpo1,intron_variant,,ENSMUST00000020538,NM_134014.3;Xpo1,intron_variant,,ENSMUST00000102869,;Xpo1,intron_variant,,ENSMUST00000102870,;Xpo1,intron_variant,,ENSMUST00000109551,NM_001035226.1;Xpo1,intron_variant,,ENSMUST00000150750,;Xpo1,downstream_gene_variant,,ENSMUST00000149371,;	G	ENSMUSG00000020290	ENSMUST00000102869	Transcript	intron_variant		protein_coding	YES	MODIFIER	SNV	TAT	23286657
Gm6685	chr11	28339793	28339793	RNA	SNP	C	C	A	rs1134736009	mouse1_RT2	mouse1_normal	C	C	n.22G>T	ENSMUST00000042595	Gm6685,non_coding_transcript_exon_variant,,ENSMUST00000042595,;,regulatory_region_variant,,ENSMUSR00000039676,;	A	ENSMUSG00000032889	ENSMUST00000042595	Transcript	non_coding_transcript_exon_variant	rs1134736009	processed_pseudogene	YES	MODIFIER	SNV	GCT	28339793
Rmnd5b	chr11	51624293	51624294	Frame_Shift_Ins	INS	-	-	G	novel	mouse1_RT2	mouse1_normal	-	-	c.1053dup	ENSMUST00000001081	Rmnd5b,frameshift_variant,p.Ile352HisfsTer115,ENSMUST00000001081,NM_025346.1;Rmnd5b,frameshift_variant,p.Ile144HisfsTer?,ENSMUST00000147009,;Nhp2,downstream_gene_variant,,ENSMUST00000127405,NM_026631.4,NM_001364736.1;Rmnd5b,3_prime_UTR_variant,,ENSMUST00000136020,;Nhp2,downstream_gene_variant,,ENSMUST00000001083,;	G	ENSMUSG00000001054	ENSMUST00000001081	Transcript	frameshift_variant		protein_coding	YES	HIGH	insertion	ATG	51624293
Tnip1	chr11	54926819	54926819	Intron	SNP	A	A	C	novel	mouse1_RT2	mouse1_normal	A	A	c.886-26T>G	ENSMUST00000102731	Tnip1,intron_variant,,ENSMUST00000018482,NM_021327.4;Tnip1,intron_variant,,ENSMUST00000102730,NM_001271456.1;Tnip1,intron_variant,,ENSMUST00000102731,NM_001199275.2;Tnip1,intron_variant,,ENSMUST00000108885,NM_001271455.1;Tnip1,intron_variant,,ENSMUST00000108886,NM_001199276.2;Tnip1,intron_variant,,ENSMUST00000108889,;Tnip1,intron_variant,,ENSMUST00000126703,;Tnip1,intron_variant,,ENSMUST000001243…	C	ENSMUSG00000020400	ENSMUST00000102731	Transcript	intron_variant		protein_coding	YES	MODIFIER	SNV	AAA	54926819
Nlrp3	chr11	59548946	59548947	Frame_Shift_Ins	INS	-	-	G	novel	mouse1_RT2	mouse1_normal	-	-	c.1355dup	ENSMUST00000101148	Nlrp3,frameshift_variant,p.Ile453HisfsTer2,ENSMUST00000101148,NM_145827.4;Nlrp3,frameshift_variant,p.Ile453HisfsTer2,ENSMUST00000079476,NM_001359638.1;Nlrp3,downstream_gene_variant,,ENSMUST00000149126,;	G	ENSMUSG00000032691	ENSMUST00000101148	Transcript	frameshift_variant		protein_coding	YES	HIGH	insertion	CCG	59548946
Gm12611	chr11	60820545	60820545	3'Flank	SNP	G	G	A	novel	mouse1_RT2	mouse1_normal	G	G		ENSMUST00000119452	Gm12611,downstream_gene_variant,,ENSMUST00000119452,;Gm12618,upstream_gene_variant,,ENSMUST00000121754,;	A	ENSMUSG00000081578	ENSMUST00000119452	Transcript	downstream_gene_variant		processed_pseudogene	YES	MODIFIER	SNV	TGC	60820545
Aspa	chr11	73313451	73313452	Intron	INS	-	-	C	novel	mouse1_RT2	mouse1_normal	-	-	c.631+58dup	ENSMUST00000184572	Aspa,intron_variant,,ENSMUST00000021119,NM_023113.5;Aspa,intron_variant,,ENSMUST00000184572,;Aspa,downstream_gene_variant,,ENSMUST00000155630,;Aspa,downstream_gene_variant,,ENSMUST00000132774,;	C	ENSMUSG00000020774	ENSMUST00000184572	Transcript	intron_variant		protein_coding	YES	MODIFIER	insertion	CTC	73313451
Cluh	chr11	74664978	74664978	Intron	SNP	C	C	G	novel	mouse1_RT2	mouse1_normal	C	C	c.2548-29C>G	ENSMUST00000092915	Cluh,intron_variant,,ENSMUST00000092915,NM_001368711.1,NM_001081158.3;Cluh,intron_variant,,ENSMUST00000117818,;Cluh,intron_variant,,ENSMUST00000128155,;Cluh,intron_variant,,ENSMUST00000155558,;	G	ENSMUSG00000020741	ENSMUST00000092915	Transcript	intron_variant		protein_coding	YES	MODIFIER	SNV	GCC	74664978
Mir196a-1	chr11	96265124	96265125	5'Flank	INS	-	-	G	novel	mouse1_RT2	mouse1_normal	-	-		ENSMUST00000083612	Mir196a-1,upstream_gene_variant,,ENSMUST00000083612,;Gm53,downstream_gene_variant,,ENSMUST00000129907,;Gm53,downstream_gene_variant,,ENSMUST00000139381,;Gm53,downstream_gene_variant,,ENSMUST00000143887,;Gm53,downstream_gene_variant,,ENSMUST00000150490,;	G	ENSMUSG00000065546	ENSMUST00000083612	Transcript	upstream_gene_variant		miRNA	YES	MODIFIER	insertion	ACG	96265124
Scn4a	chr11	106330062	106330062	Nonsense_Mutation	SNP	C	C	A	novel	mouse1_RT2	mouse1_normal	C	C	c.2770G>T	ENSMUST00000021056	Scn4a,stop_gained,p.Glu924Ter,ENSMUST00000021056,NM_133199.2;,regulatory_region_variant,,ENSMUSR00000051797,;,regulatory_region_variant,,ENSMUSR00000326029,;	A	ENSMUSG00000001027	ENSMUST00000021056	Transcript	stop_gained		protein_coding	YES	HIGH	SNV	TCC	106330062
Abca8b	chr11	109957004	109957004	Intron	SNP	T	T	C	novel	mouse1_RT2	mouse1_normal	T	T	c.2591+59A>G	ENSMUST00000020948	Abca8b,intron_variant,,ENSMUST00000020948,NM_013851.3;Abca8b,intron_variant,,ENSMUST00000106669,NM_001362749.1;	C	ENSMUSG00000020620	ENSMUST00000020948	Transcript	intron_variant		protein_coding	YES	MODIFIER	SNV	GTC	109957004
Recql5	chr11	115895962	115895962	Missense_Mutation	SNP	C	C	T	novel	mouse1_RT2	mouse1_normal	C	C	c.1609G>A	ENSMUST00000021097	Recql5,missense_variant,p.Glu537Lys,ENSMUST00000021097,NM_130454.2;Myo15b,downstream_gene_variant,,ENSMUST00000093911,;Smim5,upstream_gene_variant,,ENSMUST00000131566,;Smim5,upstream_gene_variant,,ENSMUST00000142089,;Smim5,upstream_gene_variant,,ENSMUST00000152171,NM_183259.3;Myo15b,downstream_gene_variant,,ENSMUST00000167507,;Myo15b,downstream_gene_variant,,ENSMUST00000222123,;Recql5,downstream_…	T	ENSMUSG00000020752	ENSMUST00000021097	Transcript	missense_variant		protein_coding	YES	MODERATE	SNV	TCT	115895962
Dnah17	chr11	118081494	118081494	Missense_Mutation	SNP	C	C	T	novel	mouse1_RT2	mouse1_normal	C	C	c.6340G>A	ENSMUST00000084803	Dnah17,missense_variant,p.Ala2114Thr,ENSMUST00000106308,;Dnah17,missense_variant,p.Ala2114Thr,ENSMUST00000084803,NM_001167746.1;Dnah17,missense_variant,p.Ala2127Thr,ENSMUST00000132685,;Dnah17,downstream_gene_variant,,ENSMUST00000217584,;	T	ENSMUSG00000033987	ENSMUST00000084803	Transcript	missense_variant		protein_coding	YES	MODERATE	SNV	GCG	118081494
Atad2b	chr12	5034291	5034291	Intron	SNP	G	G	C	novel	mouse1_RT2	mouse1_normal	G	G	c.4212+131G>C	ENSMUST00000045664	Atad2b,intron_variant,,ENSMUST00000045664,NM_001362349.1;	C	ENSMUSG00000052812	ENSMUST00000045664	Transcript	intron_variant		protein_coding	YES	MODIFIER	SNV	AGT	5034291
Klhdc2	chr12	69297159	69297159	Intron	SNP	G	G	C	rs29214088	mouse1_RT2	mouse1_normal	G	G	c.153+12G>C	ENSMUST00000021362	Klhdc2,intron_variant,,ENSMUST00000021362,NM_027117.3;Klhdc2,intron_variant,,ENSMUST00000138585,;Klhdc2,intron_variant,,ENSMUST00000151571,;,regulatory_region_variant,,ENSMUSR00000060606,;	C	ENSMUSG00000020978	ENSMUST00000021362	Transcript	intron_variant	rs29214088	protein_coding	YES	MODIFIER	SNV	CGG	69297159
Map4k5	chr12	69856688	69856688	Intron	SNP	C	C	T	novel	mouse1_RT2	mouse1_normal	C	C	c.257+85G>A	ENSMUST00000110570	Map4k5,intron_variant,,ENSMUST00000049239,NM_201519.2;Map4k5,intron_variant,,ENSMUST00000110567,;Map4k5,intron_variant,,ENSMUST00000110570,;Map4k5,intron_variant,,ENSMUST00000171211,;Map4k5,intron_variant,,ENSMUST00000153712,;Map4k5,intron_variant,,ENSMUST00000124715,;Map4k5,intron_variant,,ENSMUST00000133688,;Map4k5,upstream_gene_variant,,ENSMUST00000147451,;	T	ENSMUSG00000034761	ENSMUST00000110570	Transcript	intron_variant		protein_coding	YES	MODIFIER	SNV	ACA	69856688
Map4k5	chr12	69874299	69874299	Silent	SNP	T	T	G	rs52393670	mouse1_RT2	mouse1_normal	T	T	c.144A>C	ENSMUST00000110570	Map4k5,synonymous_variant,p.Val48=,ENSMUST00000110570,;Map4k5,synonymous_variant,p.Val48=,ENSMUST00000049239,NM_201519.2;Map4k5,synonymous_variant,p.Val48=,ENSMUST00000110567,;Map4k5,intron_variant,,ENSMUST00000171211,;Map4k5,intron_variant,,ENSMUST00000153712,;Map4k5,non_coding_transcript_exon_variant,,ENSMUST00000133688,;Map4k5,non_coding_transcript_exon_variant,,ENSMUST00000124715,;	G	ENSMUSG00000034761	ENSMUST00000110570	Transcript	synonymous_variant	rs52393670	protein_coding	YES	LOW	SNV	TTA	69874299
Mthfd1	chr12	76283871	76283871	Intron	SNP	T	T	G	novel	mouse1_RT2	mouse1_normal	T	T	c.616-61T>G	ENSMUST00000021443	Mthfd1,intron_variant,,ENSMUST00000021443,NM_138745.2;Mthfd1,intron_variant,,ENSMUST00000220046,;Gm34868,downstream_gene_variant,,ENSMUST00000218341,;	G	ENSMUSG00000021048	ENSMUST00000021443	Transcript	intron_variant		protein_coding	YES	MODIFIER	SNV	GTG	76283871
Gm2099	chr12	87988510	87988510	RNA	SNP	G	G	T	novel	mouse1_RT2	mouse1_normal	G	G	n.2892G>T	ENSMUST00000223310	Gm2099,non_coding_transcript_exon_variant,,ENSMUST00000223310,;Gm2099,non_coding_transcript_exon_variant,,ENSMUST00000220979,;Gm46992,downstream_gene_variant,,ENSMUST00000222120,;	T	ENSMUSG00000113854	ENSMUST00000223310	Transcript	non_coding_transcript_exon_variant		processed_transcript	YES	MODIFIER	SNV	TGA	87988510
Gm2099	chr12	87988534	87988534	RNA	SNP	C	C	T	novel	mouse1_RT2	mouse1_normal	C	C	n.2916C>T	ENSMUST00000223310	Gm2099,non_coding_transcript_exon_variant,,ENSMUST00000223310,;Gm2099,non_coding_transcript_exon_variant,,ENSMUST00000220979,;Gm46992,downstream_gene_variant,,ENSMUST00000222120,;	T	ENSMUSG00000113854	ENSMUST00000223310	Transcript	non_coding_transcript_exon_variant		processed_transcript	YES	MODIFIER	SNV	CCA	87988534
Gm8587	chr12	88090017	88090017	3'Flank	SNP	G	G	A	novel	mouse1_RT2	mouse1_normal	G	G		ENSMUST00000076538	Gm8587,downstream_gene_variant,,ENSMUST00000076538,;Gm5442,downstream_gene_variant,,ENSMUST00000202121,;	A	ENSMUSG00000071207	ENSMUST00000076538	Transcript	downstream_gene_variant		processed_pseudogene	YES	MODIFIER	SNV	CGT	88090017
Gm48513	chr12	88130905	88130906	3'Flank	INS	-	-	T	novel	mouse1_RT2	mouse1_normal	-	-		ENSMUST00000220586	Gm48513,downstream_gene_variant,,ENSMUST00000220586,;Gm8605,downstream_gene_variant,,ENSMUST00000221619,;	T	ENSMUSG00000113083	ENSMUST00000220586	Transcript	downstream_gene_variant		processed_pseudogene	YES	MODIFIER	insertion	AAT	88130905
Gm48513	chr12	88130910	88130910	3'Flank	SNP	C	C	T	rs47572599	mouse1_RT2	mouse1_normal	C	C		ENSMUST00000220586	Gm48513,downstream_gene_variant,,ENSMUST00000220586,;Gm8605,downstream_gene_variant,,ENSMUST00000221619,;	T	ENSMUSG00000113083	ENSMUST00000220586	Transcript	downstream_gene_variant	rs47572599	processed_pseudogene	YES	MODIFIER	SNV	TCT	88130910
Ptpn21	chr12	98704271	98704272	Intron	INS	-	-	GG	novel	mouse1_RT2	mouse1_normal	-	-	c.676-43_676-42dup	ENSMUST00000085116	Ptpn21,intron_variant,,ENSMUST00000085116,NM_011877.2;Ptpn21,intron_variant,,ENSMUST00000170188,NM_001146199.1;Ptpn21,intron_variant,,ENSMUST00000221932,;Ptpn21,intron_variant,,ENSMUST00000221148,;Ptpn21,intron_variant,,ENSMUST00000221535,;	GG	ENSMUSG00000021009	ENSMUST00000085116	Transcript	intron_variant		protein_coding	YES	MODIFIER	insertion	AAG	98704271
Btbd7	chr12	102838402	102838402	Silent	SNP	C	C	T	novel	mouse1_RT2	mouse1_normal	C	C	c.378G>A	ENSMUST00000223554	Btbd7,synonymous_variant,p.Arg126=,ENSMUST00000223554,NM_172806.2;Btbd7,synonymous_variant,p.Arg126=,ENSMUST00000045652,;Gm47167,intron_variant,,ENSMUST00000220987,;Btbd7,non_coding_transcript_exon_variant,,ENSMUST00000220596,;Btbd7,non_coding_transcript_exon_variant,,ENSMUST00000221376,;Btbd7,non_coding_transcript_exon_variant,,ENSMUST00000221925,;	T	ENSMUSG00000041702	ENSMUST00000223554	Transcript	synonymous_variant		protein_coding	YES	LOW	SNV	TCC	102838402
Serpina3h	chr12	104251592	104251592	RNA	SNP	G	G	A	novel	mouse1_RT2	mouse1_normal	G	G	n.807G>A	ENSMUST00000049922	Serpina3h,non_coding_transcript_exon_variant,,ENSMUST00000049922,;Serpina3h,non_coding_transcript_exon_variant,,ENSMUST00000116393,;	A	ENSMUSG00000041449	ENSMUST00000049922	Transcript	non_coding_transcript_exon_variant		processed_transcript	YES	MODIFIER	SNV	CGG	104251592
Dicer1	chr12	104714986	104714986	Intron	SNP	C	C	G	novel	mouse1_RT2	mouse1_normal	C	C	c.1347-80G>C	ENSMUST00000041987	Dicer1,intron_variant,,ENSMUST00000041987,NM_148948.2;Dicer1,intron_variant,,ENSMUST00000222528,;	G	ENSMUSG00000041415	ENSMUST00000041987	Transcript	intron_variant		protein_coding	YES	MODIFIER	SNV	TCA	104714986
Dicer1	chr12	104714993	104715012	Intron	DEL	CTACTGTTTGTATGTATGAG	CTACTGTTTGTATGTATGAG	-	novel	mouse1_RT2	mouse1_normal	CTACTGTTTGTATGTATGAG	CTACTGTTTGTATGTATGAG	c.1347-106_1347-87del	ENSMUST00000041987	Dicer1,intron_variant,,ENSMUST00000041987,NM_148948.2;Dicer1,intron_variant,,ENSMUST00000222528,;	-	ENSMUSG00000041415	ENSMUST00000041987	Transcript	intron_variant		protein_coding	YES	MODIFIER	deletion	TTCTACTGTTTGTATGTATGAGT	104714992
Ighv1-36	chr12	114875312	114875312	3'Flank	SNP	G	G	A	novel	mouse1_RT2	mouse1_normal	G	G		ENSMUST00000191862	Ighv1-36,downstream_gene_variant,,ENSMUST00000103513,;Ighv1-36,downstream_gene_variant,,ENSMUST00000191862,;Ighv1-35,non_coding_transcript_exon_variant,,ENSMUST00000195265,;	A	ENSMUSG00000094051	ENSMUST00000191862	Transcript	downstream_gene_variant		IG_V_gene	YES	MODIFIER	SNV	CGG	114875312
Ighv1-80	chr12	115912166	115912166	3'Flank	SNP	C	C	T	novel	mouse1_RT2	mouse1_normal	C	C		ENSMUST00000103547	Ighv1-80,downstream_gene_variant,,ENSMUST00000103547,;	T	ENSMUSG00000094075	ENSMUST00000103547	Transcript	downstream_gene_variant		IG_V_gene	YES	MODIFIER	SNV	ACG	115912166
Hecw1	chr13	14248555	14248555	Intron	SNP	T	T	G	novel	mouse1_RT2	mouse1_normal	T	T	c.4014-113A>C	ENSMUST00000110516	Hecw1,intron_variant,,ENSMUST00000110516,NM_001081348.3;Hecw1,intron_variant,,ENSMUST00000220718,;Hecw1,intron_variant,,ENSMUST00000222241,;	G	ENSMUSG00000021301	ENSMUST00000110516	Transcript	intron_variant		protein_coding	YES	MODIFIER	SNV	TTG	14248555
Amph	chr13	19121239	19121239	Intron	DEL	T	T	-	rs1132582167	mouse1_RT2	mouse1_normal	T	T	c.1216-28del	ENSMUST00000200466	Amph,intron_variant,,ENSMUST00000003345,NM_175007.2;Amph,intron_variant,,ENSMUST00000200466,NM_001289546.1;Amph,intron_variant,,ENSMUST00000239207,;Amph,intron_variant,,ENSMUST00000197545,;Amph,intron_variant,,ENSMUST00000222698,;	-	ENSMUSG00000021314	ENSMUST00000200466	Transcript	intron_variant	rs1132582167	protein_coding	YES	MODIFIER	deletion	GATT	19121238
Zscan26	chr13	21449221	21449222	Intron	INS	-	-	C	novel	mouse1_RT2	mouse1_normal	-	-	c.75+52dup	ENSMUST00000110485	Zscan26,intron_variant,,ENSMUST00000032820,NM_001013786.3;Zscan26,intron_variant,,ENSMUST00000110485,NM_001347491.1;Mir1896,downstream_gene_variant,,ENSMUST00000122641,;4930470G03Rik,downstream_gene_variant,,ENSMUST00000122926,;,regulatory_region_variant,,ENSMUSR00000543087,;	C	ENSMUSG00000022228	ENSMUST00000110485	Transcript	intron_variant		protein_coding	YES	MODIFIER	insertion	GAC	21449221
Nutm2	chr13	50473740	50473740	Intron	SNP	G	G	A	novel	mouse1_RT2	mouse1_normal	G	G	c.1318-62G>A	ENSMUST00000096633	Nutm2,intron_variant,,ENSMUST00000096633,NM_001033400.2;Gm8739,intron_variant,,ENSMUST00000185962,;	A	ENSMUSG00000071909	ENSMUST00000096633	Transcript	intron_variant		protein_coding	YES	MODIFIER	SNV	AGG	50473740
Nsd1	chr13	55238722	55238722	Missense_Mutation	SNP	G	G	A	novel	mouse1_RT2	mouse1_normal	G	G	c.1099G>A	ENSMUST00000099490	Nsd1,missense_variant,p.Val367Ile,ENSMUST00000099490,NM_008739.3;Nsd1,missense_variant,p.Val97Ile,ENSMUST00000224156,;Nsd1,missense_variant,p.Val97Ile,ENSMUST00000224918,;Nsd1,missense_variant,p.Val97Ile,ENSMUST00000224693,;Nsd1,intron_variant,,ENSMUST00000224973,;Nsd1,downstream_gene_variant,,ENSMUST00000225982,;	A	ENSMUSG00000021488	ENSMUST00000099490	Transcript	missense_variant		protein_coding	YES	MODERATE	SNV	CGT	55238722
Unknown	chr13	61524397	61524397	IGR	SNP	G	G	C	novel	mouse1_RT2	mouse1_normal	G	G				C				intergenic_variant				MODIFIER	SNV	GGC	61524397
Unknown	chr13	61524400	61524400	IGR	SNP	T	T	C	rs262986724	mouse1_RT2	mouse1_normal	T	T				C				intergenic_variant	rs262986724			MODIFIER	SNV	ATC	61524400
2210408I21Rik	chr13	77506822	77506822	Intron	SNP	G	G	A	novel	mouse1_RT2	mouse1_normal	G	G	c.3702-105705G>A	ENSMUST00000168779	2210408I21Rik,intron_variant,,ENSMUST00000168779,NM_001145676.1;	A	ENSMUSG00000071252	ENSMUST00000168779	Transcript	intron_variant		protein_coding	YES	MODIFIER	SNV	GGC	77506822
Tnpo1	chr13	98850080	98850081	Intron	INS	-	-	A	novel	mouse1_RT2	mouse1_normal	-	-	c.2414+27dup	ENSMUST00000109401	Tnpo1,intron_variant,,ENSMUST00000109399,NM_001048267.1;Tnpo1,intron_variant,,ENSMUST00000109401,NM_178716.3;Tnpo1,intron_variant,,ENSMUST00000179301,;Tnpo1,intron_variant,,ENSMUST00000224099,;	A	ENSMUSG00000009470	ENSMUST00000109401	Transcript	intron_variant		protein_coding	YES	MODIFIER	insertion	TTA	98850080
Dhx29	chr13	112958963	112958963	Silent	SNP	T	T	C	rs50721068	mouse1_RT2	mouse1_normal	T	T	c.2823T>C	ENSMUST00000038574	Dhx29,synonymous_variant,p.Val941=,ENSMUST00000038574,NM_172594.3;	C	ENSMUSG00000042426	ENSMUST00000038574	Transcript	synonymous_variant	rs50721068	protein_coding	YES	LOW	SNV	TTG	112958963
Mcidas	chr13	112999112	112999112	Silent	SNP	T	T	C	rs49584783	mouse1_RT2	mouse1_normal	T	T	c.1068T>C	ENSMUST00000092089	Mcidas,synonymous_variant,p.Ala356=,ENSMUST00000092089,NM_001037914.3;,regulatory_region_variant,,ENSMUSR00000343982,;	C	ENSMUSG00000074651	ENSMUST00000092089	Transcript	synonymous_variant	rs49584783	protein_coding	YES	LOW	SNV	CTT	112999112
Esm1	chr13	113210302	113210302	Intron	SNP	G	G	A	rs29728491	mouse1_RT2	mouse1_normal	G	G	c.301+159G>A	ENSMUST00000038144	Esm1,intron_variant,,ENSMUST00000038144,NM_023612.3;Gzmk,intron_variant,,ENSMUST00000122399,;,regulatory_region_variant,,ENSMUSR00000081365,;	A	ENSMUSG00000042379	ENSMUST00000038144	Transcript	intron_variant	rs29728491	protein_coding	YES	MODIFIER	SNV	TGG	113210302
Itga2	chr13	114874998	114874998	Intron	SNP	T	T	C	rs46863909	mouse1_RT2	mouse1_normal	T	T	c.1087+60A>G	ENSMUST00000056117	Itga2,intron_variant,,ENSMUST00000056117,NM_008396.3;	C	ENSMUSG00000015533	ENSMUST00000056117	Transcript	intron_variant	rs46863909	protein_coding	YES	MODIFIER	SNV	TTA	114874998
Itga2	chr13	114875000	114875000	Intron	SNP	T	T	C	rs234537441	mouse1_RT2	mouse1_normal	T	T	c.1087+58A>G	ENSMUST00000056117	Itga2,intron_variant,,ENSMUST00000056117,NM_008396.3;	C	ENSMUSG00000015533	ENSMUST00000056117	Transcript	intron_variant	rs234537441	protein_coding	YES	MODIFIER	SNV	ATA	114875000
Fgf10	chr13	118781644	118781644	Intron	SNP	T	T	C	novel	mouse1_RT2	mouse1_normal	T	T	c.432+35T>C	ENSMUST00000022246	Fgf10,intron_variant,,ENSMUST00000022246,NM_008002.4;Fgf10,intron_variant,,ENSMUST00000128103,;Fgf10,downstream_gene_variant,,ENSMUST00000146674,;	C	ENSMUSG00000021732	ENSMUST00000022246	Transcript	intron_variant		protein_coding	YES	MODIFIER	SNV	GTA	118781644
Tmem267	chr13	119613406	119613406	3'Flank	SNP	G	G	A	rs584082899	mouse1_RT2	mouse1_normal	G	G		ENSMUST00000099147	Tmem267,downstream_gene_variant,,ENSMUST00000099147,NM_001177666.2;Tmem267,downstream_gene_variant,,ENSMUST00000178948,;Tmem267,downstream_gene_variant,,ENSMUST00000223912,NM_001039244.4;Gm48265,non_coding_transcript_exon_variant,,ENSMUST00000225099,;Tmem267,downstream_gene_variant,,ENSMUST00000177361,;,regulatory_region_variant,,ENSMUSR00000081972,;	A	ENSMUSG00000074634	ENSMUST00000099147	Transcript	downstream_gene_variant	rs584082899	protein_coding	YES	MODIFIER	SNV	AGA	119613406
Tmem267	chr13	119613419	119613419	3'Flank	SNP	A	A	G	rs585067218	mouse1_RT2	mouse1_normal	A	A		ENSMUST00000099147	Tmem267,downstream_gene_variant,,ENSMUST00000099147,NM_001177666.2;Tmem267,downstream_gene_variant,,ENSMUST00000178948,;Tmem267,downstream_gene_variant,,ENSMUST00000223912,NM_001039244.4;Gm48265,non_coding_transcript_exon_variant,,ENSMUST00000225099,;Tmem267,downstream_gene_variant,,ENSMUST00000177361,;,regulatory_region_variant,,ENSMUSR00000081972,;	G	ENSMUSG00000074634	ENSMUST00000099147	Transcript	downstream_gene_variant	rs585067218	protein_coding	YES	MODIFIER	SNV	CAA	119613419
Gm8297	chr14	4987246	4987246	Intron	SNP	C	C	T	novel	mouse1_RT2	mouse1_normal	C	C	c.609+264C>T	ENSMUST00000171964	Gm8297,intron_variant,,ENSMUST00000171636,;Gm8297,intron_variant,,ENSMUST00000171964,;Gm8297,downstream_gene_variant,,ENSMUST00000178389,;	T	ENSMUSG00000090827	ENSMUST00000171964	Transcript	intron_variant		protein_coding	YES	MODIFIER	SNV	GCA	4987246
Galnt15	chr14	32040570	32040570	Intron	SNP	A	A	G	novel	mouse1_RT2	mouse1_normal	A	A	c.706+48A>G	ENSMUST00000022460	Galnt15,intron_variant,,ENSMUST00000022460,NM_030166.3;Galnt15,intron_variant,,ENSMUST00000164208,;Gm49084,upstream_gene_variant,,ENSMUST00000228805,;	G	ENSMUSG00000021903	ENSMUST00000022460	Transcript	intron_variant		protein_coding	YES	MODIFIER	SNV	GAG	32040570
Grid1	chr14	35026708	35026708	Intron	DEL	A	A	-	novel	mouse1_RT2	mouse1_normal	A	A	c.521-31del	ENSMUST00000043349	Grid1,intron_variant,,ENSMUST00000043349,NM_008166.2;	-	ENSMUSG00000041078	ENSMUST00000043349	Transcript	intron_variant		protein_coding	YES	MODIFIER	deletion	TTAA	35026707
Cdh24	chr14	54638339	54638340	Frame_Shift_Ins	INS	-	-	G	novel	mouse1_RT2	mouse1_normal	-	-	c.771dup	ENSMUST00000067784	Cdh24,frameshift_variant,p.Lys258GlnfsTer25,ENSMUST00000067784,NM_199470.2;Acin1,downstream_gene_variant,,ENSMUST00000022793,NM_001085473.2,NM_023190.3;Acin1,downstream_gene_variant,,ENSMUST00000022794,;Acin1,downstream_gene_variant,,ENSMUST00000111484,;Acin1,downstream_gene_variant,,ENSMUST00000126166,NM_001242605.1;Acin1,downstream_gene_variant,,ENSMUST00000138321,;Acin1,downstream_gene_variant…	G	ENSMUSG00000059674	ENSMUST00000067784	Transcript	frameshift_variant		protein_coding	YES	HIGH	insertion	TTG	54638339
Adam28	chr14	68655653	68655653	Missense_Mutation	SNP	A	A	G	novel	mouse1_RT2	mouse1_normal	A	A	c.38T>C	ENSMUST00000022642	Adam28,missense_variant,p.Leu13Pro,ENSMUST00000022642,NM_010082.2;Adam28,missense_variant,p.Leu13Pro,ENSMUST00000111072,NM_001048175.2;Adam28,missense_variant,p.Leu13Pro,ENSMUST00000224039,NM_183366.3;Adam28,missense_variant,p.Leu13Pro,ENSMUST00000225767,;Adam28,non_coding_transcript_exon_variant,,ENSMUST00000224131,;,regulatory_region_variant,,ENSMUSR00000563242,;	G	ENSMUSG00000014725	ENSMUST00000022642	Transcript	missense_variant		protein_coding	YES	MODERATE	SNV	AAG	68655653
Lacc1	chr14	77034682	77034682	Intron	SNP	C	C	G	novel	mouse1_RT2	mouse1_normal	C	C	c.562+111G>C	ENSMUST00000062789	Lacc1,intron_variant,,ENSMUST00000062789,NM_172488.2;Ccdc122,upstream_gene_variant,,ENSMUST00000048208,NM_001310648.1,NM_175369.4;Ccdc122,upstream_gene_variant,,ENSMUST00000095625,NM_001310649.1;Lacc1,downstream_gene_variant,,ENSMUST00000142300,;Lacc1,intron_variant,,ENSMUST00000139809,;Ccdc122,upstream_gene_variant,,ENSMUST00000175810,;	G	ENSMUSG00000044350	ENSMUST00000062789	Transcript	intron_variant		protein_coding	YES	MODIFIER	SNV	GCG	77034682
Egflam	chr15	7318315	7318315	Missense_Mutation	SNP	C	C	T	novel	mouse1_RT2	mouse1_normal	C	C	c.133G>A	ENSMUST00000096494	Egflam,missense_variant,p.Ala45Thr,ENSMUST00000058593,NM_178748.6;Egflam,missense_variant,p.Ala45Thr,ENSMUST00000096494,NM_001289498.1,NM_001289496.1;Egflam,3_prime_UTR_variant,,ENSMUST00000160207,;Egflam,non_coding_transcript_exon_variant,,ENSMUST00000160273,;Egflam,non_coding_transcript_exon_variant,,ENSMUST00000159726,;	T	ENSMUSG00000042961	ENSMUST00000096494	Transcript	missense_variant		protein_coding	YES	MODERATE	SNV	GCT	7318315
Egflam	chr15	7318467	7318467	Intron	SNP	A	A	G	rs265667206	mouse1_RT2	mouse1_normal	A	A	c.98-117T>C	ENSMUST00000096494	Egflam,intron_variant,,ENSMUST00000058593,NM_178748.6;Egflam,intron_variant,,ENSMUST00000096494,NM_001289498.1,NM_001289496.1;Egflam,intron_variant,,ENSMUST00000159726,;Egflam,intron_variant,,ENSMUST00000160207,;Egflam,intron_variant,,ENSMUST00000160273,;	G	ENSMUSG00000042961	ENSMUST00000096494	Transcript	intron_variant	rs265667206	protein_coding	YES	MODIFIER	SNV	CAT	7318467
Ctnnd2	chr15	30887330	30887330	Intron	SNP	A	A	C	novel	mouse1_RT2	mouse1_normal	A	A	c.2451+51A>C	ENSMUST00000081728	Ctnnd2,intron_variant,,ENSMUST00000081728,NM_008729.3;Ctnnd2,intron_variant,,ENSMUST00000226119,NM_001355502.2;	C	ENSMUSG00000022240	ENSMUST00000081728	Transcript	intron_variant		protein_coding	YES	MODIFIER	SNV	AAT	30887330
Kcnq3	chr15	66031356	66031356	Intron	SNP	C	C	T	novel	mouse1_RT2	mouse1_normal	C	C	c.480+24G>A	ENSMUST00000070256	Kcnq3,intron_variant,,ENSMUST00000070256,NM_152923.3;Kcnq3,intron_variant,,ENSMUST00000183354,;	T	ENSMUSG00000056258	ENSMUST00000070256	Transcript	intron_variant		protein_coding	YES	MODIFIER	SNV	ACA	66031356
Scrib	chr15	76059089	76059090	Frame_Shift_Ins	INS	-	-	G	novel	mouse1_RT2	mouse1_normal	-	-	c.2839dup	ENSMUST00000002603	Scrib,frameshift_variant,p.His947ProfsTer26,ENSMUST00000002603,NM_134089.2;Scrib,frameshift_variant,p.His947ProfsTer26,ENSMUST00000109946,NM_001310542.1;Scrib,frameshift_variant,p.His947ProfsTer26,ENSMUST00000063747,NM_001310543.1;Scrib,non_coding_transcript_exon_variant,,ENSMUST00000136390,;	G	ENSMUSG00000022568	ENSMUST00000002603	Transcript	frameshift_variant		protein_coding	YES	HIGH	insertion	ATG	76059089
Parp10	chr15	76242169	76242169	Missense_Mutation	SNP	G	G	A	novel	mouse1_RT2	mouse1_normal	G	G	c.818C>T	ENSMUST00000165738	Parp10,missense_variant,p.Ala273Val,ENSMUST00000165738,NM_001163576.1;Parp10,missense_variant,p.Ala273Val,ENSMUST00000075689,NM_001163575.1;Grina,upstream_gene_variant,,ENSMUST00000023225,NM_023168.3;Grina,upstream_gene_variant,,ENSMUST00000229380,;Grina,upstream_gene_variant,,ENSMUST00000229772,;Grina,upstream_gene_variant,,ENSMUST00000230347,;Parp10,non_coding_transcript_exon_variant,,ENSMUST00…	A	ENSMUSG00000063268	ENSMUST00000165738	Transcript	missense_variant		protein_coding	YES	MODERATE	SNV	CGC	76242169
Apobec3	chr15	79907404	79907405	3'UTR	INS	-	-	C	novel	mouse1_RT2	mouse1_normal	-	-	c.*42dup	ENSMUST00000109620	Apobec3,3_prime_UTR_variant,,ENSMUST00000176325,;Apobec3,3_prime_UTR_variant,,ENSMUST00000109620,NM_001160415.1;Apobec3,3_prime_UTR_variant,,ENSMUST00000165537,NM_030255.3;Apobec3,3_prime_UTR_variant,,ENSMUST00000175752,;Apobec3,3_prime_UTR_variant,,ENSMUST00000175714,;Apobec3,3_prime_UTR_variant,,ENSMUST00000023054,NM_001347041.1;Apobec3,downstream_gene_variant,,ENSMUST00000177350,;Apobec3,downs…	C	ENSMUSG00000009585	ENSMUST00000109620	Transcript	3_prime_UTR_variant		protein_coding	YES	MODIFIER	insertion	GAC	79907404
Zc3h7b	chr15	81779251	81779251	Silent	SNP	C	C	T	rs31658803	mouse1_RT2	mouse1_normal	C	C	c.1443C>T	ENSMUST00000109554	Zc3h7b,synonymous_variant,p.Gly481=,ENSMUST00000109554,NM_001081016.1;Zc3h7b,downstream_gene_variant,,ENSMUST00000230590,;Zc3h7b,non_coding_transcript_exon_variant,,ENSMUST00000230368,;Zc3h7b,non_coding_transcript_exon_variant,,ENSMUST00000229044,;Zc3h7b,non_coding_transcript_exon_variant,,ENSMUST00000231108,;	T	ENSMUSG00000022390	ENSMUST00000109554	Transcript	synonymous_variant	rs31658803	protein_coding	YES	LOW	SNV	GCT	81779251
Slc2a13	chr15	91557653	91557653	Intron	SNP	G	G	T	novel	mouse1_RT2	mouse1_normal	G	G	c.523+14922C>A	ENSMUST00000109283	Slc2a13,intron_variant,,ENSMUST00000109283,NM_001033633.3;Gm24647,downstream_gene_variant,,ENSMUST00000157112,;Slc2a13,intron_variant,,ENSMUST00000109282,;Gm15381,non_coding_transcript_exon_variant,,ENSMUST00000121501,;	T	ENSMUSG00000036298	ENSMUST00000109283	Transcript	intron_variant		protein_coding	YES	MODIFIER	SNV	GGT	91557653
ENSMUSR00000579586	chr16	3241177	3241177	IGR	SNP	C	C	A	rs1134995901	mouse1_RT2	mouse1_normal	C	C		ENSMUSR00000579586	,regulatory_region_variant,,ENSMUSR00000579586,;	A		ENSMUSR00000579586	RegulatoryFeature	regulatory_region_variant	rs1134995901			MODIFIER	SNV	CCT	3241177
ENSMUSR00000579586	chr16	3241195	3241195	IGR	SNP	T	T	C	rs1131855983	mouse1_RT2	mouse1_normal	T	T		ENSMUSR00000579586	,regulatory_region_variant,,ENSMUSR00000579586,;	C		ENSMUSR00000579586	RegulatoryFeature	regulatory_region_variant	rs1131855983			MODIFIER	SNV	TTA	3241195
Srl	chr16	4487475	4487476	Intron	INS	-	-	CC	rs222355585	mouse1_RT2	mouse1_normal	-	-	c.1687+16_1687+17dup	ENSMUST00000023161	Srl,intron_variant,,ENSMUST00000023161,NM_175347.6;Srl,intron_variant,,ENSMUST00000090500,NM_001347162.2,NM_001361474.2;Srl,downstream_gene_variant,,ENSMUST00000133440,;	CC	ENSMUSG00000022519	ENSMUST00000023161	Transcript	intron_variant	rs222355585	protein_coding	YES	MODIFIER	insertion	TAC	4487475
Srl	chr16	4487485	4487485	Splice_Region	SNP	G	G	A	rs256131147	mouse1_RT2	mouse1_normal	G	G	c.1687+8C>T	ENSMUST00000023161	Srl,splice_region_variant,,ENSMUST00000023161,NM_175347.6;Srl,splice_region_variant,,ENSMUST00000090500,NM_001347162.2,NM_001361474.2;Srl,downstream_gene_variant,,ENSMUST00000133440,;	A	ENSMUSG00000022519	ENSMUST00000023161	Transcript	splice_region_variant,intron_variant	rs256131147	protein_coding	YES	LOW	SNV	CGT	4487485
Gm7572	chr16	10045204	10045205	RNA	INS	-	-	C	novel	mouse1_RT2	mouse1_normal	-	-	n.247dup	ENSMUST00000182616	Gm7572,non_coding_transcript_exon_variant,,ENSMUST00000182616,;Gm3890,downstream_gene_variant,,ENSMUST00000182416,;	C	ENSMUSG00000098100	ENSMUST00000182616	Transcript	non_coding_transcript_exon_variant		processed_pseudogene	YES	MODIFIER	insertion	AGC	10045204
Myh11	chr16	14221702	14221702	Intron	SNP	G	G	A	novel	mouse1_RT2	mouse1_normal	G	G	c.2520+42C>T	ENSMUST00000230397	Myh11,intron_variant,,ENSMUST00000090287,NM_001161775.1;Myh11,intron_variant,,ENSMUST00000230397,NM_013607.2;Myh11,intron_variant,,ENSMUST00000231567,;	A	ENSMUSG00000018830	ENSMUST00000230397	Transcript	intron_variant		protein_coding	YES	MODIFIER	SNV	CGG	14221702
Tnk2	chr16	32668316	32668316	Silent	SNP	G	G	A	novel	mouse1_RT2	mouse1_normal	G	G	c.330G>A	ENSMUST00000115124	Tnk2,synonymous_variant,p.Gly110=,ENSMUST00000115126,;Tnk2,synonymous_variant,p.Gly110=,ENSMUST00000115124,NM_016788.3;Tnk2,synonymous_variant,p.Gly110=,ENSMUST00000115125,NM_001110147.1;Tnk2,synonymous_variant,p.Gly142=,ENSMUST00000238856,;Tnk2,synonymous_variant,p.Gly110=,ENSMUST00000115123,;Tnk2,synonymous_variant,p.Gly142=,ENSMUST00000238806,;Tnk2,synonymous_variant,p.Gly134=,ENSMUST000002388…	A	ENSMUSG00000022791	ENSMUST00000115124	Transcript	synonymous_variant		protein_coding	YES	LOW	SNV	GGG	32668316
Muc4	chr16	32754829	32754829	Missense_Mutation	SNP	T	T	A	rs587156813	mouse1_RT2	mouse1_normal	T	T	c.4702T>A	ENSMUST00000096106	Muc4,missense_variant,p.Ser1568Thr,ENSMUST00000096106,NM_080457.3;Muc4,downstream_gene_variant,,ENSMUST00000132475,;Muc4,upstream_gene_variant,,ENSMUST00000135753,;Muc4,non_coding_transcript_exon_variant,,ENSMUST00000142355,;	A	ENSMUSG00000079620	ENSMUST00000096106	Transcript	missense_variant	rs587156813	protein_coding	YES	MODERATE	SNV	CTC	32754829
Kpna1	chr16	36020308	36020308	Intron	SNP	T	T	G	novel	mouse1_RT2	mouse1_normal	T	T	c.653+64T>G	ENSMUST00000004054	Kpna1,intron_variant,,ENSMUST00000004054,NM_008465.5;Kpna1,intron_variant,,ENSMUST00000173641,;Kpna1,intron_variant,,ENSMUST00000172534,;Kpna1,intron_variant,,ENSMUST00000173696,;Kpna1,intron_variant,,ENSMUST00000174737,;Kpna1,upstream_gene_variant,,ENSMUST00000173469,;Kpna1,downstream_gene_variant,,ENSMUST00000174500,;	G	ENSMUSG00000022905	ENSMUST00000004054	Transcript	intron_variant		protein_coding	YES	MODIFIER	SNV	TTT	36020308
Cox17	chr16	38349146	38349162	Intron	DEL	CATCTGCACGTGCCCTG	CATCTGCACGTGCCCTG	-	novel	mouse1_RT2	mouse1_normal	CATCTGCACGTGCCCTG	CATCTGCACGTGCCCTG	c.108-95_108-79del	ENSMUST00000120495	Cox17,intron_variant,,ENSMUST00000050273,NM_001017429.2;Gm21987,intron_variant,,ENSMUST00000119704,;Cox17,intron_variant,,ENSMUST00000120495,;Cox17,intron_variant,,ENSMUST00000152868,;Cox17,upstream_gene_variant,,ENSMUST00000156026,;Cox17,non_coding_transcript_exon_variant,,ENSMUST00000144812,;Cox17,upstream_gene_variant,,ENSMUST00000134709,;	-	ENSMUSG00000046516	ENSMUST00000120495	Transcript	intron_variant		protein_coding	YES	MODIFIER	deletion	TACATCTGCACGTGCCCTGT	38349145
Vmn2r114	chr17	23291181	23291181	Frame_Shift_Del	DEL	T	T	-	novel	mouse1_RT2	mouse1_normal	T	T	c.2324del	ENSMUST00000168033	Vmn2r114,frameshift_variant,p.Asn775MetfsTer6,ENSMUST00000168033,NM_001102584.1;Vmn2r114,3_prime_UTR_variant,,ENSMUST00000234051,;Vmn2r114,3_prime_UTR_variant,,ENSMUST00000234493,;Vmn2r114,non_coding_transcript_exon_variant,,ENSMUST00000234738,;	-	ENSMUSG00000091945	ENSMUST00000168033	Transcript	frameshift_variant		protein_coding	YES	HIGH	deletion	CATT	23291180
Vmn2r114	chr17	23291182	23291182	Missense_Mutation	SNP	T	T	A	novel	mouse1_RT2	mouse1_normal	T	T	c.2323A>T	ENSMUST00000168033	Vmn2r114,missense_variant,p.Asn775Tyr,ENSMUST00000168033,NM_001102584.1;Vmn2r114,3_prime_UTR_variant,,ENSMUST00000234051,;Vmn2r114,3_prime_UTR_variant,,ENSMUST00000234493,;Vmn2r114,non_coding_transcript_exon_variant,,ENSMUST00000234738,;	A	ENSMUSG00000091945	ENSMUST00000168033	Transcript	missense_variant		protein_coding	YES	MODERATE	SNV	TTA	23291182
Vmn2r115	chr17	23356803	23356803	Intron	SNP	T	T	C	rs1134267794	mouse1_RT2	mouse1_normal	T	T	c.1531-157T>C	ENSMUST00000168175	Vmn2r115,intron_variant,,ENSMUST00000168175,NM_001104579.1;Vmn2r115,intron_variant,,ENSMUST00000234796,;Vmn2r115,non_coding_transcript_exon_variant,,ENSMUST00000234552,;	C	ENSMUSG00000091076	ENSMUST00000168175	Transcript	intron_variant	rs1134267794	protein_coding	YES	MODIFIER	SNV	ATA	23356803
Vmn2r116	chr17	23388839	23388839	Silent	SNP	G	G	A	novel	mouse1_RT2	mouse1_normal	G	G	c.1380G>A	ENSMUST00000164856	Vmn2r116,synonymous_variant,p.Gln460=,ENSMUST00000164856,NM_001104580.1;Vmn2r116,intron_variant,,ENSMUST00000234010,;Vmn2r116,intron_variant,,ENSMUST00000234564,;Vmn2r116,3_prime_UTR_variant,,ENSMUST00000234872,;Vmn2r116,3_prime_UTR_variant,,ENSMUST00000234839,;Vmn2r116,3_prime_UTR_variant,,ENSMUST00000234055,;Vmn2r116,non_coding_transcript_exon_variant,,ENSMUST00000235122,;Vmn2r116,non_coding_tr…	A	ENSMUSG00000090966	ENSMUST00000164856	Transcript	synonymous_variant		protein_coding	YES	LOW	SNV	AGG	23388839
Vmn2r116	chr17	23388841	23388841	Missense_Mutation	SNP	A	A	T	novel	mouse1_RT2	mouse1_normal	A	A	c.1382A>T	ENSMUST00000164856	Vmn2r116,missense_variant,p.Glu461Val,ENSMUST00000164856,NM_001104580.1;Vmn2r116,intron_variant,,ENSMUST00000234010,;Vmn2r116,intron_variant,,ENSMUST00000234564,;Vmn2r116,3_prime_UTR_variant,,ENSMUST00000234872,;Vmn2r116,3_prime_UTR_variant,,ENSMUST00000234839,;Vmn2r116,3_prime_UTR_variant,,ENSMUST00000234055,;Vmn2r116,non_coding_transcript_exon_variant,,ENSMUST00000235122,;Vmn2r116,non_coding_tr…	T	ENSMUSG00000090966	ENSMUST00000164856	Transcript	missense_variant		protein_coding	YES	MODERATE	SNV	GAA	23388841
Prss21	chr17	23868452	23868452	Intron	SNP	C	C	T	novel	mouse1_RT2	mouse1_normal	C	C	c.130+127C>T	ENSMUST00000024928	Prss21,intron_variant,,ENSMUST00000024928,NM_020487.4;Prss21,upstream_gene_variant,,ENSMUST00000235013,;	T	ENSMUSG00000024116	ENSMUST00000024928	Transcript	intron_variant		protein_coding	YES	MODIFIER	SNV	CCG	23868452
Tedc2	chr17	24217656	24217656	Intron	SNP	G	G	A	novel	mouse1_RT2	mouse1_normal	G	G	c.973+25C>T	ENSMUST00000024930	Tedc2,intron_variant,,ENSMUST00000024930,NM_028056.2;Ccnf,downstream_gene_variant,,ENSMUST00000115390,NM_007634.4;BC028777,intron_variant,,ENSMUST00000137883,;BC028777,intron_variant,,ENSMUST00000148704,;BC028777,intron_variant,,ENSMUST00000171563,;Tedc2,intron_variant,,ENSMUST00000124557,;Tedc2,intron_variant,,ENSMUST00000137648,;Tedc2,downstream_gene_variant,,ENSMUST00000138818,;Tedc2,downstrea…	A	ENSMUSG00000024118	ENSMUST00000024930	Transcript	intron_variant		protein_coding	YES	MODIFIER	SNV	AGG	24217656
Ift140	chr17	25033908	25033908	Missense_Mutation	SNP	T	T	G	novel	mouse1_RT2	mouse1_normal	T	T	c.1032T>G	ENSMUST00000024983	Ift140,missense_variant,p.Asn344Lys,ENSMUST00000142000,;Ift140,missense_variant,p.Asn344Lys,ENSMUST00000024983,NM_134126.3;Ift140,missense_variant,p.Asn344Lys,ENSMUST00000137386,;Ift140,non_coding_transcript_exon_variant,,ENSMUST00000156945,;Ift140,non_coding_transcript_exon_variant,,ENSMUST00000232788,;	G	ENSMUSG00000024169	ENSMUST00000024983	Transcript	missense_variant		protein_coding	YES	MODERATE	SNV	ATA	25033908
Axin1	chr17	26143483	26143484	Frame_Shift_Ins	INS	-	-	C	novel	mouse1_RT2	mouse1_normal	-	-	c.807dup	ENSMUST00000074370	Axin1,frameshift_variant,p.Ser270GlnfsTer20,ENSMUST00000074370,NM_009733.2;Axin1,frameshift_variant,p.Ser270GlnfsTer20,ENSMUST00000163421,NM_001159598.1;Axin1,frameshift_variant,p.Ser270GlnfsTer20,ENSMUST00000118904,;Axin1,frameshift_variant,p.Ser49GlnfsTer20,ENSMUST00000168282,;	C	ENSMUSG00000024182	ENSMUST00000074370	Transcript	frameshift_variant		protein_coding	YES	HIGH	insertion	CTC	26143483
Bak1	chr17	27017980	27017980	3'Flank	SNP	T	T	A	novel	mouse1_RT2	mouse1_normal	T	T		ENSMUST00000078691	Bak1,downstream_gene_variant,,ENSMUST00000078691,NM_007523.3;Ggnbp1,upstream_gene_variant,,ENSMUST00000122106,NM_001251881.1;Ggnbp1,upstream_gene_variant,,ENSMUST00000142141,;Bak1,downstream_gene_variant,,ENSMUST00000143158,;Ggnbp1,upstream_gene_variant,,ENSMUST00000235268,;Ggnbp1,upstream_gene_variant,,ENSMUST00000236076,;Gm50253,intron_variant,,ENSMUST00000133257,;Bak1,downstream_gene_variant,,…	A	ENSMUSG00000057789	ENSMUST00000078691	Transcript	downstream_gene_variant		protein_coding	YES	MODIFIER	SNV	CTC	27017980
Tubb4a	chr17	57086187	57086188	Intron	INS	-	-	C	rs214493507	mouse1_RT2	mouse1_normal	-	-	c.166+43dup	ENSMUST00000071135	Tubb4a,intron_variant,,ENSMUST00000071135,NM_009451.4;	C	ENSMUSG00000062591	ENSMUST00000071135	Transcript	intron_variant	rs214493507	protein_coding	YES	MODIFIER	insertion	TGC	57086187
Lama1	chr17	67786241	67786241	Intron	SNP	A	A	G	novel	mouse1_RT2	mouse1_normal	A	A	c.5192+81A>G	ENSMUST00000035471	Lama1,intron_variant,,ENSMUST00000035471,NM_008480.2;	G	ENSMUSG00000032796	ENSMUST00000035471	Transcript	intron_variant		protein_coding	YES	MODIFIER	SNV	AAG	67786241
Myom1	chr17	71072098	71072099	Frame_Shift_Ins	INS	-	-	C	novel	mouse1_RT2	mouse1_normal	-	-	c.1863dup	ENSMUST00000073211	Myom1,frameshift_variant,p.Thr622HisfsTer26,ENSMUST00000073211,NM_010867.2;Myom1,frameshift_variant,p.Thr622HisfsTer26,ENSMUST00000024847,;Myom1,frameshift_variant,p.Thr622HisfsTer26,ENSMUST00000179759,NM_001083934.1;Myom1,non_coding_transcript_exon_variant,,ENSMUST00000232851,;	C	ENSMUSG00000024049	ENSMUST00000073211	Transcript	frameshift_variant		protein_coding	YES	HIGH	insertion	GGC	71072098
Myom1	chr17	71082268	71082269	Frame_Shift_Ins	INS	-	-	G	novel	mouse1_RT2	mouse1_normal	-	-	c.2519dup	ENSMUST00000073211	Myom1,frameshift_variant,p.Met841HisfsTer17,ENSMUST00000073211,NM_010867.2;Myom1,intron_variant,,ENSMUST00000024847,;Myom1,intron_variant,,ENSMUST00000179759,NM_001083934.1;Myom1,non_coding_transcript_exon_variant,,ENSMUST00000232716,;Myom1,non_coding_transcript_exon_variant,,ENSMUST00000232851,;Myom1,upstream_gene_variant,,ENSMUST00000233653,;,regulatory_region_variant,,ENSMUSR00000126587,;,regu…	G	ENSMUSG00000024049	ENSMUST00000073211	Transcript	frameshift_variant		protein_coding	YES	HIGH	insertion	CAG	71082268
Vit	chr17	78605510	78605510	Missense_Mutation	SNP	G	G	A	novel	mouse1_RT2	mouse1_normal	G	G	c.871G>A	ENSMUST00000024880	Vit,missense_variant,p.Val291Ile,ENSMUST00000024880,NM_028813.2;Vit,missense_variant,p.Val269Ile,ENSMUST00000232859,NM_001197028.1;,regulatory_region_variant,,ENSMUSR00000599766,;	A	ENSMUSG00000024076	ENSMUST00000024880	Transcript	missense_variant		protein_coding	YES	MODERATE	SNV	CGT	78605510
Heatr5b	chr17	78767128	78767129	Frame_Shift_Ins	INS	-	-	C	novel	mouse1_RT2	mouse1_normal	-	-	c.4528dup	ENSMUST00000097281	Heatr5b,frameshift_variant,p.Ala1510GlyfsTer67,ENSMUST00000097281,NM_001081179.1;Heatr5b,frameshift_variant,p.Ala88GlyfsTer67,ENSMUST00000233850,;Heatr5b,non_coding_transcript_exon_variant,,ENSMUST00000232944,;	C	ENSMUSG00000039414	ENSMUST00000097281	Transcript	frameshift_variant		protein_coding	YES	HIGH	insertion	TGC	78767128
Arhgef33	chr17	80352809	80352809	Intron	SNP	C	C	T	novel	mouse1_RT2	mouse1_normal	C	C	c.589+70C>T	ENSMUST00000068175	Arhgef33,intron_variant,,ENSMUST00000068175,NM_001145452.1;Arhgef33,intron_variant,,ENSMUST00000223878,;Arhgef33,downstream_gene_variant,,ENSMUST00000224391,;Arhgef33,upstream_gene_variant,,ENSMUST00000224631,;Arhgef33,intron_variant,,ENSMUST00000225018,;	T	ENSMUSG00000054901	ENSMUST00000068175	Transcript	intron_variant		protein_coding	YES	MODIFIER	SNV	GCG	80352809
Srbd1	chr17	86130136	86130136	Missense_Mutation	SNP	G	G	A	novel	mouse1_RT2	mouse1_normal	G	G	c.778C>T	ENSMUST00000095187	Srbd1,missense_variant,p.Arg260Cys,ENSMUST00000095187,NM_030133.3;	A	ENSMUSG00000024135	ENSMUST00000095187	Transcript	missense_variant		protein_coding	YES	MODERATE	SNV	CGA	86130136
ENSMUSR00000129553	chr18	3005705	3005705	IGR	SNP	A	A	G	rs1133815627	mouse1_RT2	mouse1_normal	A	A		ENSMUSR00000129553	,regulatory_region_variant,,ENSMUSR00000129553,;	G		ENSMUSR00000129553	RegulatoryFeature	regulatory_region_variant	rs1133815627			MODIFIER	SNV	AAC	3005705
Dsg1a	chr18	20322200	20322200	Missense_Mutation	SNP	C	C	A	novel	mouse1_RT2	mouse1_normal	C	C	c.220C>A	ENSMUST00000077146	Dsg1a,missense_variant,p.His74Asn,ENSMUST00000077146,NM_010079.2;	A	ENSMUSG00000069441	ENSMUST00000077146	Transcript	missense_variant		protein_coding	YES	MODERATE	SNV	TCA	20322200
Hars2	chr18	36786331	36786331	Intron	SNP	T	T	C	novel	mouse1_RT2	mouse1_normal	T	T	c.396+125T>C	ENSMUST00000152954	Hars2,intron_variant,,ENSMUST00000019287,NM_001305627.1;Hars2,intron_variant,,ENSMUST00000152954,NM_001360921.1,NM_080636.2;Hars,upstream_gene_variant,,ENSMUST00000001416,NM_008214.4;Hars2,intron_variant,,ENSMUST00000134122,;Hars2,non_coding_transcript_exon_variant,,ENSMUST00000145876,;Hars2,upstream_gene_variant,,ENSMUST00000124204,;Hars2,upstream_gene_variant,,ENSMUST00000131952,;Hars2,upstream…	C	ENSMUSG00000019143	ENSMUST00000152954	Transcript	intron_variant		protein_coding	YES	MODIFIER	SNV	TTC	36786331
Pcdhb11	chr18	37422989	37422989	Silent	SNP	G	G	A	novel	mouse1_RT2	mouse1_normal	G	G	c.1371G>A	ENSMUST00000053073	Pcdhb11,synonymous_variant,p.Leu457=,ENSMUST00000053073,NM_053136.3;Gm42416,intron_variant,,ENSMUST00000115661,NM_001174154.2;Gm37388,intron_variant,,ENSMUST00000193984,;Gm37013,intron_variant,,ENSMUST00000194544,;	A	ENSMUSG00000051486	ENSMUST00000053073	Transcript	synonymous_variant		protein_coding	YES	LOW	SNV	TGT	37422989
Piezo2	chr18	63042950	63042951	Intron	INS	-	-	TGGGACTATCAGGCATGGCTTCTCCTTTCCATATGCTCTCCGATGT	novel	mouse1_RT2	mouse1_normal	-	-	c.5469-111_5469-110insACATCGGAGAGCATATGGAAAGGAGAAGCCATGCCTGATAGTCCCA	ENSMUST00000047480	Piezo2,intron_variant,,ENSMUST00000047480,NM_001039485.4;Piezo2,intron_variant,,ENSMUST00000183217,;Piezo2,intron_variant,,ENSMUST00000238051,;Piezo2,intron_variant,,ENSMUST00000238156,;	TGGGACTATCAGGCATGGCTTCTCCTTTCCATATGCTCTCCGATGT	ENSMUSG00000041482	ENSMUST00000047480	Transcript	intron_variant		protein_coding	YES	MODIFIER	insertion	TCA	63042950
Cpt1a	chr19	3370688	3370688	Intron	SNP	C	C	T	novel	mouse1_RT2	mouse1_normal	C	C	c.1164-19C>T	ENSMUST00000025835	Cpt1a,intron_variant,,ENSMUST00000025835,NM_013495.2;Cpt1a,intron_variant,,ENSMUST00000237938,;Cpt1a,upstream_gene_variant,,ENSMUST00000237444,;Cpt1a,downstream_gene_variant,,ENSMUST00000237457,;	T	ENSMUSG00000024900	ENSMUST00000025835	Transcript	intron_variant		protein_coding	YES	MODIFIER	SNV	GCG	3370688
Chka	chr19	3893165	3893165	Intron	SNP	T	T	C	novel	mouse1_RT2	mouse1_normal	T	T	c.1303-183T>C	ENSMUST00000025760	Chka,intron_variant,,ENSMUST00000025760,NM_001271496.1;Chka,intron_variant,,ENSMUST00000072055,NM_013490.4;Tcirg1,downstream_gene_variant,,ENSMUST00000001801,NM_001136091.2;Tcirg1,downstream_gene_variant,,ENSMUST00000126070,NM_001167784.1;Tcirg1,downstream_gene_variant,,ENSMUST00000145791,NM_016921.3;Chka,intron_variant,,ENSMUST00000125013,;Chka,intron_variant,,ENSMUST00000125859,;Chka,intron_var…	C	ENSMUSG00000024843	ENSMUST00000025760	Transcript	intron_variant		protein_coding	YES	MODIFIER	SNV	ATG	3893165
Capn1	chr19	6014135	6014136	Intron	INS	-	-	G	novel	mouse1_RT2	mouse1_normal	-	-	c.267+65dup	ENSMUST00000025891	Capn1,intron_variant,,ENSMUST00000025891,NM_007600.3;Capn1,intron_variant,,ENSMUST00000164843,NM_001110504.1;Capn1,intron_variant,,ENSMUST00000236537,;Capn1,intron_variant,,ENSMUST00000236798,;Capn1,intron_variant,,ENSMUST00000237519,;Capn1,downstream_gene_variant,,ENSMUST00000235138,;Gm10814,intron_variant,,ENSMUST00000180505,;,regulatory_region_variant,,ENSMUSR00000140135,;	G	ENSMUSG00000024942	ENSMUST00000025891	Transcript	intron_variant		protein_coding	YES	MODIFIER	insertion	ATG	6014135
Hmgb1-ps4	chr19	6592994	6592995	RNA	INS	-	-	G	novel	mouse1_RT2	mouse1_normal	-	-	n.242dup	ENSMUST00000118281	Hmgb1-ps4,non_coding_transcript_exon_variant,,ENSMUST00000118281,;	G	ENSMUSG00000084221	ENSMUST00000118281	Transcript	non_coding_transcript_exon_variant		processed_pseudogene	YES	MODIFIER	insertion	TTG	6592994
Cyp2c38	chr19	39390804	39390804	3'UTR	SNP	T	T	C	novel	mouse1_RT2	mouse1_normal	T	T	c.*127A>G	ENSMUST00000035488	Cyp2c38,3_prime_UTR_variant,,ENSMUST00000035488,NM_001373937.1,NM_010002.3;	C	ENSMUSG00000032808	ENSMUST00000035488	Transcript	3_prime_UTR_variant		protein_coding	YES	MODIFIER	SNV	CTT	39390804
Hpse2	chr19	43280895	43280895	Intron	SNP	A	A	G	novel	mouse1_RT2	mouse1_normal	A	A	c.610+13308T>C	ENSMUST00000099428	Hpse2,intron_variant,,ENSMUST00000099428,NM_001081257.2;Gm34517,downstream_gene_variant,,ENSMUST00000235410,;Gm6776,non_coding_transcript_exon_variant,,ENSMUST00000057752,;Gm18379,upstream_gene_variant,,ENSMUST00000236491,;	G	ENSMUSG00000074852	ENSMUST00000099428	Transcript	intron_variant		protein_coding	YES	MODIFIER	SNV	GAT	43280895
Btrc	chr19	45450384	45450384	Intron	SNP	A	A	G	rs1134441947,rs3166325	mouse1_RT2	mouse1_normal	A	A	c.157-6149A>G	ENSMUST00000065601	Btrc,intron_variant,,ENSMUST00000065601,NM_001360124.1,NM_001360120.1,NM_001360122.1,NM_001037758.2,NM_001286465.1,NM_001360127.1;Btrc,intron_variant,,ENSMUST00000111936,NM_001360126.1,NM_009771.3;Btrc,intron_variant,,ENSMUST00000223684,;Btrc,intron_variant,,ENSMUST00000223764,;Btrc,intron_variant,,ENSMUST00000224478,NM_001286466.1;Btrc,intron_variant,,ENSMUST00000224053,;Btrc,intron_variant,,ENS…	G	ENSMUSG00000025217	ENSMUST00000065601	Transcript	intron_variant	rs1134441947,rs3166325	protein_coding	YES	MODIFIER	SNV	AAC	45450384
Sfr1	chr19	47733020	47733021	Intron	INS	-	-	C	novel	mouse1_RT2	mouse1_normal	-	-	c.372+37dup	ENSMUST00000099353	Sfr1,intron_variant,,ENSMUST00000099353,NM_026377.2;Cfap43,downstream_gene_variant,,ENSMUST00000160247,NM_027559.2;Cfap43,downstream_gene_variant,,ENSMUST00000161832,;Sfr1,intron_variant,,ENSMUST00000237695,;Cfap43,downstream_gene_variant,,ENSMUST00000162657,;	C	ENSMUSG00000025066	ENSMUST00000099353	Transcript	intron_variant		protein_coding	YES	MODIFIER	insertion	CAC	47733020
Gm50429	chr19	59181277	59181277	RNA	SNP	T	T	G	novel	mouse1_RT2	mouse1_normal	T	T	n.623T>G	ENSMUST00000236019	Gm50429,non_coding_transcript_exon_variant,,ENSMUST00000236019,;	G	ENSMUSG00000117834	ENSMUST00000236019	Transcript	non_coding_transcript_exon_variant		processed_pseudogene	YES	MODIFIER	SNV	CTT	59181277
Pdzd8	chr19	59300246	59300246	Missense_Mutation	SNP	C	C	G	novel	mouse1_RT2	mouse1_normal	C	C	c.2721G>C	ENSMUST00000099274	Pdzd8,missense_variant,p.Leu907Phe,ENSMUST00000099274,NM_001033222.3;Slc18a2,downstream_gene_variant,,ENSMUST00000026084,NM_172523.3;	G	ENSMUSG00000074746	ENSMUST00000099274	Transcript	missense_variant		protein_coding	YES	MODERATE	SNV	CCA	59300246
Prkcq	chr2	11283803	11283803	Missense_Mutation	SNP	C	C	A	novel	mouse1_RT2	mouse1_normal	C	C	c.1566C>A	ENSMUST00000028118	Prkcq,missense_variant,p.Asp522Glu,ENSMUST00000028118,NM_008859.2;Prkcq,missense_variant,p.Asp522Glu,ENSMUST00000102970,;Prkcq,non_coding_transcript_exon_variant,,ENSMUST00000195628,;Prkcq,non_coding_transcript_exon_variant,,ENSMUST00000195207,;	A	ENSMUSG00000026778	ENSMUST00000028118	Transcript	missense_variant		protein_coding	YES	MODERATE	SNV	ACT	11283803
Man1b1	chr2	25343223	25343224	Frame_Shift_Ins	INS	-	-	C	novel	mouse1_RT2	mouse1_normal	-	-	c.614dup	ENSMUST00000042390	Man1b1,frameshift_variant,p.Asn206GlufsTer2,ENSMUST00000042390,NM_001029983.2;Man1b1,frameshift_variant,p.Asn223GlufsTer2,ENSMUST00000136245,;Gm25220,downstream_gene_variant,,ENSMUST00000157546,;Man1b1,splice_region_variant,,ENSMUST00000149464,;Man1b1,splice_region_variant,,ENSMUST00000131826,;Man1b1,upstream_gene_variant,,ENSMUST00000126210,;	C	ENSMUSG00000036646	ENSMUST00000042390	Transcript	frameshift_variant,splice_region_variant		protein_coding	YES	HIGH	insertion	AGC	25343223
Fcnb	chr2	28081459	28081459	Intron	SNP	A	A	G	novel	mouse1_RT2	mouse1_normal	A	A	c.182-510T>C	ENSMUST00000028179	Fcnb,intron_variant,,ENSMUST00000028179,NM_010190.1;Fcnb,intron_variant,,ENSMUST00000117486,;Fcnb,intron_variant,,ENSMUST00000135472,;	G	ENSMUSG00000026835	ENSMUST00000028179	Transcript	intron_variant		protein_coding	YES	MODIFIER	SNV	GAC	28081459
Olfr347	chr2	36734235	36734235	Intron	DEL	A	A	-	rs221174252	mouse1_RT2	mouse1_normal	A	A	c.-15-64del	ENSMUST00000216882	Olfr347,intron_variant,,ENSMUST00000216882,;Olfr347,upstream_gene_variant,,ENSMUST00000078761,NM_146943.1;	-	ENSMUSG00000111863	ENSMUST00000216882	Transcript	intron_variant	rs221174252	protein_coding	YES	MODIFIER	deletion	TTAA	36734234
Olfml2a	chr2	38931977	38931978	5'Flank	INS	-	-	G	novel	mouse1_RT2	mouse1_normal	-	-		ENSMUST00000057279	Olfml2a,upstream_gene_variant,,ENSMUST00000057279,NM_172854.2;Nr6a1,upstream_gene_variant,,ENSMUST00000112877,;,regulatory_region_variant,,ENSMUSR00000153221,;	G	ENSMUSG00000046618	ENSMUST00000057279	Transcript	upstream_gene_variant		protein_coding	YES	MODIFIER	insertion	TTG	38931977
Lrp2	chr2	69525258	69525258	Missense_Mutation	SNP	C	C	T	novel	mouse1_RT2	mouse1_normal	C	C	c.1241G>A	ENSMUST00000080953	Lrp2,missense_variant,p.Arg414Gln,ENSMUST00000080953,NM_001081088.2;Lrp2,missense_variant,p.Arg414Gln,ENSMUST00000100051,;Lrp2,downstream_gene_variant,,ENSMUST00000092551,;	T	ENSMUSG00000027070	ENSMUST00000080953	Transcript	missense_variant		protein_coding	YES	MODERATE	SNV	CCG	69525258
Ndufaf1	chr2	119655567	119655567	3'UTR	SNP	T	T	G	novel	mouse1_RT2	mouse1_normal	T	T	c.*76A>C	ENSMUST00000028768	Ndufaf1,3_prime_UTR_variant,,ENSMUST00000110801,;Ndufaf1,3_prime_UTR_variant,,ENSMUST00000028768,NM_001356467.1,NM_027175.4;Ndufaf1,3_prime_UTR_variant,,ENSMUST00000110802,;Nusap1,downstream_gene_variant,,ENSMUST00000028771,NM_001042652.1;Ndufaf1,downstream_gene_variant,,ENSMUST00000131596,;Ndufaf1,downstream_gene_variant,,ENSMUST00000154127,;	G	ENSMUSG00000027305	ENSMUST00000028768	Transcript	3_prime_UTR_variant		protein_coding	YES	MODIFIER	SNV	GTA	119655567
Tm9sf4	chr2	153203614	153203614	Intron	SNP	G	G	T	novel	mouse1_RT2	mouse1_normal	G	G	c.1573-168G>T	ENSMUST00000089027	Tm9sf4,intron_variant,,ENSMUST00000089027,NM_133847.3;Tm9sf4,intron_variant,,ENSMUST00000134922,;Tm9sf4,intron_variant,,ENSMUST00000137446,;Tm9sf4,downstream_gene_variant,,ENSMUST00000145010,;Tm9sf4,downstream_gene_variant,,ENSMUST00000146477,;Tm9sf4,intron_variant,,ENSMUST00000149390,;Tm9sf4,intron_variant,,ENSMUST00000152807,;	T	ENSMUSG00000068040	ENSMUST00000089027	Transcript	intron_variant		protein_coding	YES	MODIFIER	SNV	TGC	153203614
Ncoa3	chr2	166061068	166061068	Intron	SNP	T	T	C	novel	mouse1_RT2	mouse1_normal	T	T	c.3285+140T>C	ENSMUST00000088095	Ncoa3,intron_variant,,ENSMUST00000088095,NM_001374779.1,NM_008679.3;Ncoa3,intron_variant,,ENSMUST00000109252,;Ncoa3,intron_variant,,ENSMUST00000139658,;	C	ENSMUSG00000027678	ENSMUST00000088095	Transcript	intron_variant		protein_coding	YES	MODIFIER	SNV	CTA	166061068
Uckl1	chr2	181574972	181574972	Missense_Mutation	SNP	C	C	T	novel	mouse1_RT2	mouse1_normal	C	C	c.179G>A	ENSMUST00000057816	Uckl1,missense_variant,p.Arg60His,ENSMUST00000057816,NM_026765.3;Uckl1,missense_variant,p.Arg45His,ENSMUST00000136875,;Uckl1,missense_variant,p.Arg45His,ENSMUST00000144856,;Uckl1,5_prime_UTR_variant,,ENSMUST00000131949,;Uckl1,upstream_gene_variant,,ENSMUST00000134340,;Uckl1os,upstream_gene_variant,,ENSMUST00000122831,;Uckl1os,upstream_gene_variant,,ENSMUST00000123110,;Uckl1os,upstream_gene_varian…	T	ENSMUSG00000089917	ENSMUST00000057816	Transcript	missense_variant		protein_coding	YES	MODERATE	SNV	GCG	181574972
Bcan	chr3	87988926	87988926	Intron	DEL	G	G	-	novel	mouse1_RT2	mouse1_normal	G	G	c.2221-89del	ENSMUST00000090971	Bcan,intron_variant,,ENSMUST00000090971,NM_007529.2;Bcan,downstream_gene_variant,,ENSMUST00000192274,NM_001109758.1;Bcan,downstream_gene_variant,,ENSMUST00000193276,;Bcan,downstream_gene_variant,,ENSMUST00000194596,;,regulatory_region_variant,,ENSMUSR00000177698,;	-	ENSMUSG00000004892	ENSMUST00000090971	Transcript	intron_variant		protein_coding	YES	MODIFIER	deletion	TTGG	87988925
Trim46	chr3	89236399	89236399	Missense_Mutation	SNP	G	G	A	novel	mouse1_RT2	mouse1_normal	G	G	c.1790C>T	ENSMUST00000041022	Trim46,missense_variant,p.Ala574Val,ENSMUST00000107464,;Trim46,missense_variant,p.Ala597Val,ENSMUST00000041022,NM_183037.2;Trim46,intron_variant,,ENSMUST00000090924,NM_001039466.1;Muc1,downstream_gene_variant,,ENSMUST00000041142,NM_013605.2;Trim46,intron_variant,,ENSMUST00000139419,;Muc1,downstream_gene_variant,,ENSMUST00000139206,;Muc1,downstream_gene_variant,,ENSMUST00000146844,;Trim46,3_prime_…	A	ENSMUSG00000042766	ENSMUST00000041022	Transcript	missense_variant		protein_coding	YES	MODERATE	SNV	CGC	89236399
Ints3	chr3	90413492	90413492	Intron	SNP	A	A	C	novel	mouse1_RT2	mouse1_normal	A	A	c.581+38T>G	ENSMUST00000029542	Ints3,intron_variant,,ENSMUST00000029542,NM_178876.3,NM_145540.3;Ints3,intron_variant,,ENSMUST00000071488,;Ints3,intron_variant,,ENSMUST00000196530,;Ints3,intron_variant,,ENSMUST00000198562,;	C	ENSMUSG00000027933	ENSMUST00000029542	Transcript	intron_variant		protein_coding	YES	MODIFIER	SNV	CAC	90413492
Adamtsl4	chr3	95680883	95680884	Frame_Shift_Ins	INS	-	-	G	novel	mouse1_RT2	mouse1_normal	-	-	c.1792dup	ENSMUST00000117782	Adamtsl4,frameshift_variant,p.Arg598ProfsTer42,ENSMUST00000117782,NM_144899.3,NM_001301705.1;Adamtsl4,frameshift_variant,p.Arg598ProfsTer42,ENSMUST00000015994,;Adamtsl4,downstream_gene_variant,,ENSMUST00000148854,;Adamtsl4,upstream_gene_variant,,ENSMUST00000124410,;Adamtsl4,upstream_gene_variant,,ENSMUST00000151054,;,regulatory_region_variant,,ENSMUSR00000178804,;	G	ENSMUSG00000015850	ENSMUST00000117782	Transcript	frameshift_variant		protein_coding	YES	HIGH	insertion	GCG	95680883
Sf3b4	chr3	96172697	96172698	Intron	INS	-	-	C	novel	mouse1_RT2	mouse1_normal	-	-	c.34+97dup	ENSMUST00000076372	Sf3b4,intron_variant,,ENSMUST00000076372,NM_153053.4;Mtmr11,downstream_gene_variant,,ENSMUST00000054356,NM_181409.3;Gm22027,upstream_gene_variant,,ENSMUST00000122737,;Gm17690,upstream_gene_variant,,ENSMUST00000180958,;Gm17690,upstream_gene_variant,,ENSMUST00000199721,;Mtmr11,downstream_gene_variant,,ENSMUST00000152763,;Mtmr11,downstream_gene_variant,,ENSMUST00000154955,;Mtmr11,downstream_gene_var…	C	ENSMUSG00000068856	ENSMUST00000076372	Transcript	intron_variant		protein_coding	YES	MODIFIER	insertion	ATC	96172697
Itga10	chr3	96650423	96650424	Frame_Shift_Ins	INS	-	-	G	novel	mouse1_RT2	mouse1_normal	-	-	c.788dup	ENSMUST00000119365	Itga10,frameshift_variant,p.Arg264ThrfsTer6,ENSMUST00000029744,;Itga10,frameshift_variant,p.Arg264ThrfsTer6,ENSMUST00000119365,NM_001302471.1;Gm42957,3_prime_UTR_variant,,ENSMUST00000137564,;	G	ENSMUSG00000090210	ENSMUST00000119365	Transcript	frameshift_variant		protein_coding	YES	HIGH	insertion	CCG	96650423
Adh6a	chr3	138325850	138325850	Intron	DEL	T	T	-	novel	mouse1_RT2	mouse1_normal	T	T	c.568-56del	ENSMUST00000106247	Adh6a,intron_variant,,ENSMUST00000013455,;Adh6a,intron_variant,,ENSMUST00000106247,NM_026945.1;	-	ENSMUSG00000053054	ENSMUST00000106247	Transcript	intron_variant		protein_coding	YES	MODIFIER	deletion	TATT	138325849
ENSMUSR00000186587	chr4	3230093	3230093	IGR	SNP	G	G	T	rs1131813891	mouse1_RT2	mouse1_normal	G	G		ENSMUSR00000186587	,regulatory_region_variant,,ENSMUSR00000186587,;	T		ENSMUSR00000186587	RegulatoryFeature	regulatory_region_variant	rs1131813891			MODIFIER	SNV	CGG	3230093
Asph	chr4	9643257	9643258	Intron	DNP	TC	TC	AT	novel	mouse1_RT2	mouse1_normal	TC	TC	c.131-3911_131-3910delinsAT	ENSMUST00000078139	Asph,intron_variant,,ENSMUST00000038564,NM_001177855.1;Asph,intron_variant,,ENSMUST00000078139,NM_023066.3;Asph,intron_variant,,ENSMUST00000084912,;Asph,intron_variant,,ENSMUST00000084915,NM_001177850.1;Asph,intron_variant,,ENSMUST00000098275,;Asph,intron_variant,,ENSMUST00000103004,NM_133723.2;Asph,intron_variant,,ENSMUST00000108333,NM_001177853.1;Asph,intron_variant,,ENSMUST00000108334,NM_00117…	AT	ENSMUSG00000028207	ENSMUST00000078139	Transcript	intron_variant		protein_coding	YES	MODIFIER	substitution	GTCA	9643257
Asph	chr4	9643265	9643265	Intron	SNP	G	G	A	rs254122750	mouse1_RT2	mouse1_normal	G	G	c.131-3918C>T	ENSMUST00000078139	Asph,intron_variant,,ENSMUST00000038564,NM_001177855.1;Asph,intron_variant,,ENSMUST00000078139,NM_023066.3;Asph,intron_variant,,ENSMUST00000084912,;Asph,intron_variant,,ENSMUST00000084915,NM_001177850.1;Asph,intron_variant,,ENSMUST00000098275,;Asph,intron_variant,,ENSMUST00000103004,NM_133723.2;Asph,intron_variant,,ENSMUST00000108333,NM_001177853.1;Asph,intron_variant,,ENSMUST00000108334,NM_00117…	A	ENSMUSG00000028207	ENSMUST00000078139	Transcript	intron_variant	rs254122750	protein_coding	YES	MODIFIER	SNV	AGA	9643265
Rbm12b1	chr4	12140519	12140520	5'UTR	INS	-	-	C	novel	mouse1_RT2	mouse1_normal	-	-	c.-160dup	ENSMUST00000069128	Rbm12b1,5_prime_UTR_variant,,ENSMUST00000069128,NM_028226.2;Rbm12b1,intron_variant,,ENSMUST00000050069,;Rbm12b1,non_coding_transcript_exon_variant,,ENSMUST00000138008,;Rbm12b1,non_coding_transcript_exon_variant,,ENSMUST00000146416,;,regulatory_region_variant,,ENSMUSR00000187622,;	C	ENSMUSG00000046667	ENSMUST00000069128	Transcript	5_prime_UTR_variant		protein_coding	YES	MODIFIER	insertion	GAC	12140519
Mdn1	chr4	32689352	32689352	Intron	SNP	G	G	A	rs32245141	mouse1_RT2	mouse1_normal	G	G	c.2691-131G>A	ENSMUST00000178134	Mdn1,intron_variant,,ENSMUST00000071642,;Mdn1,intron_variant,,ENSMUST00000178134,NM_001081392.1;	A	ENSMUSG00000058006	ENSMUST00000178134	Transcript	intron_variant	rs32245141	protein_coding	YES	MODIFIER	SNV	GGT	32689352
Npr2	chr4	43641081	43641082	Intron	INS	-	-	G	novel	mouse1_RT2	mouse1_normal	-	-	c.1218+74dup	ENSMUST00000030191	Npr2,intron_variant,,ENSMUST00000030191,NM_173788.4,NM_001355466.1;Npr2,intron_variant,,ENSMUST00000107874,;Npr2,upstream_gene_variant,,ENSMUST00000123351,;Npr2,upstream_gene_variant,,ENSMUST00000128549,;Gm12473,intron_variant,,ENSMUST00000137535,;Npr2,upstream_gene_variant,,ENSMUST00000123883,;Npr2,upstream_gene_variant,,ENSMUST00000144418,;Npr2,upstream_gene_variant,,ENSMUST00000145817,;	G	ENSMUSG00000028469	ENSMUST00000030191	Transcript	intron_variant		protein_coding	YES	MODIFIER	insertion	CTG	43641081
Fsd1l	chr4	53655782	53655783	Intron	DEL	TT	TT	-	novel	mouse1_RT2	mouse1_normal	TT	TT	c.368+29_368+30del	ENSMUST00000132151	Fsd1l,intron_variant,,ENSMUST00000132151,NM_001369182.1,NM_001195284.1,NM_001355377.1;Fsd1l,intron_variant,,ENSMUST00000159415,;Fsd1l,intron_variant,,ENSMUST00000163067,;Fsd1l,intron_variant,,ENSMUST00000180164,;Fsd1l,intron_variant,,ENSMUST00000129648,;Fsd1l,downstream_gene_variant,,ENSMUST00000107643,NM_176966.4;	-	ENSMUSG00000054752	ENSMUST00000132151	Transcript	intron_variant		protein_coding	YES	MODIFIER	deletion	ACTTT	53655781
Musk	chr4	58373273	58373273	Missense_Mutation	SNP	C	C	T	novel	mouse1_RT2	mouse1_normal	C	C	c.2242C>T	ENSMUST00000098057	Musk,missense_variant,p.Arg748Trp,ENSMUST00000098057,NM_001037127.2,NM_001037128.1;Musk,missense_variant,p.Arg733Trp,ENSMUST00000179951,;Musk,missense_variant,p.Arg725Trp,ENSMUST00000098059,;Musk,missense_variant,p.Arg725Trp,ENSMUST00000177951,NM_001037129.1;Musk,missense_variant,p.Arg723Trp,ENSMUST00000081919,;Musk,missense_variant,p.Arg723Trp,ENSMUST00000084578,NM_010944.2;Musk,missense_variant…	T	ENSMUSG00000057280	ENSMUST00000098057	Transcript	missense_variant		protein_coding	YES	MODERATE	SNV	CCG	58373273
Mup9	chr4	60420584	60420584	Intron	SNP	C	C	T	novel	mouse1_RT2	mouse1_normal	C	C	c.231-24G>A	ENSMUST00000122381	Mup9,intron_variant,,ENSMUST00000107506,;Mup9,intron_variant,,ENSMUST00000118759,;Mup9,intron_variant,,ENSMUST00000122381,NM_001281979.1;Mup9,intron_variant,,ENSMUST00000132829,;Mup9,downstream_gene_variant,,ENSMUST00000132461,;Mup9,non_coding_transcript_exon_variant,,ENSMUST00000137025,;Mup9,non_coding_transcript_exon_variant,,ENSMUST00000127151,;Mup9,intron_variant,,ENSMUST00000122177,;	T	ENSMUSG00000078686	ENSMUST00000122381	Transcript	intron_variant		protein_coding	YES	MODIFIER	SNV	TCG	60420584
Hectd3	chr4	117002041	117002041	Intron	SNP	T	T	C	novel	mouse1_RT2	mouse1_normal	T	T	c.1936-75T>C	ENSMUST00000050067	Hectd3,intron_variant,,ENSMUST00000050067,NM_175244.4;1700021J08Rik,downstream_gene_variant,,ENSMUST00000138729,;Hectd3,upstream_gene_variant,,ENSMUST00000133234,;Hectd3,downstream_gene_variant,,ENSMUST00000155267,;	C	ENSMUSG00000046861	ENSMUST00000050067	Transcript	intron_variant		protein_coding	YES	MODIFIER	SNV	CTC	117002041
Kdm1a	chr4	136552447	136552447	Intron	SNP	G	G	A	novel	mouse1_RT2	mouse1_normal	G	G	c.2289+14C>T	ENSMUST00000105847	Kdm1a,intron_variant,,ENSMUST00000046846,;Kdm1a,intron_variant,,ENSMUST00000105847,NM_001347221.1;Kdm1a,intron_variant,,ENSMUST00000116273,NM_133872.2,NM_001356567.1;Luzp1,intron_variant,,ENSMUST00000168936,;Luzp1,downstream_gene_variant,,ENSMUST00000001116,;Luzp1,downstream_gene_variant,,ENSMUST00000105849,;Kdm1a,downstream_gene_variant,,ENSMUST00000155354,;Luzp1,downstream_gene_variant,,ENSMUST…	A	ENSMUSG00000036940	ENSMUST00000105847	Transcript	intron_variant		protein_coding	YES	MODIFIER	SNV	CGC	136552447
Pramef20	chr4	144372718	144372718	3'Flank	SNP	C	C	T	rs236451327	mouse1_RT2	mouse1_normal	C	C		ENSMUST00000121109	Pramef20,downstream_gene_variant,,ENSMUST00000121109,NM_001115077.1;	T	ENSMUSG00000073721	ENSMUST00000121109	Transcript	downstream_gene_variant	rs236451327	protein_coding	YES	MODIFIER	SNV	TCA	144372718
Gm13024	chr4	145391151	145391151	RNA	SNP	C	C	T	rs582338783	mouse1_RT2	mouse1_normal	C	C	n.209C>T	ENSMUST00000121756	Gm13024,non_coding_transcript_exon_variant,,ENSMUST00000121756,;	T	ENSMUSG00000082758	ENSMUST00000121756	Transcript	non_coding_transcript_exon_variant	rs582338783	processed_pseudogene	YES	MODIFIER	SNV	TCC	145391151
Gm13024	chr4	145391159	145391159	RNA	SNP	C	C	T	rs27611745	mouse1_RT2	mouse1_normal	C	C	n.217C>T	ENSMUST00000121756	Gm13024,non_coding_transcript_exon_variant,,ENSMUST00000121756,;	T	ENSMUSG00000082758	ENSMUST00000121756	Transcript	non_coding_transcript_exon_variant	rs27611745	processed_pseudogene	YES	MODIFIER	SNV	GCG	145391159
Gm13226	chr4	145574508	145574508	3'Flank	SNP	G	G	A	rs1135208483	mouse1_RT2	mouse1_normal	G	G		ENSMUST00000117838	Gm13226,downstream_gene_variant,,ENSMUST00000117838,;Gm13228,upstream_gene_variant,,ENSMUST00000118937,;Gm13222,upstream_gene_variant,,ENSMUST00000119638,;	A	ENSMUSG00000083454	ENSMUST00000117838	Transcript	downstream_gene_variant	rs1135208483	processed_pseudogene	YES	MODIFIER	SNV	CGC	145574508
Gm13212	chr4	145622313	145622313	Missense_Mutation	SNP	A	A	G	rs1131830545	mouse1_RT2	mouse1_normal	A	A	c.319A>G	ENSMUST00000105739	Gm13212,missense_variant,p.Ser107Gly,ENSMUST00000105739,NM_001324416.1;Gm13212,missense_variant,p.Ser107Gly,ENSMUST00000119718,;Gm13212,missense_variant,p.Ser107Gly,ENSMUST00000097794,;	G	ENSMUSG00000078502	ENSMUST00000105739	Transcript	missense_variant	rs1131830545	protein_coding	YES	MODERATE	SNV	CAG	145622313
ENSMUSR00000673225	chr4	147343159	147343159	IGR	SNP	G	G	A	novel	mouse1_RT2	mouse1_normal	G	G		ENSMUSR00000673225	,regulatory_region_variant,,ENSMUSR00000673225,;	A		ENSMUSR00000673225	RegulatoryFeature	regulatory_region_variant				MODIFIER	SNV	TGC	147343159
Masp2	chr4	148614359	148614360	Frame_Shift_Ins	INS	-	-	G	novel	mouse1_RT2	mouse1_normal	-	-	c.1903dup	ENSMUST00000052060	Masp2,frameshift_variant,p.Ala635GlyfsTer7,ENSMUST00000052060,NM_001003893.2;Tardbp,3_prime_UTR_variant,,ENSMUST00000084125,NM_001305425.1,NM_145556.4;Tardbp,3_prime_UTR_variant,,ENSMUST00000172073,NM_001008545.2;Tardbp,3_prime_UTR_variant,,ENSMUST00000165113,NM_001003898.3;Tardbp,3_prime_UTR_variant,,ENSMUST00000105702,NM_001008546.2;Tardbp,intron_variant,,ENSMUST00000188488,;Tardbp,downstream_g…	G	ENSMUSG00000028979	ENSMUST00000052060	Transcript	frameshift_variant		protein_coding	YES	HIGH	insertion	GTG	148614359
Speer4e	chr5	14937857	14937858	Intron	DNP	AG	AG	CT	novel	mouse1_RT2	mouse1_normal	AG	AG	c.139+410_139+411inv	ENSMUST00000159973	Speer4e,intron_variant,,ENSMUST00000159973,NM_001122661.1;	CT	ENSMUSG00000091255	ENSMUST00000159973	Transcript	intron_variant		protein_coding	YES	MODIFIER	substitution	GAGT	14937857
Gm10354	chr5	14976060	14976060	Intron	SNP	T	T	A	novel	mouse1_RT2	mouse1_normal	T	T	c.443+139A>T	ENSMUST00000096953	Gm10354,intron_variant,,ENSMUST00000096953,NM_001281514.1;,regulatory_region_variant,,ENSMUSR00000676253,;	A	ENSMUSG00000072188	ENSMUST00000096953	Transcript	intron_variant		protein_coding	YES	MODIFIER	SNV	CTG	14976060
Shisa3	chr5	67608738	67608738	Intron	SNP	C	C	T	rs31492886	mouse1_RT2	mouse1_normal	C	C	c.277+54C>T	ENSMUST00000087241	Shisa3,intron_variant,,ENSMUST00000087241,NM_001033415.3;1700025A08Rik,upstream_gene_variant,,ENSMUST00000200753,;Shisa3,intron_variant,,ENSMUST00000142843,;	T	ENSMUSG00000050010	ENSMUST00000087241	Transcript	intron_variant	rs31492886	protein_coding	YES	MODIFIER	SNV	CCT	67608738
Ociad2	chr5	73336056	73336056	Intron	SNP	C	C	T	rs50475714	mouse1_RT2	mouse1_normal	C	C	c.-60-111G>A	ENSMUST00000087195	Ociad2,intron_variant,,ENSMUST00000087195,NM_026950.4;Ociad2,intron_variant,,ENSMUST00000200776,;Ociad2,intron_variant,,ENSMUST00000200821,;Ociad2,intron_variant,,ENSMUST00000200830,;Ociad2,intron_variant,,ENSMUST00000201908,NM_001310636.1;Ociad2,intron_variant,,ENSMUST00000202012,;	T	ENSMUSG00000029153	ENSMUST00000087195	Transcript	intron_variant	rs50475714	protein_coding	YES	MODIFIER	SNV	ACT	73336056
Ankrd17	chr5	90244083	90244083	Frame_Shift_Del	DEL	A	A	-	novel	mouse1_RT2	mouse1_normal	A	A	c.5727del	ENSMUST00000014421	Ankrd17,frameshift_variant,p.Phe1909LeufsTer20,ENSMUST00000014421,NM_030886.2;Ankrd17,frameshift_variant,p.Phe1908LeufsTer20,ENSMUST00000168058,;Ankrd17,frameshift_variant,p.Phe1800LeufsTer20,ENSMUST00000197021,;Ankrd17,frameshift_variant,p.Phe1658LeufsTer20,ENSMUST00000081914,NM_198010.2;Ankrd17,upstream_gene_variant,,ENSMUST00000197327,;	-	ENSMUSG00000055204	ENSMUST00000014421	Transcript	frameshift_variant		protein_coding	YES	HIGH	deletion	CCAA	90244082
Shroom3	chr5	92806555	92806556	Intron	INS	-	-	C	novel	mouse1_RT2	mouse1_normal	-	-	c.320+25649dup	ENSMUST00000113055	Shroom3,intron_variant,,ENSMUST00000113055,NM_015756.2;Shroom3,intron_variant,,ENSMUST00000168878,;Shroom3,upstream_gene_variant,,ENSMUST00000113054,NM_001077595.2;Shroom3,non_coding_transcript_exon_variant,,ENSMUST00000202767,;Shroom3,upstream_gene_variant,,ENSMUST00000172849,;	C	ENSMUSG00000029381	ENSMUST00000113055	Transcript	intron_variant		protein_coding	YES	MODIFIER	insertion	TGC	92806555
Gm7919	chr5	93738161	93738161	RNA	SNP	A	A	G	novel	mouse1_RT2	mouse1_normal	A	A	n.66A>G	ENSMUST00000202043	Gm7919,non_coding_transcript_exon_variant,,ENSMUST00000202043,;	G	ENSMUSG00000107159	ENSMUST00000202043	Transcript	non_coding_transcript_exon_variant		unprocessed_pseudogene	YES	MODIFIER	SNV	CAC	93738161
Fras1	chr5	96708496	96708496	Intron	SNP	A	A	G	rs51185035	mouse1_RT2	mouse1_normal	A	A	c.5863-126A>G	ENSMUST00000036019	Fras1,intron_variant,,ENSMUST00000036019,NM_175473.3;	G	ENSMUSG00000034687	ENSMUST00000036019	Transcript	intron_variant	rs51185035	protein_coding	YES	MODIFIER	SNV	GAT	96708496
Fras1	chr5	96708559	96708560	Intron	INS	-	-	TTT	novel	mouse1_RT2	mouse1_normal	-	-	c.5863-54_5863-52dup	ENSMUST00000036019	Fras1,intron_variant,,ENSMUST00000036019,NM_175473.3;	TTT	ENSMUSG00000034687	ENSMUST00000036019	Transcript	intron_variant		protein_coding	YES	MODIFIER	insertion	GGT	96708559
Gm42932	chr5	102416518	102416518	RNA	SNP	A	A	G	rs37168410	mouse1_RT2	mouse1_normal	A	A	n.316A>G	ENSMUST00000197280	Gm42932,non_coding_transcript_exon_variant,,ENSMUST00000197280,;	G	ENSMUSG00000106295	ENSMUST00000197280	Transcript	non_coding_transcript_exon_variant	rs37168410	processed_pseudogene	YES	MODIFIER	SNV	GAA	102416518
Gm42932	chr5	102416588	102416588	RNA	SNP	G	G	C	rs38159935	mouse1_RT2	mouse1_normal	G	G	n.386G>C	ENSMUST00000197280	Gm42932,non_coding_transcript_exon_variant,,ENSMUST00000197280,;	C	ENSMUSG00000106295	ENSMUST00000197280	Transcript	non_coding_transcript_exon_variant	rs38159935	processed_pseudogene	YES	MODIFIER	SNV	GGA	102416588
Sparcl1	chr5	104088225	104088225	Intron	SNP	G	G	A	rs29669983	mouse1_RT2	mouse1_normal	G	G	c.1489+172C>T	ENSMUST00000031249	Sparcl1,intron_variant,,ENSMUST00000031249,NM_010097.4,NM_001359016.1,NM_001359014.1;Sparcl1,downstream_gene_variant,,ENSMUST00000199947,;	A	ENSMUSG00000029309	ENSMUST00000031249	Transcript	intron_variant	rs29669983	protein_coding	YES	MODIFIER	SNV	AGA	104088225
ENSMUSR00000214279	chr5	104662353	104662353	IGR	SNP	T	T	A	rs218891716	mouse1_RT2	mouse1_normal	T	T		ENSMUSR00000214279	,regulatory_region_variant,,ENSMUSR00000214279,;	A		ENSMUSR00000214279	RegulatoryFeature	regulatory_region_variant	rs218891716			MODIFIER	SNV	CTT	104662353
ENSMUSR00000214279	chr5	104662555	104662555	IGR	SNP	A	A	G	rs581827871	mouse1_RT2	mouse1_normal	A	A		ENSMUSR00000214279	,regulatory_region_variant,,ENSMUSR00000214279,;	G		ENSMUSR00000214279	RegulatoryFeature	regulatory_region_variant	rs581827871			MODIFIER	SNV	AAG	104662555
ENSMUSR00000214279	chr5	104662558	104662559	IGR	DEL	CC	CC	-	novel	mouse1_RT2	mouse1_normal	CC	CC		ENSMUSR00000214279	,regulatory_region_variant,,ENSMUSR00000214279,;	-		ENSMUSR00000214279	RegulatoryFeature	regulatory_region_variant				MODIFIER	deletion	GTCCC	104662557
Tgfbr3	chr5	107130450	107130450	Intron	SNP	A	A	G	rs49541785	mouse1_RT2	mouse1_normal	A	A	c.2278+11T>C	ENSMUST00000031224	Tgfbr3,intron_variant,,ENSMUST00000031224,NM_011578.4;Tgfbr3,intron_variant,,ENSMUST00000136882,;Tgfbr3,intron_variant,,ENSMUST00000138469,;Gm43422,downstream_gene_variant,,ENSMUST00000199780,;,regulatory_region_variant,,ENSMUSR00000686072,;	G	ENSMUSG00000029287	ENSMUST00000031224	Transcript	intron_variant	rs49541785	protein_coding	YES	MODIFIER	SNV	CAC	107130450
Tmed5	chr5	108129876	108129876	Intron	SNP	C	C	T	rs29543639	mouse1_RT2	mouse1_normal	C	C	c.287+142G>A	ENSMUST00000002837	Tmed5,3_prime_UTR_variant,,ENSMUST00000119784,NM_001361467.1;Tmed5,intron_variant,,ENSMUST00000002837,NM_001361466.1,NM_028876.3;Tmed5,intron_variant,,ENSMUST00000061203,;Tmed5,intron_variant,,ENSMUST00000117759,NM_001347383.2;Tmed5,intron_variant,,ENSMUST00000118036,;Tmed5,intron_variant,,ENSMUST00000119437,;Ccdc18,upstream_gene_variant,,ENSMUST00000047677,NM_028481.1;Ccdc18,upstream_gene_varian…	T	ENSMUSG00000063406	ENSMUST00000002837	Transcript	intron_variant	rs29543639	protein_coding	YES	MODIFIER	SNV	ACT	108129876
Noc4l	chr5	110649117	110649117	Silent	SNP	C	C	T	rs13459088	mouse1_RT2	mouse1_normal	C	C	c.1380G>A	ENSMUST00000042147	Noc4l,synonymous_variant,p.Leu460=,ENSMUST00000042147,NM_153570.2;Ddx51,upstream_gene_variant,,ENSMUST00000031478,NM_027156.3;Noc4l,non_coding_transcript_exon_variant,,ENSMUST00000123380,;Noc4l,downstream_gene_variant,,ENSMUST00000124612,;Ddx51,upstream_gene_variant,,ENSMUST00000136629,;Noc4l,downstream_gene_variant,,ENSMUST00000145712,;Noc4l,downstream_gene_variant,,ENSMUST00000150100,;Noc4l,dow…	T	ENSMUSG00000033294	ENSMUST00000042147	Transcript	synonymous_variant	rs13459088	protein_coding	YES	LOW	SNV	ACA	110649117
Noc4l	chr5	110649547	110649547	Missense_Mutation	SNP	C	C	T	rs33539341	mouse1_RT2	mouse1_normal	C	C	c.1220G>A	ENSMUST00000042147	Noc4l,missense_variant,p.Arg407His,ENSMUST00000042147,NM_153570.2;Ddx51,upstream_gene_variant,,ENSMUST00000031478,NM_027156.3;Noc4l,non_coding_transcript_exon_variant,,ENSMUST00000123380,;Noc4l,downstream_gene_variant,,ENSMUST00000124612,;Ddx51,upstream_gene_variant,,ENSMUST00000136629,;Noc4l,downstream_gene_variant,,ENSMUST00000145712,;Noc4l,downstream_gene_variant,,ENSMUST00000150100,;Noc4l,dow…	T	ENSMUSG00000033294	ENSMUST00000042147	Transcript	missense_variant	rs33539341	protein_coding	YES	MODERATE	SNV	GCG	110649547
Pus1	chr5	110773856	110773857	3'UTR	INS	-	-	C	novel	mouse1_RT2	mouse1_normal	-	-	c.*75dup	ENSMUST00000086643	Pus1,3_prime_UTR_variant,,ENSMUST00000086643,NM_001359218.1,NM_001025561.3;Pus1,3_prime_UTR_variant,,ENSMUST00000031483,NM_019700.4;Pus1,3_prime_UTR_variant,,ENSMUST00000031481,;Pus1,3_prime_UTR_variant,,ENSMUST00000170468,NM_001025562.2,NM_001359219.1;Pus1,3_prime_UTR_variant,,ENSMUST00000112426,NM_001347390.1;Ep400,upstream_gene_variant,,ENSMUST00000041558,NM_029337.2;Ep400,upstream_gene_varian…	C	ENSMUSG00000029507	ENSMUST00000086643	Transcript	3_prime_UTR_variant		protein_coding	YES	MODIFIER	insertion	CTC	110773856
Hscb	chr5	110839387	110839388	Intron	INS	-	-	C	rs211731252	mouse1_RT2	mouse1_normal	-	-	c.233+108dup	ENSMUST00000056937	Hscb,intron_variant,,ENSMUST00000056937,NM_153571.2;Hscb,intron_variant,,ENSMUST00000145318,NM_001359835.1;Chek2,upstream_gene_variant,,ENSMUST00000066160,NM_016681.4,NM_001363308.1;Chek2,upstream_gene_variant,,ENSMUST00000198373,;Chek2,upstream_gene_variant,,ENSMUST00000200172,;Hscb,upstream_gene_variant,,ENSMUST00000122921,;Hscb,upstream_gene_variant,,ENSMUST00000144850,;Chek2,upstream_gene_var…	C	ENSMUSG00000043510	ENSMUST00000056937	Transcript	intron_variant	rs211731252	protein_coding	YES	MODIFIER	insertion	GAC	110839387
ENSMUSR00000215340	chr5	111394692	111394692	IGR	SNP	A	A	G	rs32078984	mouse1_RT2	mouse1_normal	A	A		ENSMUSR00000215340	,regulatory_region_variant,,ENSMUSR00000215340,;	G		ENSMUSR00000215340	RegulatoryFeature	regulatory_region_variant	rs32078984			MODIFIER	SNV	CAT	111394692
ENSMUSR00000215340	chr5	111394717	111394717	IGR	DEL	C	C	-	rs221717435	mouse1_RT2	mouse1_normal	C	C		ENSMUSR00000215340	,regulatory_region_variant,,ENSMUSR00000215340,;	-		ENSMUSR00000215340	RegulatoryFeature	regulatory_region_variant	rs221717435			MODIFIER	deletion	CTCC	111394716
Oas3	chr5	120773997	120773998	Frame_Shift_Ins	INS	-	-	C	novel	mouse1_RT2	mouse1_normal	-	-	c.326dup	ENSMUST00000044833	Oas3,frameshift_variant,p.His110ProfsTer9,ENSMUST00000044833,NM_145226.2;Gm43069,upstream_gene_variant,,ENSMUST00000201006,;Oas3,non_coding_transcript_exon_variant,,ENSMUST00000166703,;	C	ENSMUSG00000032661	ENSMUST00000044833	Transcript	frameshift_variant		protein_coding	YES	HIGH	insertion	GGC	120773997
Camkk2	chr5	122757628	122757628	Intron	SNP	G	G	A	rs262372535	mouse1_RT2	mouse1_normal	G	G	c.520-15C>T	ENSMUST00000111668	Camkk2,intron_variant,,ENSMUST00000111668,NM_001199676.1;Camkk2,intron_variant,,ENSMUST00000196742,;Camkk2,intron_variant,,ENSMUST00000198257,;Camkk2,intron_variant,,ENSMUST00000200109,NM_145358.2;Camkk2,upstream_gene_variant,,ENSMUST00000198029,;Camkk2,intron_variant,,ENSMUST00000199988,;Camkk2,non_coding_transcript_exon_variant,,ENSMUST00000198177,;Camkk2,intron_variant,,ENSMUST00000199179,;Cam…	A	ENSMUSG00000029471	ENSMUST00000111668	Transcript	intron_variant	rs262372535	protein_coding	YES	MODIFIER	SNV	CGC	122757628
Ncor2	chr5	125098028	125098028	Intron	SNP	A	A	C	novel	mouse1_RT2	mouse1_normal	A	A	c.763-29T>G	ENSMUST00000086083	Ncor2,intron_variant,,ENSMUST00000055256,;Ncor2,intron_variant,,ENSMUST00000086083,NM_011424.3;Ncor2,intron_variant,,ENSMUST00000111393,NM_001253904.1;Ncor2,intron_variant,,ENSMUST00000111394,NM_001253905.1;Ncor2,intron_variant,,ENSMUST00000111398,;Ncor2,intron_variant,,ENSMUST00000111402,;	C	ENSMUSG00000029478	ENSMUST00000086083	Transcript	intron_variant		protein_coding	YES	MODIFIER	SNV	GAT	125098028
Tmem270	chr5	134902782	134902782	Missense_Mutation	SNP	A	A	G	novel	mouse1_RT2	mouse1_normal	A	A	c.305T>C	ENSMUST00000201316	Tmem270,missense_variant,p.Val102Ala,ENSMUST00000047305,NM_029681.3;Tmem270,missense_variant,p.Val102Ala,ENSMUST00000201316,NM_194065.3;	G	ENSMUSG00000040576	ENSMUST00000201316	Transcript	missense_variant		protein_coding	YES	MODERATE	SNV	GAC	134902782
Nsun5	chr5	135374211	135374212	Frame_Shift_Ins	INS	-	-	C	novel	mouse1_RT2	mouse1_normal	-	-	c.674dup	ENSMUST00000000940	Nsun5,frameshift_variant,p.Pro226AlafsTer7,ENSMUST00000000940,NM_145414.2,NM_001359617.1;Pom121,downstream_gene_variant,,ENSMUST00000111171,NM_148932.2;Nsun5,downstream_gene_variant,,ENSMUST00000127746,;Nsun5,non_coding_transcript_exon_variant,,ENSMUST00000131863,;Nsun5,non_coding_transcript_exon_variant,,ENSMUST00000124453,;Nsun5,downstream_gene_variant,,ENSMUST00000126454,;Nsun5,downstream_gene…	C	ENSMUSG00000000916	ENSMUST00000000940	Transcript	frameshift_variant		protein_coding	YES	HIGH	insertion	GTC	135374211
Pom121	chr5	135381803	135381804	Frame_Shift_Ins	INS	-	-	G	novel	mouse1_RT2	mouse1_normal	-	-	c.2498dup	ENSMUST00000111171	Pom121,frameshift_variant,p.Val834CysfsTer5,ENSMUST00000111171,NM_148932.2;Mir7033,downstream_gene_variant,,ENSMUST00000184259,;Nsun5,downstream_gene_variant,,ENSMUST00000131863,;,regulatory_region_variant,,ENSMUSR00000691647,;	G	ENSMUSG00000053293	ENSMUST00000111171	Transcript	frameshift_variant		protein_coding	YES	HIGH	insertion	CAG	135381803
Hspb1	chr5	135889148	135889149	Intron	INS	-	-	G	novel	mouse1_RT2	mouse1_normal	-	-	c.440+43dup	ENSMUST00000005077	Hspb1,3_prime_UTR_variant,,ENSMUST00000111155,;Hspb1,intron_variant,,ENSMUST00000005077,NM_013560.2;,regulatory_region_variant,,ENSMUSR00000219307,;	G	ENSMUSG00000004951	ENSMUST00000005077	Transcript	intron_variant		protein_coding	YES	MODIFIER	insertion	GTG	135889148
Myl10	chr5	136700767	136700768	Intron	INS	-	-	G	novel	mouse1_RT2	mouse1_normal	-	-	c.345+24dup	ENSMUST00000005611	Myl10,intron_variant,,ENSMUST00000005611,NM_021611.3;Myl10,intron_variant,,ENSMUST00000196068,NM_001303019.1;Myl10,intron_variant,,ENSMUST00000196436,NM_001303021.1;Myl10,intron_variant,,ENSMUST00000197186,NM_001085387.2;Myl10,intron_variant,,ENSMUST00000197849,;Myl10,intron_variant,,ENSMUST00000199074,;	G	ENSMUSG00000005474	ENSMUST00000005611	Transcript	intron_variant		protein_coding	YES	MODIFIER	insertion	TTG	136700767
Fis1	chr5	136965392	136965393	Intron	INS	-	-	C	novel	mouse1_RT2	mouse1_normal	-	-	c.256-166dup	ENSMUST00000019198	Fis1,intron_variant,,ENSMUST00000019198,NM_025562.3;Fis1,intron_variant,,ENSMUST00000111094,NM_001163243.1;Fis1,intron_variant,,ENSMUST00000111097,NM_001347504.1;Cldn15,upstream_gene_variant,,ENSMUST00000001790,NM_021719.4;Cldn15,upstream_gene_variant,,ENSMUST00000111093,;Fis1,intron_variant,,ENSMUST00000138610,;Fis1,intron_variant,,ENSMUST00000147557,;Fis1,intron_variant,,ENSMUST00000152658,;	C	ENSMUSG00000019054	ENSMUST00000019198	Transcript	intron_variant		protein_coding	YES	MODIFIER	insertion	CAC	136965392
Plod3	chr5	136988873	136988874	Intron	INS	-	-	C	rs221872992	mouse1_RT2	mouse1_normal	-	-	c.512-3dup	ENSMUST00000004968	Plod3,intron_variant,,ENSMUST00000004968,NM_011962.3;Znhit1,upstream_gene_variant,,ENSMUST00000034953,;Znhit1,upstream_gene_variant,,ENSMUST00000085941,NM_001310747.1;Znhit1,upstream_gene_variant,,ENSMUST00000111090,;Znhit1,upstream_gene_variant,,ENSMUST00000111091,NM_001310748.1;Plod3,upstream_gene_variant,,ENSMUST00000127100,;Znhit1,upstream_gene_variant,,ENSMUST00000137272,;Znhit1,upstream_gen…	C	ENSMUSG00000004846	ENSMUST00000004968	Transcript	intron_variant	rs221872992	protein_coding	YES	MODIFIER	insertion	CAC	136988873
Trim56	chr5	137113778	137113778	Missense_Mutation	SNP	T	T	C	novel	mouse1_RT2	mouse1_normal	T	T	c.883A>G	ENSMUST00000054384	Trim56,missense_variant,p.Ile295Val,ENSMUST00000054384,NM_201373.4;Trim56,downstream_gene_variant,,ENSMUST00000152207,;	C	ENSMUSG00000043279	ENSMUST00000054384	Transcript	missense_variant		protein_coding	YES	MODERATE	SNV	ATT	137113778
Tsc22d4	chr5	137758481	137758482	Intron	INS	-	-	G	novel	mouse1_RT2	mouse1_normal	-	-	c.906-196dup	ENSMUST00000100540	Tsc22d4,frameshift_variant,p.Pro60AlafsTer33,ENSMUST00000110985,;Tsc22d4,intron_variant,,ENSMUST00000100539,NM_023910.6;Tsc22d4,intron_variant,,ENSMUST00000100540,NM_029805.1;Tsc22d4,intron_variant,,ENSMUST00000141733,;Tsc22d4,upstream_gene_variant,,ENSMUST00000031738,;Tsc22d4,upstream_gene_variant,,ENSMUST00000110983,;Tsc22d4,intron_variant,,ENSMUST00000129399,;,regulatory_region_variant,,ENSMUS…	G	ENSMUSG00000029723	ENSMUST00000100540	Transcript	intron_variant		protein_coding	YES	MODIFIER	insertion	CTG	137758481
Mcm7	chr5	138165298	138165299	Intron	INS	-	-	C	novel	mouse1_RT2	mouse1_normal	-	-	c.1849-138dup	ENSMUST00000000505	Mcm7,intron_variant,,ENSMUST00000000505,NM_008568.3,NM_001356576.1,NM_001356577.1;Mcm7,intron_variant,,ENSMUST00000148879,;Cops6,downstream_gene_variant,,ENSMUST00000019638,NM_012002.3;Cops6,downstream_gene_variant,,ENSMUST00000110951,;Cops6,downstream_gene_variant,,ENSMUST00000132639,;Mcm7,downstream_gene_variant,,ENSMUST00000139983,;Mcm7,downstream_gene_variant,,ENSMUST00000147920,;Mcm7,downstr…	C	ENSMUSG00000029730	ENSMUST00000000505	Transcript	intron_variant		protein_coding	YES	MODIFIER	insertion	TGC	138165298
Cyp2w1	chr5	139354151	139354152	Intron	INS	-	-	C	novel	mouse1_RT2	mouse1_normal	-	-	c.347-82dup	ENSMUST00000031521	Cyp2w1,intron_variant,,ENSMUST00000031521,NM_001160265.2;Cyp2w1,upstream_gene_variant,,ENSMUST00000197955,;Cox19,upstream_gene_variant,,ENSMUST00000198966,;Cyp2w1,intron_variant,,ENSMUST00000200478,;,regulatory_region_variant,,ENSMUSR00000429739,;,regulatory_region_variant,,ENSMUSR00000692423,;	C	ENSMUSG00000029541	ENSMUST00000031521	Transcript	intron_variant		protein_coding	YES	MODIFIER	insertion	TGC	139354151
Micall2	chr5	139707005	139707006	Intron	INS	-	-	C	rs225089850	mouse1_RT2	mouse1_normal	-	-	c.2956+56dup	ENSMUST00000044642	Micall2,intron_variant,,ENSMUST00000044642,NM_174850.3;Micall2,intron_variant,,ENSMUST00000170773,;Micall2,intron_variant,,ENSMUST00000164584,;Micall2,downstream_gene_variant,,ENSMUST00000165645,;Gm42424,downstream_gene_variant,,ENSMUST00000198319,;	C	ENSMUSG00000036718	ENSMUST00000044642	Transcript	intron_variant	rs225089850	protein_coding	YES	MODIFIER	insertion	CAC	139707005
Lfng	chr5	140614315	140614316	Intron	INS	-	-	G	novel	mouse1_RT2	mouse1_normal	-	-	c.1070+46dup	ENSMUST00000031555	Lfng,intron_variant,,ENSMUST00000031555,NM_008494.3;Lfng,downstream_gene_variant,,ENSMUST00000200626,;Lfng,intron_variant,,ENSMUST00000199848,;	G	ENSMUSG00000029570	ENSMUST00000031555	Transcript	intron_variant		protein_coding	YES	MODIFIER	insertion	TTG	140614315
Spdye4a	chr5	143218951	143218952	Intron	INS	-	-	C	novel	mouse1_RT2	mouse1_normal	-	-	c.747+11dup	ENSMUST00000085733	Spdye4a,intron_variant,,ENSMUST00000085733,NM_029048.3;Spdye4a,intron_variant,,ENSMUST00000160502,NM_001310757.1;Spdye4a,intron_variant,,ENSMUST00000195900,;	C	ENSMUSG00000039296	ENSMUST00000085733	Transcript	intron_variant		protein_coding	YES	MODIFIER	insertion	CTC	143218951
Zkscan5	chr5	145212661	145212662	Intron	INS	-	-	G	novel	mouse1_RT2	mouse1_normal	-	-	c.766+28dup	ENSMUST00000085671	Zkscan5,intron_variant,,ENSMUST00000031601,NM_001359190.1,NM_001167944.1,NM_001359192.1;Zkscan5,intron_variant,,ENSMUST00000085671,NM_001359188.1,NM_001359189.1,NM_016683.2,NM_001359191.1,NM_001359187.1;Zkscan5,intron_variant,,ENSMUST00000161881,;Zkscan5,intron_variant,,ENSMUST00000160162,;Zkscan5,intron_variant,,ENSMUST00000161896,;Zkscan5,intron_variant,,ENSMUST00000162168,;	G	ENSMUSG00000055991	ENSMUST00000085671	Transcript	intron_variant		protein_coding	YES	MODIFIER	insertion	CTG	145212661
Cyp3a16	chr5	145465198	145465198	Intron	SNP	C	C	T	novel	mouse1_RT2	mouse1_normal	C	C	c.166-113G>A	ENSMUST00000031633	Cyp3a16,intron_variant,,ENSMUST00000031633,NM_007820.2;	T	ENSMUSG00000038656	ENSMUST00000031633	Transcript	intron_variant		protein_coding	YES	MODIFIER	SNV	ACA	145465198
Cyp3a16	chr5	145465203	145465203	Intron	SNP	A	A	T	novel	mouse1_RT2	mouse1_normal	A	A	c.166-118T>A	ENSMUST00000031633	Cyp3a16,intron_variant,,ENSMUST00000031633,NM_007820.2;	T	ENSMUSG00000038656	ENSMUST00000031633	Transcript	intron_variant		protein_coding	YES	MODIFIER	SNV	AAA	145465203
Gm43442	chr6	35926817	35926817	RNA	SNP	G	G	A	novel	mouse1_RT2	mouse1_normal	G	G	n.107G>A	ENSMUST00000202865	Gm43442,non_coding_transcript_exon_variant,,ENSMUST00000202865,;	A	ENSMUSG00000107145	ENSMUST00000202865	Transcript	non_coding_transcript_exon_variant		processed_pseudogene	YES	MODIFIER	SNV	CGT	35926817
Dnah6	chr6	73129247	73129247	Missense_Mutation	SNP	C	C	T	novel	mouse1_RT2	mouse1_normal	C	C	c.5506G>A	ENSMUST00000064948	Dnah6,missense_variant,p.Val1836Met,ENSMUST00000064948,NM_001164669.1;Dnah6,missense_variant,p.Val1784Met,ENSMUST00000114040,;Dnah6,missense_variant,p.Val1836Met,ENSMUST00000204053,;Dnah6,non_coding_transcript_exon_variant,,ENSMUST00000114038,;	T	ENSMUSG00000052861	ENSMUST00000064948	Transcript	missense_variant		protein_coding	YES	MODERATE	SNV	ACT	73129247
Shq1	chr6	100630930	100630930	Missense_Mutation	SNP	T	T	A	novel	mouse1_RT2	mouse1_normal	T	T	c.1019A>T	ENSMUST00000170667	Shq1,missense_variant,p.Lys340Met,ENSMUST00000113312,;Shq1,missense_variant,p.Lys340Met,ENSMUST00000170667,NM_181590.5;Shq1,intron_variant,,ENSMUST00000089245,;Gm44108,upstream_gene_variant,,ENSMUST00000203525,;	A	ENSMUSG00000035378	ENSMUST00000170667	Transcript	missense_variant		protein_coding	YES	MODERATE	SNV	CTT	100630930
Tada3	chr6	113367133	113367133	Missense_Mutation	SNP	C	C	T	novel	mouse1_RT2	mouse1_normal	C	C	c.1154G>A	ENSMUST00000032410	Tada3,missense_variant,p.Arg385His,ENSMUST00000032410,NM_133932.2;Tada3,missense_variant,p.Arg366His,ENSMUST00000043333,;Tada3,missense_variant,p.Arg185His,ENSMUST00000099118,;Tada3,non_coding_transcript_exon_variant,,ENSMUST00000125414,;	T	ENSMUSG00000048930	ENSMUST00000032410	Transcript	missense_variant		protein_coding	YES	MODERATE	SNV	GCG	113367133
Hrh1	chr6	114481408	114481408	3'UTR	SNP	A	A	G	rs47049795	mouse1_RT2	mouse1_normal	A	A	c.*182A>G	ENSMUST00000088987	Hrh1,3_prime_UTR_variant,,ENSMUST00000088987,NM_008285.4,NM_001317125.1;Hrh1,3_prime_UTR_variant,,ENSMUST00000161650,NM_001317126.1,NM_001252642.2;Hrh1,3_prime_UTR_variant,,ENSMUST00000161220,NM_001252643.2;Hrh1,3_prime_UTR_variant,,ENSMUST00000160780,NM_001317124.1;Hrh1,downstream_gene_variant,,ENSMUST00000160212,;	G	ENSMUSG00000053004	ENSMUST00000088987	Transcript	3_prime_UTR_variant	rs47049795	protein_coding	YES	MODIFIER	SNV	CAA	114481408
Tsen2	chr6	115547778	115547778	Intron	SNP	G	G	A	rs50729207	mouse1_RT2	mouse1_normal	G	G	c.-20-44G>A	ENSMUST00000040234	Tsen2,intron_variant,,ENSMUST00000040234,NM_199033.2;Tsen2,intron_variant,,ENSMUST00000130425,;Tsen2,intron_variant,,ENSMUST00000123359,;Tsen2,intron_variant,,ENSMUST00000138200,;	A	ENSMUSG00000042389	ENSMUST00000040234	Transcript	intron_variant	rs50729207	protein_coding	YES	MODIFIER	SNV	TGA	115547778
Tsen2	chr6	115547788	115547789	Intron	DNP	TT	TT	GG	novel	mouse1_RT2	mouse1_normal	TT	TT	c.-20-34_-20-33delinsGG	ENSMUST00000040234	Tsen2,intron_variant,,ENSMUST00000040234,NM_199033.2;Tsen2,intron_variant,,ENSMUST00000130425,;Tsen2,intron_variant,,ENSMUST00000123359,;Tsen2,intron_variant,,ENSMUST00000138200,;	GG	ENSMUSG00000042389	ENSMUST00000040234	Transcript	intron_variant		protein_coding	YES	MODIFIER	substitution	TTTT	115547788
Mbd4	chr6	115844020	115844020	Intron	SNP	G	G	A	rs30176470	mouse1_RT2	mouse1_normal	G	G	c.1587+43C>T	ENSMUST00000032469	Mbd4,intron_variant,,ENSMUST00000032469,NM_010774.2;Mbd4,intron_variant,,ENSMUST00000203643,;Mbd4,downstream_gene_variant,,ENSMUST00000122816,;Gm44206,downstream_gene_variant,,ENSMUST00000203044,;Gm44206,downstream_gene_variant,,ENSMUST00000203620,;Mbd4,intron_variant,,ENSMUST00000133830,;Mbd4,intron_variant,,ENSMUST00000147282,;	A	ENSMUSG00000030322	ENSMUST00000032469	Transcript	intron_variant	rs30176470	protein_coding	YES	MODIFIER	SNV	TGA	115844020
Mbd4	chr6	115844896	115844896	Intron	SNP	T	T	C	rs48101833	mouse1_RT2	mouse1_normal	T	T	c.1334-177A>G	ENSMUST00000032469	Mbd4,intron_variant,,ENSMUST00000032469,NM_010774.2;Mbd4,intron_variant,,ENSMUST00000203643,;Mbd4,downstream_gene_variant,,ENSMUST00000122816,;Gm44206,downstream_gene_variant,,ENSMUST00000203044,;Gm44206,downstream_gene_variant,,ENSMUST00000203620,;Mbd4,intron_variant,,ENSMUST00000133830,;Mbd4,intron_variant,,ENSMUST00000147282,;	C	ENSMUSG00000030322	ENSMUST00000032469	Transcript	intron_variant	rs48101833	protein_coding	YES	MODIFIER	SNV	CTA	115844896
Ift122	chr6	115906082	115906082	Intron	SNP	T	T	G	rs234679637	mouse1_RT2	mouse1_normal	T	T	c.2031+126T>G	ENSMUST00000038234	Ift122,intron_variant,,ENSMUST00000038234,NM_031177.4;Ift122,intron_variant,,ENSMUST00000112923,;Ift122,intron_variant,,ENSMUST00000112925,NM_001167763.1;Ift122,intron_variant,,ENSMUST00000124283,;Ift122,intron_variant,,ENSMUST00000141305,;Ift122,intron_variant,,ENSMUST00000155565,;,regulatory_region_variant,,ENSMUSR00000234120,;	G	ENSMUSG00000030323	ENSMUST00000038234	Transcript	intron_variant	rs234679637	protein_coding	YES	MODIFIER	SNV	GTC	115906082
Tmcc1	chr6	116042915	116042915	Missense_Mutation	SNP	C	C	G	rs1133764363	mouse1_RT2	mouse1_normal	C	C	c.1455G>C	ENSMUST00000088896	Tmcc1,missense_variant,p.Arg485Ser,ENSMUST00000088896,NM_177412.1;Tmcc1,missense_variant,p.Arg310Ser,ENSMUST00000204353,;Tmcc1,missense_variant,p.Arg526Ser,ENSMUST00000032222,;Tmcc1,missense_variant,p.Arg165Ser,ENSMUST00000172510,NM_001364577.1;Tmcc1,missense_variant,p.Arg165Ser,ENSMUST00000173140,;Tmcc1,missense_variant,p.Arg306Ser,ENSMUST00000173548,;Tmcc1,3_prime_UTR_variant,,ENSMUST0000017311…	G	ENSMUSG00000030126	ENSMUST00000088896	Transcript	missense_variant	rs1133764363	protein_coding	YES	MODERATE	SNV	CCC	116042915
Washc2	chr6	116236145	116236145	Missense_Mutation	SNP	C	C	T	rs13460812	mouse1_RT2	mouse1_normal	C	C	c.1666C>T	ENSMUST00000036759	Washc2,missense_variant,p.Pro556Ser,ENSMUST00000036759,NM_026585.3;Washc2,missense_variant,p.Pro470Ser,ENSMUST00000204283,;Washc2,missense_variant,p.Pro556Ser,ENSMUST00000204476,;Washc2,non_coding_transcript_exon_variant,,ENSMUST00000203802,;	T	ENSMUSG00000024104	ENSMUST00000036759	Transcript	missense_variant	rs13460812	protein_coding	YES	MODERATE	SNV	TCC	116236145
Zfand4	chr6	116314267	116314267	Silent	SNP	C	C	T	rs13468412	mouse1_RT2	mouse1_normal	C	C	c.1218C>T	ENSMUST00000112900	Zfand4,synonymous_variant,p.Asp406=,ENSMUST00000112900,;Zfand4,synonymous_variant,p.Asp387=,ENSMUST00000036503,NM_001309446.1,NM_001290338.1;Zfand4,intron_variant,,ENSMUST00000223495,;Zfand4,downstream_gene_variant,,ENSMUST00000221239,;Zfand4,downstream_gene_variant,,ENSMUST00000222144,;Zfand4,3_prime_UTR_variant,,ENSMUST00000222819,;Zfand4,3_prime_UTR_variant,,ENSMUST00000222494,NM_001290339.1;Z…	T	ENSMUSG00000042213	ENSMUST00000112900	Transcript	synonymous_variant	rs13468412	protein_coding	YES	LOW	SNV	ACG	116314267
Clec2e	chr6	129095186	129095186	Missense_Mutation	SNP	G	G	T	novel	mouse1_RT2	mouse1_normal	G	G	c.229C>A	ENSMUST00000032258	Clec2e,missense_variant,p.Pro77Thr,ENSMUST00000032258,NM_153506.4;,regulatory_region_variant,,ENSMUSR00000440154,;,regulatory_region_variant,,ENSMUSR00000708585,;	T	ENSMUSG00000030155	ENSMUST00000032258	Transcript	missense_variant		protein_coding	YES	MODERATE	SNV	GGT	129095186
Gm6614	chr6	141994879	141994879	Intron	DEL	T	T	-	rs259323142	mouse1_RT2	mouse1_normal	T	T	c.276-21del	ENSMUST00000181791	Gm6614,intron_variant,,ENSMUST00000111832,NM_001081318.1;Gm6614,intron_variant,,ENSMUST00000181628,;Gm6614,intron_variant,,ENSMUST00000181791,;	-	ENSMUSG00000079263	ENSMUST00000181791	Transcript	intron_variant	rs259323142	protein_coding	YES	MODIFIER	deletion	CATT	141994878
Kras	chr6	145246752	145246752	Silent	SNP	G	G	A	novel	mouse1_RT2	mouse1_normal	G	G	c.54C>T	ENSMUST00000032399	Kras,synonymous_variant,p.Ala18=,ENSMUST00000032399,NM_021284.6;Kras,synonymous_variant,p.Ala18=,ENSMUST00000111710,;Kras,synonymous_variant,p.Ala18=,ENSMUST00000203147,;Kras,synonymous_variant,p.Ala18=,ENSMUST00000155145,;Gm15706,upstream_gene_variant,,ENSMUST00000139612,;Kras,synonymous_variant,p.Ala18=,ENSMUST00000156486,;	A	ENSMUSG00000030265	ENSMUST00000032399	Transcript	synonymous_variant		protein_coding	YES	LOW	SNV	AGG	145246752
Caprin2	chr6	148842943	148842943	Missense_Mutation	SNP	C	C	T	novel	mouse1_RT2	mouse1_normal	C	C	c.2983G>A	ENSMUST00000111569	Caprin2,missense_variant,p.Val995Ile,ENSMUST00000111569,NM_181541.4;Caprin2,missense_variant,p.Val776Ile,ENSMUST00000072324,NM_001301351.1;Caprin2,3_prime_UTR_variant,,ENSMUST00000127941,;Caprin2,downstream_gene_variant,,ENSMUST00000151640,;Caprin2,downstream_gene_variant,,ENSMUST00000154971,;Caprin2,non_coding_transcript_exon_variant,,ENSMUST00000203014,;Caprin2,downstream_gene_variant,,ENSMUST0…	T	ENSMUSG00000030309	ENSMUST00000111569	Transcript	missense_variant		protein_coding	YES	MODERATE	SNV	ACG	148842943
Dennd5b	chr6	148988659	148988660	3'UTR	INS	-	-	G	novel	mouse1_RT2	mouse1_normal	-	-	c.*5046dup	ENSMUST00000111557	Dennd5b,3_prime_UTR_variant,,ENSMUST00000111557,NM_177192.3;	G	ENSMUSG00000030313	ENSMUST00000111557	Transcript	3_prime_UTR_variant		protein_coding	YES	MODIFIER	insertion	TTG	148988659
Gm15922	chr7	3735802	3735802	Missense_Mutation	SNP	G	G	T	novel	mouse1_RT2	mouse1_normal	G	G	c.1805C>A	ENSMUST00000118068	Gm15922,missense_variant,p.Ser602Tyr,ENSMUST00000118068,NM_001371068.1;	T	ENSMUSG00000081665	ENSMUST00000118068	Transcript	missense_variant		polymorphic_pseudogene	YES	MODERATE	SNV	AGA	3735802
Gipr	chr7	19157474	19157475	Frame_Shift_Ins	INS	-	-	G	novel	mouse1_RT2	mouse1_normal	-	-	c.1276dup	ENSMUST00000094790	Gipr,frameshift_variant,p.Arg426ProfsTer29,ENSMUST00000094790,NM_001080815.1;Snrpd2,downstream_gene_variant,,ENSMUST00000049294,NM_026943.1;Gipr,non_coding_transcript_exon_variant,,ENSMUST00000206857,;Gipr,downstream_gene_variant,,ENSMUST00000206137,;Gipr,downstream_gene_variant,,ENSMUST00000206971,;,regulatory_region_variant,,ENSMUSR00000240073,;,regulatory_region_variant,,ENSMUSR00000442501,;	G	ENSMUSG00000030406	ENSMUST00000094790	Transcript	frameshift_variant		protein_coding	YES	HIGH	insertion	CCG	19157474
Clasrp	chr7	19594921	19594922	Frame_Shift_Ins	INS	-	-	G	novel	mouse1_RT2	mouse1_normal	-	-	c.284dup	ENSMUST00000086041	Clasrp,frameshift_variant,p.Leu96ThrfsTer17,ENSMUST00000086041,NM_016680.5;Clasrp,frameshift_variant,p.Leu96ThrfsTer17,ENSMUST00000207907,;Clasrp,frameshift_variant,p.Leu96ThrfsTer17,ENSMUST00000207524,;Clasrp,frameshift_variant,p.Leu96ThrfsTer17,ENSMUST00000208068,;Clasrp,non_coding_transcript_exon_variant,,ENSMUST00000208464,;Clasrp,non_coding_transcript_exon_variant,,ENSMUST00000207325,;Clasrp…	G	ENSMUSG00000061028	ENSMUST00000086041	Transcript	frameshift_variant		protein_coding	YES	HIGH	insertion	GTG	19594921
Cblc	chr7	19792959	19792960	Splice_Region	INS	-	-	G	novel	mouse1_RT2	mouse1_normal	-	-	c.351-5dup	ENSMUST00000043822	Cblc,splice_region_variant,,ENSMUST00000043822,NM_023224.5;Cblc,splice_region_variant,,ENSMUST00000108449,NM_001161844.1;Cblc,splice_region_variant,,ENSMUST00000131276,;Cblc,upstream_gene_variant,,ENSMUST00000125050,;Cblc,splice_region_variant,,ENSMUST00000131602,;Cblc,upstream_gene_variant,,ENSMUST00000145755,;,regulatory_region_variant,,ENSMUSR00000712349,;	G	ENSMUSG00000040525	ENSMUST00000043822	Transcript	splice_region_variant,intron_variant		protein_coding	YES	LOW	insertion	GCG	19792959
Phldb3	chr7	24624765	24624765	Intron	SNP	T	T	G	novel	mouse1_RT2	mouse1_normal	T	T	c.1488+75T>G	ENSMUST00000206422	Phldb3,intron_variant,,ENSMUST00000073325,NM_001102613.1;Phldb3,intron_variant,,ENSMUST00000206422,;Phldb3,downstream_gene_variant,,ENSMUST00000205330,;Phldb3,intron_variant,,ENSMUST00000205857,;	G	ENSMUSG00000074277	ENSMUST00000206422	Transcript	intron_variant		protein_coding	YES	MODIFIER	SNV	GTC	24624765
Tex101	chr7	24668429	24668430	Intron	INS	-	-	G	novel	mouse1_RT2	mouse1_normal	-	-	c.524-28dup	ENSMUST00000078001	Tex101,intron_variant,,ENSMUST00000078001,NM_019981.2;Tex101,intron_variant,,ENSMUST00000205488,;Tex101,intron_variant,,ENSMUST00000206390,;2200007N16Rik,downstream_gene_variant,,ENSMUST00000206367,;	G	ENSMUSG00000062773	ENSMUST00000078001	Transcript	intron_variant		protein_coding	YES	MODIFIER	insertion	CAG	24668429
Nlrp9c	chr7	26372237	26372237	Intron	SNP	A	A	C	novel	mouse1_RT2	mouse1_normal	A	A	c.2523-78T>G	ENSMUST00000085944	Nlrp9c,intron_variant,,ENSMUST00000041845,;Nlrp9c,intron_variant,,ENSMUST00000085944,NM_001042612.2;Nlrp9c,downstream_gene_variant,,ENSMUST00000160514,;Nlrp9c,downstream_gene_variant,,ENSMUST00000160948,;,regulatory_region_variant,,ENSMUSR00000442929,;	C	ENSMUSG00000040614	ENSMUST00000085944	Transcript	intron_variant		protein_coding	YES	MODIFIER	SNV	AAC	26372237
Nlrp9c	chr7	26372242	26372243	Intron	DNP	AT	AT	TC	novel	mouse1_RT2	mouse1_normal	AT	AT	c.2523-84_2523-83delinsGA	ENSMUST00000085944	Nlrp9c,intron_variant,,ENSMUST00000041845,;Nlrp9c,intron_variant,,ENSMUST00000085944,NM_001042612.2;Nlrp9c,downstream_gene_variant,,ENSMUST00000160514,;Nlrp9c,downstream_gene_variant,,ENSMUST00000160948,;,regulatory_region_variant,,ENSMUSR00000442929,;	TC	ENSMUSG00000040614	ENSMUST00000085944	Transcript	intron_variant		protein_coding	YES	MODIFIER	substitution	CATA	26372242
Gapdhs	chr7	30743646	30743646	Silent	SNP	T	T	C	novel	mouse1_RT2	mouse1_normal	T	T	c.9A>G	ENSMUST00000182634	Gapdhs,synonymous_variant,p.Arg3=,ENSMUST00000182634,NM_001290631.1;Gapdhs,upstream_gene_variant,,ENSMUST00000074758,NM_008085.2;Tmem147os,intron_variant,,ENSMUST00000180820,;Gm26935,intron_variant,,ENSMUST00000182686,;Tmem147os,intron_variant,,ENSMUST00000182488,;,regulatory_region_variant,,ENSMUSR00000713576,;	C	ENSMUSG00000061099	ENSMUST00000182634	Transcript	synonymous_variant		protein_coding	YES	LOW	SNV	GTC	30743646
Gm28453	chr7	38446530	38446531	3'Flank	INS	-	-	A	rs237789876	mouse1_RT2	mouse1_normal	-	-		ENSMUST00000185975	Gm28453,downstream_gene_variant,,ENSMUST00000185556,;Gm28453,downstream_gene_variant,,ENSMUST00000185975,;Gm6605,downstream_gene_variant,,ENSMUST00000031488,;Gm28453,downstream_gene_variant,,ENSMUST00000187041,;	A	ENSMUSG00000101708	ENSMUST00000185975	Transcript	downstream_gene_variant	rs237789876	processed_transcript	YES	MODIFIER	insertion	ATT	38446530
Cd33	chr7	43530205	43530205	Splice_Region	SNP	T	T	C	novel	mouse1_RT2	mouse1_normal	T	T	c.791+7A>G	ENSMUST00000004728	Cd33,splice_region_variant,,ENSMUST00000004728,NM_001111058.1;Cd33,splice_region_variant,,ENSMUST00000039861,;Cd33,splice_region_variant,,ENSMUST00000205503,NM_021293.3;Cd33,splice_region_variant,,ENSMUST00000206371,;Cd33,downstream_gene_variant,,ENSMUST00000206977,;Cd33,downstream_gene_variant,,ENSMUST00000205687,;	C	ENSMUSG00000004609	ENSMUST00000004728	Transcript	splice_region_variant,intron_variant		protein_coding	YES	LOW	SNV	GTA	43530205
Kcnc3	chr7	44598402	44598402	Missense_Mutation	SNP	A	A	C	novel	mouse1_RT2	mouse1_normal	A	A	c.2000A>C	ENSMUST00000107907	Kcnc3,missense_variant,p.Asp667Ala,ENSMUST00000107907,NM_008422.2;Kcnc3,missense_variant,p.Asp668Ala,ENSMUST00000107906,;Kcnc3,missense_variant,p.Asp677Ala,ENSMUST00000209177,NM_001290682.1;Kcnc3,missense_variant,p.Asp668Ala,ENSMUST00000207493,;Kcnc3,missense_variant,p.Asp667Ala,ENSMUST00000208651,;Gm44832,upstream_gene_variant,,ENSMUST00000208849,;Kcnc3,downstream_gene_variant,,ENSMUST0000020841…	C	ENSMUSG00000062785	ENSMUST00000107907	Transcript	missense_variant		protein_coding	YES	MODERATE	SNV	GAC	44598402
Myh14	chr7	44631714	44631714	Intron	SNP	C	C	A	novel	mouse1_RT2	mouse1_normal	C	C	c.2475-55G>T	ENSMUST00000048102	Myh14,intron_variant,,ENSMUST00000048102,NM_001271540.1;Myh14,intron_variant,,ENSMUST00000107899,NM_028021.3;Myh14,intron_variant,,ENSMUST00000107900,;Myh14,intron_variant,,ENSMUST00000207775,NM_001271538.1;Myh14,intron_variant,,ENSMUST00000208200,;Myh14,intron_variant,,ENSMUST00000209024,;Myh14,upstream_gene_variant,,ENSMUST00000208085,;	A	ENSMUSG00000030739	ENSMUST00000048102	Transcript	intron_variant		protein_coding	YES	MODIFIER	SNV	ACA	44631714
Cd37	chr7	45235400	45235400	Splice_Region	SNP	G	G	A	rs217219754	mouse1_RT2	mouse1_normal	G	G	c.750+7C>T	ENSMUST00000033063	Cd37,splice_region_variant,,ENSMUST00000033063,NM_001290804.1,NM_001290802.1;Cd37,splice_region_variant,,ENSMUST00000098461,NM_007645.4;Cd37,splice_region_variant,,ENSMUST00000210078,;Cd37,splice_region_variant,,ENSMUST00000211373,;Cd37,synonymous_variant,p.Leu231=,ENSMUST00000209779,;Tead2,downstream_gene_variant,,ENSMUST00000033060,NM_001285498.1,NM_011565.2;Tead2,downstream_gene_variant,,ENSMU…	A	ENSMUSG00000030798	ENSMUST00000033063	Transcript	splice_region_variant,intron_variant	rs217219754	protein_coding	YES	LOW	SNV	AGT	45235400
Mrgpra1	chr7	47335932	47335932	Intron	SNP	G	G	T	novel	mouse1_RT2	mouse1_normal	G	G	c.12-14C>A	ENSMUST00000098438	Mrgpra1,intron_variant,,ENSMUST00000098438,NM_153095.2;	T	ENSMUSG00000050650	ENSMUST00000098438	Transcript	intron_variant		protein_coding	YES	MODIFIER	SNV	AGA	47335932
Vmn2r65	chr7	84940327	84940327	Missense_Mutation	SNP	C	C	A	novel	mouse1_RT2	mouse1_normal	C	C	c.2380G>T	ENSMUST00000044583	Vmn2r65,missense_variant,p.Ala794Ser,ENSMUST00000044583,NM_001105180.1;Vmn2r65,missense_variant,p.Ala527Ser,ENSMUST00000233469,;Vmn2r65,3_prime_UTR_variant,,ENSMUST00000232823,;Vmn2r65,non_coding_transcript_exon_variant,,ENSMUST00000233024,;	A	ENSMUSG00000066372	ENSMUST00000044583	Transcript	missense_variant		protein_coding	YES	MODERATE	SNV	GCC	84940327
Vmn2r67	chr7	85136305	85136305	Silent	SNP	T	T	G	novel	mouse1_RT2	mouse1_normal	T	T	c.2491A>C	ENSMUST00000168730	Vmn2r67,synonymous_variant,p.Arg831=,ENSMUST00000168730,NM_001102579.1;Vmn2r67,synonymous_variant,p.Arg810=,ENSMUST00000233734,;Vmn2r67,3_prime_UTR_variant,,ENSMUST00000233656,;Vmn2r67,3_prime_UTR_variant,,ENSMUST00000233789,;Vmn2r67,non_coding_transcript_exon_variant,,ENSMUST00000232720,;	G	ENSMUSG00000095664	ENSMUST00000168730	Transcript	synonymous_variant		protein_coding	YES	LOW	SNV	CTT	85136305
Folh1	chr7	86725799	86725799	Intron	SNP	G	G	A	novel	mouse1_RT2	mouse1_normal	G	G	c.1894+84C>T	ENSMUST00000001824	Folh1,intron_variant,,ENSMUST00000001824,NM_016770.3;Folh1,intron_variant,,ENSMUST00000107271,NM_001159706.1;	A	ENSMUSG00000001773	ENSMUST00000001824	Transcript	intron_variant		protein_coding	YES	MODIFIER	SNV	GGA	86725799
Gm8319	chr7	96203293	96203294	RNA	INS	-	-	G	novel	mouse1_RT2	mouse1_normal	-	-	n.243dup	ENSMUST00000205708	Tenm4,intron_variant,,ENSMUST00000107162,NM_001310762.1;Gm8319,non_coding_transcript_exon_variant,,ENSMUST00000205708,;	G	ENSMUSG00000108528	ENSMUST00000205708	Transcript	non_coding_transcript_exon_variant		processed_pseudogene	YES	MODIFIER	insertion	TTG	96203293
Rnf169	chr7	99945685	99945685	Intron	SNP	G	G	A	novel	mouse1_RT2	mouse1_normal	G	G	c.538-2580C>T	ENSMUST00000080817	Rnf169,intron_variant,,ENSMUST00000080817,NM_175388.3;Rnf169,intron_variant,,ENSMUST00000174264,;Gm18959,non_coding_transcript_exon_variant,,ENSMUST00000208954,;	A	ENSMUSG00000058761	ENSMUST00000080817	Transcript	intron_variant		protein_coding	YES	MODIFIER	SNV	CGT	99945685
Dennd5a	chr7	109905817	109905817	Intron	SNP	C	C	T	novel	mouse1_RT2	mouse1_normal	C	C	c.2522-37G>A	ENSMUST00000080437	Dennd5a,intron_variant,,ENSMUST00000080437,NM_021494.1;Dennd5a,intron_variant,,ENSMUST00000106722,NM_001311139.1;Dennd5a,downstream_gene_variant,,ENSMUST00000154002,;	T	ENSMUSG00000035901	ENSMUST00000080437	Transcript	intron_variant		protein_coding	YES	MODIFIER	SNV	CCG	109905817
Stx4a	chr7	127846266	127846266	Missense_Mutation	SNP	T	T	G	novel	mouse1_RT2	mouse1_normal	T	T	c.554T>G	ENSMUST00000033075	Stx4a,missense_variant,p.Phe185Cys,ENSMUST00000033075,NM_009294.3;Stx4a,missense_variant,p.Phe185Cys,ENSMUST00000121705,;Stx4a,intron_variant,,ENSMUST00000152310,;Stx4a,3_prime_UTR_variant,,ENSMUST00000156537,;Stx4a,non_coding_transcript_exon_variant,,ENSMUST00000123180,;Stx4a,non_coding_transcript_exon_variant,,ENSMUST00000142849,;Stx4a,non_coding_transcript_exon_variant,,ENSMUST00000138294,;Stx…	G	ENSMUSG00000030805	ENSMUST00000033075	Transcript	missense_variant		protein_coding	YES	MODERATE	SNV	TTT	127846266
Mapk1ip1	chr7	138836828	138836828	5'UTR	SNP	G	G	A	novel	mouse1_RT2	mouse1_normal	G	G	c.-129C>T	ENSMUST00000119664	Mapk1ip1,5_prime_UTR_variant,,ENSMUST00000119664,;Mapk1ip1,5_prime_UTR_variant,,ENSMUST00000075667,NM_001045483.1;Mapk1ip1,5_prime_UTR_variant,,ENSMUST00000118810,NM_027115.2;	A	ENSMUSG00000041775	ENSMUST00000119664	Transcript	5_prime_UTR_variant		protein_coding	YES	MODIFIER	SNV	CGG	138836828
5830411N06Rik	chr7	140298469	140298469	Intron	SNP	A	A	G	novel	mouse1_RT2	mouse1_normal	A	A	c.3022+86A>G	ENSMUST00000164583	5830411N06Rik,intron_variant,,ENSMUST00000093984,NM_001128145.1;5830411N06Rik,intron_variant,,ENSMUST00000164583,NM_001128146.1;5830411N06Rik,intron_variant,,ENSMUST00000210212,;5830411N06Rik,intron_variant,,ENSMUST00000211749,;5830411N06Rik,downstream_gene_variant,,ENSMUST00000059882,NM_175533.3;	G	ENSMUSG00000054672	ENSMUST00000164583	Transcript	intron_variant		protein_coding	YES	MODIFIER	SNV	CAC	140298469
Xkr5	chr8	18939144	18939144	Missense_Mutation	SNP	A	A	T	novel	mouse1_RT2	mouse1_normal	A	A	c.731T>A	ENSMUST00000095438	Xkr5,missense_variant,p.Val78Glu,ENSMUST00000055503,NM_176951.5;Xkr5,missense_variant,p.Val244Glu,ENSMUST00000095438,NM_001113350.2,NM_001286469.1;Xkr5,non_coding_transcript_exon_variant,,ENSMUST00000144987,;Xkr5,3_prime_UTR_variant,,ENSMUST00000152974,;Xkr5,3_prime_UTR_variant,,ENSMUST00000143913,;	T	ENSMUSG00000039814	ENSMUST00000095438	Transcript	missense_variant		protein_coding	YES	MODERATE	SNV	CAC	18939144
2610005L07Rik	chr8	20395324	20395324	Intron	SNP	C	C	T	rs587338668	mouse1_RT2	mouse1_normal	C	C	n.1388+3772G>A	ENSMUST00000140111	2610005L07Rik,intron_variant,,ENSMUST00000140111,;2610005L07Rik,downstream_gene_variant,,ENSMUST00000139264,;,regulatory_region_variant,,ENSMUSR00000729079,;	T	ENSMUSG00000071793	ENSMUST00000140111	Transcript	intron_variant,non_coding_transcript_variant	rs587338668	processed_transcript	YES	MODIFIER	SNV	GCG	20395324
Sgcz	chr8	37523170	37523170	3'UTR	SNP	C	C	G	novel	mouse1_RT2	mouse1_normal	C	C	c.*92G>C	ENSMUST00000118896	Sgcz,3_prime_UTR_variant,,ENSMUST00000118896,NM_145841.2;Sgcz,3_prime_UTR_variant,,ENSMUST00000135764,;	G	ENSMUSG00000039539	ENSMUST00000118896	Transcript	3_prime_UTR_variant		protein_coding	YES	MODIFIER	SNV	GCT	37523170
Gm8423	chr8	40713074	40713074	RNA	SNP	C	C	T	novel	mouse1_RT2	mouse1_normal	C	C	n.214G>A	ENSMUST00000211387	Gm8423,non_coding_transcript_exon_variant,,ENSMUST00000211387,;	T	ENSMUSG00000110315	ENSMUST00000211387	Transcript	non_coding_transcript_exon_variant		processed_pseudogene	YES	MODIFIER	SNV	TCA	40713074
Cpe	chr8	64617412	64617413	Intron	INS	-	-	A	novel	mouse1_RT2	mouse1_normal	-	-	c.672+125dup	ENSMUST00000048967	Cpe,intron_variant,,ENSMUST00000048967,NM_013494.4;Cpe,intron_variant,,ENSMUST00000210680,;Cpe,downstream_gene_variant,,ENSMUST00000211312,;	A	ENSMUSG00000037852	ENSMUST00000048967	Transcript	intron_variant		protein_coding	YES	MODIFIER	insertion	GGA	64617412
Psd3	chr8	67686040	67686040	3'Flank	DEL	T	T	-	novel	mouse1_RT2	mouse1_normal	T	T		ENSMUST00000098696	Psd3,downstream_gene_variant,,ENSMUST00000038959,;Psd3,downstream_gene_variant,,ENSMUST00000098696,;Psd3,downstream_gene_variant,,ENSMUST00000120071,NM_027626.1;	-	ENSMUSG00000030465	ENSMUST00000098696	Transcript	downstream_gene_variant		protein_coding	YES	MODIFIER	deletion	GCTT	67686039
Il12rb1	chr8	70812470	70812470	Splice_Region	SNP	C	C	A	novel	mouse1_RT2	mouse1_normal	C	C	c.437-8C>A	ENSMUST00000000808	Il12rb1,splice_region_variant,,ENSMUST00000000808,NM_008353.2;Il12rb1,splice_region_variant,,ENSMUST00000212657,;Il12rb1,downstream_gene_variant,,ENSMUST00000212146,;Il12rb1,splice_region_variant,,ENSMUST00000211936,;Il12rb1,non_coding_transcript_exon_variant,,ENSMUST00000212251,;Il12rb1,upstream_gene_variant,,ENSMUST00000212826,;,regulatory_region_variant,,ENSMUSR00000734040,;,regulatory_region_…	A	ENSMUSG00000000791	ENSMUST00000000808	Transcript	splice_region_variant,intron_variant		protein_coding	YES	LOW	SNV	CCC	70812470
Colgalt1	chr8	71623068	71623068	Intron	SNP	A	A	T	novel	mouse1_RT2	mouse1_normal	A	A	c.1380-22A>T	ENSMUST00000047903	Colgalt1,intron_variant,,ENSMUST00000047903,NM_146211.3,NM_001364443.1;Unc13a,downstream_gene_variant,,ENSMUST00000030170,NM_001029873.2;Colgalt1,non_coding_transcript_exon_variant,,ENSMUST00000212216,;Colgalt1,intron_variant,,ENSMUST00000212706,;	T	ENSMUSG00000034807	ENSMUST00000047903	Transcript	intron_variant		protein_coding	YES	MODIFIER	SNV	AAG	71623068
Zfp827	chr8	79117995	79117995	Intron	SNP	T	T	C	novel	mouse1_RT2	mouse1_normal	T	T	c.1973-180T>C	ENSMUST00000098614	Zfp827,intron_variant,,ENSMUST00000098614,NM_178267.3;Zfp827,intron_variant,,ENSMUST00000119254,NM_001294279.1;Zfp827,intron_variant,,ENSMUST00000238669,;Zfp827,upstream_gene_variant,,ENSMUST00000148713,;Zfp827,upstream_gene_variant,,ENSMUST00000145827,;,regulatory_region_variant,,ENSMUSR00000734988,;	C	ENSMUSG00000071064	ENSMUST00000098614	Transcript	intron_variant		protein_coding	YES	MODIFIER	SNV	ATA	79117995
Inpp4b	chr8	82010383	82010383	Intron	SNP	A	A	G	novel	mouse1_RT2	mouse1_normal	A	A	c.1564-156A>G	ENSMUST00000217122	Inpp4b,intron_variant,,ENSMUST00000042529,NM_001024617.3;Inpp4b,intron_variant,,ENSMUST00000109851,;Inpp4b,intron_variant,,ENSMUST00000109852,;Inpp4b,intron_variant,,ENSMUST00000169116,;Inpp4b,intron_variant,,ENSMUST00000170160,;Inpp4b,intron_variant,,ENSMUST00000172031,;Inpp4b,intron_variant,,ENSMUST00000213285,;Inpp4b,intron_variant,,ENSMUST00000215332,NM_001297596.1,NM_001297593.1;Inpp4b,intro…	G	ENSMUSG00000037940	ENSMUST00000217122	Transcript	intron_variant		protein_coding	YES	MODIFIER	SNV	GAT	82010383
Ces1f	chr8	93256950	93256951	Intron	INS	-	-	G	novel	mouse1_RT2	mouse1_normal	-	-	c.1442-15dup	ENSMUST00000034178	Ces1f,intron_variant,,ENSMUST00000034178,NM_144930.2;Ces1f,intron_variant,,ENSMUST00000156737,;	G	ENSMUSG00000031725	ENSMUST00000034178	Transcript	intron_variant		protein_coding	YES	MODIFIER	insertion	GTG	93256950
Cog4	chr8	110853799	110853800	Frame_Shift_Ins	INS	-	-	CTTC	novel	mouse1_RT2	mouse1_normal	-	-	c.664_667dup	ENSMUST00000034203	Cog4,frameshift_variant,p.Pro223LeufsTer8,ENSMUST00000034203,NM_133973.2;Cog4,frameshift_variant,p.Pro150LeufsTer8,ENSMUST00000165867,NM_001310607.1;Cog4,frameshift_variant,p.Pro222LeufsTer8,ENSMUST00000174398,;Cog4,intron_variant,,ENSMUST00000174679,;Cog4,downstream_gene_variant,,ENSMUST00000172668,;Cog4,downstream_gene_variant,,ENSMUST00000174800,;Cog4,3_prime_UTR_variant,,ENSMUST00000172897,;C…	CTTC	ENSMUSG00000031753	ENSMUST00000034203	Transcript	frameshift_variant		protein_coding	YES	HIGH	insertion	ATC	110853799
Pkd1l2	chr8	117042475	117042475	Intron	SNP	C	C	T	novel	mouse1_RT2	mouse1_normal	C	C	c.3481-47G>A	ENSMUST00000098375	Pkd1l2,intron_variant,,ENSMUST00000098375,NM_029686.4;Pkd1l2,intron_variant,,ENSMUST00000109093,;Gm15395,intron_variant,,ENSMUST00000153724,;	T	ENSMUSG00000034416	ENSMUST00000098375	Transcript	intron_variant		protein_coding	YES	MODIFIER	SNV	GCA	117042475
Cdh15	chr8	122863488	122863489	Frame_Shift_Ins	INS	-	-	C	novel	mouse1_RT2	mouse1_normal	-	-	c.1166dup	ENSMUST00000034443	Cdh15,frameshift_variant,p.Gly390ArgfsTer13,ENSMUST00000034443,NM_007662.2;Galnt2l,intron_variant,,ENSMUST00000127664,;	C	ENSMUSG00000031962	ENSMUST00000034443	Transcript	frameshift_variant		protein_coding	YES	HIGH	insertion	AGC	122863488
Pate9	chr9	36534540	36534540	Intron	SNP	A	A	C	novel	mouse1_RT2	mouse1_normal	A	A	c.182-68T>G	ENSMUST00000098900	Pate9,intron_variant,,ENSMUST00000098900,NM_001033783.2;Gm27218,upstream_gene_variant,,ENSMUST00000183745,;	C	ENSMUSG00000074448	ENSMUST00000098900	Transcript	intron_variant		protein_coding	YES	MODIFIER	SNV	AAG	36534540
Gramd1b	chr9	40307933	40307933	Missense_Mutation	SNP	C	C	A	novel	mouse1_RT2	mouse1_normal	C	C	c.1583G>T	ENSMUST00000045682	Gramd1b,missense_variant,p.Ser528Ile,ENSMUST00000045682,NM_172768.2;Gramd1b,missense_variant,p.Ser384Ile,ENSMUST00000216821,NM_001357621.1,NM_001357620.1,NM_001357622.1,NM_001357618.1;Gramd1b,missense_variant,p.Ser380Ile,ENSMUST00000121357,NM_001357623.1,NM_001357619.1;Gramd1b,missense_variant,p.Ser411Ile,ENSMUST00000119373,NM_001357617.1;Gramd1b,missense_variant,p.Ser528Ile,ENSMUST00000165104,;G…	A	ENSMUSG00000040111	ENSMUST00000045682	Transcript	missense_variant		protein_coding	YES	MODERATE	SNV	GCT	40307933
Arcn1	chr9	44745552	44745554	In_Frame_Del	DEL	ACG	ACG	-	novel	mouse1_RT2	mouse1_normal	ACG	ACG	c.1310_1312del	ENSMUST00000034607	Arcn1,inframe_deletion,p.Thr437_Leu438delinsMet,ENSMUST00000034607,NM_145985.4;Arcn1,downstream_gene_variant,,ENSMUST00000217194,;,regulatory_region_variant,,ENSMUSR00000272858,;	-	ENSMUSG00000032096	ENSMUST00000034607	Transcript	inframe_deletion		protein_coding	YES	MODERATE	deletion	CAACGT	44745551
Arcn1	chr9	44745563	44745563	Missense_Mutation	SNP	C	C	T	novel	mouse1_RT2	mouse1_normal	C	C	c.1301G>A	ENSMUST00000034607	Arcn1,missense_variant,p.Arg434Gln,ENSMUST00000034607,NM_145985.4;Arcn1,downstream_gene_variant,,ENSMUST00000217194,;,regulatory_region_variant,,ENSMUSR00000272858,;	T	ENSMUSG00000032096	ENSMUST00000034607	Transcript	missense_variant		protein_coding	YES	MODERATE	SNV	CCG	44745563
Kmt2a	chr9	44807999	44808000	Frame_Shift_Ins	INS	-	-	C	novel	mouse1_RT2	mouse1_normal	-	-	c.11794dup	ENSMUST00000002095	Kmt2a,frameshift_variant,p.Glu3935GlyfsTer6,ENSMUST00000114689,NM_001357549.2;Kmt2a,frameshift_variant,p.Glu3932GlyfsTer6,ENSMUST00000002095,;Ttc36,upstream_gene_variant,,ENSMUST00000044694,NM_138951.1;	C	ENSMUSG00000002028	ENSMUST00000002095	Transcript	frameshift_variant		protein_coding	YES	HIGH	insertion	CTC	44807999
Nxpe2	chr9	48320586	48320586	Missense_Mutation	SNP	C	C	A	novel	mouse1_RT2	mouse1_normal	C	C	c.1070G>T	ENSMUST00000034527	Nxpe2,missense_variant,p.Arg357Ile,ENSMUST00000034527,NM_030069.3;Nxpe4,intron_variant,,ENSMUST00000215780,;Nxpe4,intron_variant,,ENSMUST00000216998,;Nxpe2,3_prime_UTR_variant,,ENSMUST00000135457,;	A	ENSMUSG00000032028	ENSMUST00000034527	Transcript	missense_variant		protein_coding	YES	MODERATE	SNV	TCT	48320586
Tex12	chr9	50558248	50558248	Splice_Site	SNP	C	C	T	novel	mouse1_RT2	mouse1_normal	C	C	c.227+1G>A	ENSMUST00000217236	Tex12,splice_donor_variant,,ENSMUST00000034568,NM_025687.3;Tex12,splice_donor_variant,,ENSMUST00000217236,;Il18,intron_variant,,ENSMUST00000213916,NM_001357222.1;Bco2,upstream_gene_variant,,ENSMUST00000119103,NM_133217.3,NM_001359610.1;	T	ENSMUSG00000032065	ENSMUST00000217236	Transcript	splice_donor_variant		protein_coding	YES	HIGH	SNV	GCC	50558248
Rab11a	chr9	64725497	64725497	Splice_Region	SNP	C	C	A	novel	mouse1_RT2	mouse1_normal	C	C	c.511+5G>T	ENSMUST00000172298	Rab11a,missense_variant,p.Glu58Asp,ENSMUST00000168366,;Rab11a,splice_region_variant,,ENSMUST00000167569,;Rab11a,splice_region_variant,,ENSMUST00000171100,;Rab11a,splice_region_variant,,ENSMUST00000172298,NM_017382.5;Rab11a,intron_variant,,ENSMUST00000004892,;Rab11a,intron_variant,,ENSMUST00000169058,;Gm47308,downstream_gene_variant,,ENSMUST00000197528,;Rab11a,splice_region_variant,,ENSMUST0000016…	A	ENSMUSG00000004771	ENSMUST00000172298	Transcript	splice_region_variant,intron_variant		protein_coding	YES	LOW	SNV	TCT	64725497
Cldn18	chr9	99698733	99698733	Intron	SNP	G	G	C	rs50259649	mouse1_RT2	mouse1_normal	G	G	c.385+76C>G	ENSMUST00000035048	Cldn18,intron_variant,,ENSMUST00000035048,NM_019815.3;Cldn18,intron_variant,,ENSMUST00000112882,NM_001194921.1;Cldn18,intron_variant,,ENSMUST00000131922,NM_001194923.1;Cldn18,intron_variant,,ENSMUST00000136429,NM_001194922.1;	C	ENSMUSG00000032473	ENSMUST00000035048	Transcript	intron_variant	rs50259649	protein_coding	YES	MODIFIER	SNV	GGG	99698733
Cldn18	chr9	99698779	99698779	Intron	SNP	G	G	T	rs50475234	mouse1_RT2	mouse1_normal	G	G	c.385+30C>A	ENSMUST00000035048	Cldn18,intron_variant,,ENSMUST00000035048,NM_019815.3;Cldn18,intron_variant,,ENSMUST00000112882,NM_001194921.1;Cldn18,intron_variant,,ENSMUST00000131922,NM_001194923.1;Cldn18,intron_variant,,ENSMUST00000136429,NM_001194922.1;	T	ENSMUSG00000032473	ENSMUST00000035048	Transcript	intron_variant	rs50475234	protein_coding	YES	MODIFIER	SNV	TGC	99698779
Cldn18	chr9	99698799	99698799	Intron	SNP	G	G	A	rs248799969	mouse1_RT2	mouse1_normal	G	G	c.385+10C>T	ENSMUST00000035048	Cldn18,intron_variant,,ENSMUST00000035048,NM_019815.3;Cldn18,intron_variant,,ENSMUST00000112882,NM_001194921.1;Cldn18,intron_variant,,ENSMUST00000131922,NM_001194923.1;Cldn18,intron_variant,,ENSMUST00000136429,NM_001194922.1;	A	ENSMUSG00000032473	ENSMUST00000035048	Transcript	intron_variant	rs248799969	protein_coding	YES	MODIFIER	SNV	AGT	99698799
Stag1	chr9	100834269	100834269	Intron	SNP	G	G	T	rs3685910	mouse1_RT2	mouse1_normal	G	G	c.903-149G>T	ENSMUST00000129269	Stag1,intron_variant,,ENSMUST00000041418,;Stag1,intron_variant,,ENSMUST00000129269,NM_009282.4,NM_001357264.1;Stag1,intron_variant,,ENSMUST00000149771,;Stag1,intron_variant,,ENSMUST00000123302,;Stag1,intron_variant,,ENSMUST00000138405,;Stag1,intron_variant,,ENSMUST00000155108,;Stag1,upstream_gene_variant,,ENSMUST00000143150,;	T	ENSMUSG00000037286	ENSMUST00000129269	Transcript	intron_variant	rs3685910	protein_coding	YES	MODIFIER	SNV	AGC	100834269
Sema3f	chr9	107688253	107688253	Missense_Mutation	SNP	T	T	C	novel	mouse1_RT2	mouse1_normal	T	T	c.740A>G	ENSMUST00000192727	Sema3f,missense_variant,p.Gln216Arg,ENSMUST00000080560,NM_011349.3;Sema3f,missense_variant,p.Gln247Arg,ENSMUST00000192727,NM_001311151.1;Sema3f,missense_variant,p.Ser214Gly,ENSMUST00000192783,;Sema3f,downstream_gene_variant,,ENSMUST00000193108,;Sema3f,downstream_gene_variant,,ENSMUST00000195023,;Sema3f,non_coding_transcript_exon_variant,,ENSMUST00000193665,;Sema3f,3_prime_UTR_variant,,ENSMUST0000…	C	ENSMUSG00000034684	ENSMUST00000192727	Transcript	missense_variant		protein_coding	YES	MODERATE	SNV	CTG	107688253
Gm14349	chrX	4119693	4119693	RNA	SNP	A	A	G	novel	mouse1_RT2	mouse1_normal	A	A	n.664A>G	ENSMUST00000137155	Gm14349,non_coding_transcript_exon_variant,,ENSMUST00000137155,;	G	ENSMUSG00000084955	ENSMUST00000137155	Transcript	non_coding_transcript_exon_variant		processed_pseudogene	YES	MODIFIER	SNV	GAT	4119693
Unknown	chrX	32092644	32092644	IGR	SNP	G	G	C	novel	mouse1_RT2	mouse1_normal	G	G				C				intergenic_variant				MODIFIER	SNV	TGG	32092644
Unknown	chrX	32092703	32092704	IGR	DNP	GC	GC	AA	novel	mouse1_RT2	mouse1_normal	GC	GC				AA				intergenic_variant				MODIFIER	substitution	AGCA	32092703
Unknown	chrX	34298155	34298155	IGR	SNP	G	G	A	novel	mouse1_RT2	mouse1_normal	G	G				A				intergenic_variant				MODIFIER	SNV	AGG	34298155
Rhox7b	chrX	37887596	37887596	Intron	SNP	G	G	A	novel	mouse1_RT2	mouse1_normal	G	G	c.849+96C>T	ENSMUST00000115156	Rhox7b,intron_variant,,ENSMUST00000115156,;	A	ENSMUSG00000079626	ENSMUST00000115156	Transcript	intron_variant		protein_coding	YES	MODIFIER	SNV	TGA	37887596
Tmem255a	chrX	38224730	38224730	Intron	SNP	T	T	G	novel	mouse1_RT2	mouse1_normal	T	T	c.496-61A>C	ENSMUST00000066498	Tmem255a,intron_variant,,ENSMUST00000066498,NM_172930.4;Tmem255a,intron_variant,,ENSMUST00000089054,NM_001289728.1;Tmem255a,intron_variant,,ENSMUST00000089056,NM_001289727.1;Tmem255a,intron_variant,,ENSMUST00000139358,;Tmem255a,non_coding_transcript_exon_variant,,ENSMUST00000155848,;	G	ENSMUSG00000036502	ENSMUST00000066498	Transcript	intron_variant		protein_coding	YES	MODIFIER	SNV	TTG	38224730
Xpnpep2	chrX	48115811	48115812	Intron	INS	-	-	G	novel	mouse1_RT2	mouse1_normal	-	-	c.235-110dup	ENSMUST00000115000	Xpnpep2,intron_variant,,ENSMUST00000077775,NM_133213.2;Xpnpep2,intron_variant,,ENSMUST00000114998,;Xpnpep2,intron_variant,,ENSMUST00000115000,NM_001289729.1;Xpnpep2,downstream_gene_variant,,ENSMUST00000129677,;	G	ENSMUSG00000037005	ENSMUST00000115000	Transcript	intron_variant		protein_coding	YES	MODIFIER	insertion	CTG	48115811
Slitrk4	chrX	64272848	64272848	Frame_Shift_Del	DEL	A	A	-	novel	mouse1_RT2	mouse1_normal	A	A	c.212del	ENSMUST00000069926	Slitrk4,frameshift_variant,p.Leu71Ter,ENSMUST00000069926,NM_001365111.1,NM_178740.5;Slitrk4,frameshift_variant,p.Leu71Ter,ENSMUST00000114679,NM_001365112.1;Slitrk4,frameshift_variant,p.Leu71Ter,ENSMUST00000156121,;	-	ENSMUSG00000046699	ENSMUST00000069926	Transcript	frameshift_variant		protein_coding	YES	HIGH	deletion	TTAA	64272847
Bcap31	chrX	73686612	73686613	Intron	INS	-	-	C	novel	mouse1_RT2	mouse1_normal	-	-	c.700-18dup	ENSMUST00000002091	Bcap31,intron_variant,,ENSMUST00000002091,NM_001313698.1,NM_012060.5;Slc6a8,downstream_gene_variant,,ENSMUST00000033752,NM_133987.2;Slc6a8,downstream_gene_variant,,ENSMUST00000114465,NM_001142809.1,NM_001142810.1;Slc6a8,downstream_gene_variant,,ENSMUST00000114467,;Slc6a8,downstream_gene_variant,,ENSMUST00000114464,;,regulatory_region_variant,,ENSMUSR00000761447,;	C	ENSMUSG00000002015	ENSMUST00000002091	Transcript	intron_variant		protein_coding	YES	MODIFIER	insertion	AAC	73686612
Unknown	chrX	88623944	88623944	IGR	SNP	T	T	C	rs586329778	mouse1_RT2	mouse1_normal	T	T				C				intergenic_variant	rs586329778			MODIFIER	SNV	ATA	88623944
Unknown	chrX	88623968	88623968	IGR	SNP	T	T	C	novel	mouse1_RT2	mouse1_normal	T	T				C				intergenic_variant				MODIFIER	SNV	CTT	88623968
Zfx	chrX	94080712	94080712	Splice_Region	SNP	G	G	A	novel	mouse1_RT2	mouse1_normal	G	G	c.1216+8C>T	ENSMUST00000088102	Zfx,splice_region_variant,,ENSMUST00000088102,NM_001358355.1,NM_001358356.1,NM_001358354.1,NM_001044386.1;Zfx,splice_region_variant,,ENSMUST00000113926,;Zfx,splice_region_variant,,ENSMUST00000113927,NM_011768.2;Zfx,downstream_gene_variant,,ENSMUST00000137853,;Gm14798,intron_variant,,ENSMUST00000139695,;	A	ENSMUSG00000079509	ENSMUST00000088102	Transcript	splice_region_variant,intron_variant		protein_coding	YES	LOW	SNV	CGC	94080712
Nxf3	chrX	136074590	136074590	Intron	SNP	T	T	C	novel	mouse1_RT2	mouse1_normal	T	T	c.1373+110A>G	ENSMUST00000080929	Nxf3,intron_variant,,ENSMUST00000080929,NM_001024141.4;	C	ENSMUSG00000057000	ENSMUST00000080929	Transcript	intron_variant		protein_coding	YES	MODIFIER	SNV	GTT	136074590
Nxf3	chrX	136074597	136074597	Intron	SNP	T	T	C	novel	mouse1_RT2	mouse1_normal	T	T	c.1373+103A>G	ENSMUST00000080929	Nxf3,intron_variant,,ENSMUST00000080929,NM_001024141.4;	C	ENSMUSG00000057000	ENSMUST00000080929	Transcript	intron_variant		protein_coding	YES	MODIFIER	SNV	TTC	136074597
Ptchd1	chrX	155623179	155623179	Silent	SNP	G	G	A	novel	mouse1_RT2	mouse1_normal	G	G	c.132C>T	ENSMUST00000038665	Ptchd1,synonymous_variant,p.Ser44=,ENSMUST00000038665,NM_001093750.1;Gm15155,upstream_gene_variant,,ENSMUST00000112542,;Ptchd1,upstream_gene_variant,,ENSMUST00000170236,;Gm15156,non_coding_transcript_exon_variant,,ENSMUST00000148217,;Ptchd1,splice_region_variant,,ENSMUST00000141356,;Gm15155,upstream_gene_variant,,ENSMUST00000128838,;,regulatory_region_variant,,ENSMUSR00000475307,;	A	ENSMUSG00000041552	ENSMUST00000038665	Transcript	synonymous_variant		protein_coding	YES	LOW	SNV	GGC	155623179
Sh3kbp1	chrX	159913913	159913913	Intron	SNP	A	A	C	novel	mouse1_RT2	mouse1_normal	A	A	c.1006-76A>C	ENSMUST00000112456	Sh3kbp1,intron_variant,,ENSMUST00000073094,;Sh3kbp1,intron_variant,,ENSMUST00000080394,NM_021389.6;Sh3kbp1,intron_variant,,ENSMUST00000112451,NM_001135728.2;Sh3kbp1,intron_variant,,ENSMUST00000112453,;Sh3kbp1,intron_variant,,ENSMUST00000112456,NM_001135727.2;Sh3kbp1,intron_variant,,ENSMUST00000112447,;Sh3kbp1,intron_variant,,ENSMUST00000141354,;Sh3kbp1,intron_variant,,ENSMUST00000150433,;	C	ENSMUSG00000040990	ENSMUST00000112456	Transcript	intron_variant		protein_coding	YES	MODIFIER	SNV	AAT	159913913
Eya1	chr1	14184758	14184758	Intron	DEL	A	A	-	novel	mouse1_RT3	mouse1_normal	A	A	c.1138-74del	ENSMUST00000027066	Eya1,intron_variant,,ENSMUST00000027066,NM_001310459.1;Eya1,intron_variant,,ENSMUST00000080664,NM_001252192.1;Eya1,intron_variant,,ENSMUST00000168081,NM_010164.2;Eya1,intron_variant,,ENSMUST00000190337,;Gm22616,downstream_gene_variant,,ENSMUST00000179783,;,regulatory_region_variant,,ENSMUSR00000476892,;	-	ENSMUSG00000025932	ENSMUST00000027066	Transcript	intron_variant		protein_coding	YES	MODIFIER	deletion	TTAA	14184757
Gm10566	chr1	15269300	15269300	RNA	SNP	G	G	A	novel	mouse1_RT3	mouse1_normal	G	G	n.498C>T	ENSMUST00000086739	Gm10566,non_coding_transcript_exon_variant,,ENSMUST00000086739,;	A	ENSMUSG00000073737	ENSMUST00000086739	Transcript	non_coding_transcript_exon_variant		processed_pseudogene	YES	MODIFIER	SNV	TGC	15269300
Prss39	chr1	34500003	34500004	Intron	INS	-	-	C	novel	mouse1_RT3	mouse1_normal	-	-	c.336-6dup	ENSMUST00000027299	Prss39,intron_variant,,ENSMUST00000027299,NM_001360855.1,NM_009355.3;Prss39,intron_variant,,ENSMUST00000191604,;	C	ENSMUSG00000026125	ENSMUST00000027299	Transcript	intron_variant		protein_coding	YES	MODIFIER	insertion	CAC	34500003
Slc9a2	chr1	40765688	40765688	Missense_Mutation	SNP	G	G	A	novel	mouse1_RT3	mouse1_normal	G	G	c.1972G>A	ENSMUST00000027231	Slc9a2,missense_variant,p.Glu658Lys,ENSMUST00000027231,NM_001033289.2;	A	ENSMUSG00000026062	ENSMUST00000027231	Transcript	missense_variant		protein_coding	YES	MODERATE	SNV	CGA	40765688
Stat4	chr1	52098466	52098466	Missense_Mutation	SNP	T	T	C	novel	mouse1_RT3	mouse1_normal	T	T	c.1415T>C	ENSMUST00000027277	Stat4,missense_variant,p.Val472Ala,ENSMUST00000027277,NM_011487.5;Stat4,missense_variant,p.Val472Ala,ENSMUST00000168302,NM_001308266.1;Gm28177,non_coding_transcript_exon_variant,,ENSMUST00000185516,;	C	ENSMUSG00000062939	ENSMUST00000027277	Transcript	missense_variant		protein_coding	YES	MODERATE	SNV	GTA	52098466
Ccdc150	chr1	54278638	54278638	Intron	SNP	A	A	C	novel	mouse1_RT3	mouse1_normal	A	A	c.808-73A>C	ENSMUST00000027128	Ccdc150,intron_variant,,ENSMUST00000027128,NM_030025.2;Ccdc150,intron_variant,,ENSMUST00000160472,;Ccdc150,intron_variant,,ENSMUST00000161988,;	C	ENSMUSG00000025983	ENSMUST00000027128	Transcript	intron_variant		protein_coding	YES	MODIFIER	SNV	AAT	54278638
A530032D15Rik	chr1	85109136	85109136	Intron	SNP	T	T	A	rs1131935845	mouse1_RT3	mouse1_normal	T	T	c.32+201A>T	ENSMUST00000160792	A530032D15Rik,intron_variant,,ENSMUST00000160792,NM_213615.2;A530032D15Rik,intron_variant,,ENSMUST00000161675,;A530032D15Rik,intron_variant,,ENSMUST00000161724,;C130026I21Rik,downstream_gene_variant,,ENSMUST00000161267,;C130026I21Rik,downstream_gene_variant,,ENSMUST00000162421,;A530040E14Rik,intron_variant,,ENSMUST00000093501,;A530040E14Rik,intron_variant,,ENSMUST00000159087,;A530040E14Rik,intron…	A	ENSMUSG00000089844	ENSMUST00000160792	Transcript	intron_variant	rs1131935845	protein_coding	YES	MODIFIER	SNV	CTA	85109136
A530032D15Rik	chr1	85112321	85112321	5'Flank	SNP	G	G	A	novel	mouse1_RT3	mouse1_normal	G	G		ENSMUST00000160792	C130026I21Rik,3_prime_UTR_variant,,ENSMUST00000161267,;A530032D15Rik,upstream_gene_variant,,ENSMUST00000160792,NM_213615.2;A530032D15Rik,upstream_gene_variant,,ENSMUST00000161675,;A530032D15Rik,upstream_gene_variant,,ENSMUST00000161724,;C130026I21Rik,downstream_gene_variant,,ENSMUST00000162421,;A530040E14Rik,intron_variant,,ENSMUST00000093501,;A530040E14Rik,intron_variant,,ENSMUST00000159087,;A53…	A	ENSMUSG00000089844	ENSMUST00000160792	Transcript	upstream_gene_variant		protein_coding	YES	MODIFIER	SNV	CGC	85112321
A530032D15Rik	chr1	85112340	85112340	5'Flank	SNP	G	G	A	rs48193754	mouse1_RT3	mouse1_normal	G	G		ENSMUST00000160792	C130026I21Rik,3_prime_UTR_variant,,ENSMUST00000161267,;A530032D15Rik,upstream_gene_variant,,ENSMUST00000160792,NM_213615.2;A530032D15Rik,upstream_gene_variant,,ENSMUST00000161675,;A530032D15Rik,upstream_gene_variant,,ENSMUST00000161724,;C130026I21Rik,downstream_gene_variant,,ENSMUST00000162421,;A530040E14Rik,intron_variant,,ENSMUST00000093501,;A530040E14Rik,intron_variant,,ENSMUST00000159087,;A53…	A	ENSMUSG00000089844	ENSMUST00000160792	Transcript	upstream_gene_variant	rs48193754	protein_coding	YES	MODIFIER	SNV	CGG	85112340
C130026I21Rik	chr1	85260283	85260284	Intron	INS	-	-	A	novel	mouse1_RT3	mouse1_normal	-	-	c.196-418dup	ENSMUST00000093506	C130026I21Rik,intron_variant,,ENSMUST00000064341,NM_001037909.3;C130026I21Rik,intron_variant,,ENSMUST00000093506,NM_175219.3;C130026I21Rik,intron_variant,,ENSMUST00000159582,;C130026I21Rik,intron_variant,,ENSMUST00000161267,;C130026I21Rik,intron_variant,,ENSMUST00000162421,;Gm16028,downstream_gene_variant,,ENSMUST00000162347,;	A	ENSMUSG00000052477	ENSMUST00000093506	Transcript	intron_variant		protein_coding	YES	MODIFIER	insertion	CCA	85260283
Ecel1	chr1	87151600	87151600	Intron	SNP	G	G	A	novel	mouse1_RT3	mouse1_normal	G	G	c.1408-53C>T	ENSMUST00000161002	Ecel1,intron_variant,,ENSMUST00000027463,;Ecel1,intron_variant,,ENSMUST00000160810,NM_001277925.1;Ecel1,intron_variant,,ENSMUST00000161002,NM_021306.3;Gm29374,upstream_gene_variant,,ENSMUST00000187198,;Ecel1,downstream_gene_variant,,ENSMUST00000159662,;Ecel1,upstream_gene_variant,,ENSMUST00000162015,;	A	ENSMUSG00000026247	ENSMUST00000161002	Transcript	intron_variant		protein_coding	YES	MODIFIER	SNV	CGC	87151600
Ugt1a6a	chr1	88215598	88215598	Intron	SNP	C	C	G	novel	mouse1_RT3	mouse1_normal	C	C	c.991-197C>G	ENSMUST00000113134	Ugt1a6a,intron_variant,,ENSMUST00000014263,;Ugt1a2,intron_variant,,ENSMUST00000049289,NM_013701.3;Ugt1a7c,intron_variant,,ENSMUST00000058237,NM_201642.4;Ugt1a1,intron_variant,,ENSMUST00000073049,NM_201645.2;Ugt1a9,intron_variant,,ENSMUST00000073772,NM_201644.2;Ugt1a5,intron_variant,,ENSMUST00000097659,NM_201643.2;Ugt1a6a,intron_variant,,ENSMUST00000113134,NM_145079.3;Ugt1a7c,intron_variant,,ENSMU…	G	ENSMUSG00000054545	ENSMUST00000113134	Transcript	intron_variant		protein_coding	YES	MODIFIER	SNV	TCT	88215598
Mroh2a	chr1	88232041	88232041	Intron	SNP	T	T	A	novel	mouse1_RT3	mouse1_normal	T	T	c.557-203T>A	ENSMUST00000113130	Mroh2a,intron_variant,,ENSMUST00000061013,;Mroh2a,intron_variant,,ENSMUST00000113130,NM_001281466.1;Mroh2a,intron_variant,,ENSMUST00000148474,;,regulatory_region_variant,,ENSMUSR00000484465,;	A	ENSMUSG00000079429	ENSMUST00000113130	Transcript	intron_variant		protein_coding	YES	MODIFIER	SNV	CTC	88232041
Mroh2a	chr1	88257984	88257984	Intron	SNP	C	C	T	novel	mouse1_RT3	mouse1_normal	C	C	c.4593+119C>T	ENSMUST00000113130	Mroh2a,intron_variant,,ENSMUST00000061013,;Mroh2a,intron_variant,,ENSMUST00000113130,NM_001281466.1;Mroh2a,intron_variant,,ENSMUST00000135948,;Hjurp,downstream_gene_variant,,ENSMUST00000054674,NM_198652.2;,regulatory_region_variant,,ENSMUSR00000008491,;	T	ENSMUSG00000079429	ENSMUST00000113130	Transcript	intron_variant		protein_coding	YES	MODIFIER	SNV	CCA	88257984
Hjurp	chr1	88264977	88264977	3'UTR	SNP	C	C	T	rs46949386	mouse1_RT3	mouse1_normal	C	C	c.*204G>A	ENSMUST00000054674	Hjurp,3_prime_UTR_variant,,ENSMUST00000054674,NM_198652.2;Hjurp,3_prime_UTR_variant,,ENSMUST00000065420,NM_172505.4;Mroh2a,downstream_gene_variant,,ENSMUST00000061013,;Mroh2a,downstream_gene_variant,,ENSMUST00000113130,NM_001281466.1;Hjurp,downstream_gene_variant,,ENSMUST00000127446,;Mroh2a,downstream_gene_variant,,ENSMUST00000135948,;Hjurp,downstream_gene_variant,,ENSMUST00000147393,;Hjurp,downs…	T	ENSMUSG00000044783	ENSMUST00000054674	Transcript	3_prime_UTR_variant	rs46949386	protein_coding	YES	MODIFIER	SNV	ACG	88264977
Hjurp	chr1	88272881	88272881	Intron	SNP	A	A	T	rs107660913	mouse1_RT3	mouse1_normal	A	A	c.220-116T>A	ENSMUST00000054674	Hjurp,intron_variant,,ENSMUST00000054674,NM_198652.2;Hjurp,intron_variant,,ENSMUST00000065420,NM_172505.4;Hjurp,intron_variant,,ENSMUST00000147393,;Hjurp,upstream_gene_variant,,ENSMUST00000127446,;Trpm8,upstream_gene_variant,,ENSMUST00000148138,;Hjurp,non_coding_transcript_exon_variant,,ENSMUST00000128532,;Hjurp,downstream_gene_variant,,ENSMUST00000126739,;Hjurp,upstream_gene_variant,,ENSMUST0000…	T	ENSMUSG00000044783	ENSMUST00000054674	Transcript	intron_variant	rs107660913	protein_coding	YES	MODIFIER	SNV	TAC	88272881
Espnl	chr1	91327545	91327546	Frame_Shift_Ins	INS	-	-	G	novel	mouse1_RT3	mouse1_normal	-	-	c.749dup	ENSMUST00000088904	Espnl,frameshift_variant,p.His251ProfsTer27,ENSMUST00000088904,NM_001033292.3;Espnl,frameshift_variant,p.His251ProfsTer27,ENSMUST00000176156,;	G	ENSMUSG00000049515	ENSMUST00000088904	Transcript	frameshift_variant		protein_coding	YES	HIGH	insertion	TCG	91327545
Pdcd1	chr1	94039494	94039494	Silent	SNP	C	C	T	novel	mouse1_RT3	mouse1_normal	C	C	c.678G>A	ENSMUST00000027507	Pdcd1,synonymous_variant,p.Glu226=,ENSMUST00000027507,NM_008798.2;	T	ENSMUSG00000026285	ENSMUST00000027507	Transcript	synonymous_variant		protein_coding	YES	LOW	SNV	CCT	94039494
Cd55	chr1	130449403	130449403	Intron	SNP	T	T	A	novel	mouse1_RT3	mouse1_normal	T	T	c.1003+14A>T	ENSMUST00000027650	Cd55,intron_variant,,ENSMUST00000027650,NM_010016.3;Cd55,intron_variant,,ENSMUST00000140400,;Cd55,non_coding_transcript_exon_variant,,ENSMUST00000140725,;Cd55,upstream_gene_variant,,ENSMUST00000122830,;	A	ENSMUSG00000026399	ENSMUST00000027650	Transcript	intron_variant		protein_coding	YES	MODIFIER	SNV	CTG	130449403
Dstyk	chr1	132434178	132434178	Silent	SNP	G	G	A	novel	mouse1_RT3	mouse1_normal	G	G	c.345G>A	ENSMUST00000045110	Dstyk,synonymous_variant,p.Leu115=,ENSMUST00000045110,NM_172516.4;Dstyk,synonymous_variant,p.Leu115=,ENSMUST00000188389,;Dstyk,downstream_gene_variant,,ENSMUST00000188973,;,regulatory_region_variant,,ENSMUSR00000012160,;	A	ENSMUSG00000042046	ENSMUST00000045110	Transcript	synonymous_variant		protein_coding	YES	LOW	SNV	TGA	132434178
Sox13	chr1	133386778	133386779	Frame_Shift_Ins	INS	-	-	G	novel	mouse1_RT3	mouse1_normal	-	-	c.987dup	ENSMUST00000153799	Sox13,frameshift_variant,p.Ser330GlnfsTer9,ENSMUST00000153799,NM_011439.2;Sox13,frameshift_variant,p.Ser311GlnfsTer9,ENSMUST00000144386,;Sox13,frameshift_variant,p.Ser330GlnfsTer9,ENSMUST00000094551,;Sox13,upstream_gene_variant,,ENSMUST00000126530,;Sox13,upstream_gene_variant,,ENSMUST00000145922,;	G	ENSMUSG00000070643	ENSMUST00000153799	Transcript	frameshift_variant		protein_coding	YES	HIGH	insertion	CTG	133386778
Eef1aknmt	chr1	162542308	162542308	Missense_Mutation	SNP	C	C	T	novel	mouse1_RT3	mouse1_normal	C	C	c.1259G>A	ENSMUST00000028017	Eef1aknmt,missense_variant,p.Arg420Lys,ENSMUST00000028017,NM_144877.1;Eef1aknmt,missense_variant,p.Arg108Lys,ENSMUST00000176220,;Eef1aknmt,intron_variant,,ENSMUST00000176689,;Eef1aknmt,3_prime_UTR_variant,,ENSMUST00000159817,;Eef1aknmt,3_prime_UTR_variant,,ENSMUST00000159316,;Eef1aknmt,non_coding_transcript_exon_variant,,ENSMUST00000159255,;Eef1aknmt,downstream_gene_variant,,ENSMUST00000161760,;E…	T	ENSMUSG00000026694	ENSMUST00000028017	Transcript	missense_variant		protein_coding	YES	MODERATE	SNV	CCT	162542308
Dusp27	chr1	166099793	166099794	Frame_Shift_Ins	INS	-	-	C	novel	mouse1_RT3	mouse1_normal	-	-	c.2248dup	ENSMUST00000192369	Dusp27,frameshift_variant,p.Asp750GlyfsTer2,ENSMUST00000192369,;Dusp27,frameshift_variant,p.Asp750GlyfsTer2,ENSMUST00000085992,NM_001160049.1,NM_001033344.3;	C	ENSMUSG00000026564	ENSMUST00000192369	Transcript	frameshift_variant		protein_coding	YES	HIGH	insertion	ATC	166099793
Igsf8	chr1	172317844	172317845	Intron	INS	-	-	G	novel	mouse1_RT3	mouse1_normal	-	-	c.898+35dup	ENSMUST00000039506	Igsf8,intron_variant,,ENSMUST00000039506,NM_080419.2;Igsf8,intron_variant,,ENSMUST00000085912,;Igsf8,intron_variant,,ENSMUST00000139528,;Kcnj9,downstream_gene_variant,,ENSMUST00000062387,NM_008429.3,NM_001360808.1;Igsf8,downstream_gene_variant,,ENSMUST00000128508,;Kcnj9,downstream_gene_variant,,ENSMUST00000194204,;Igsf8,upstream_gene_variant,,ENSMUST00000194505,;Igsf8,upstream_gene_variant,,ENSMU…	G	ENSMUSG00000038034	ENSMUST00000039506	Transcript	intron_variant		protein_coding	YES	MODIFIER	insertion	GAG	172317844
Nvl	chr1	181142284	181142284	Intron	SNP	G	G	T	rs51010059	mouse1_RT3	mouse1_normal	G	G	c.131+42C>A	ENSMUST00000027797	Nvl,intron_variant,,ENSMUST00000027797,NM_026171.2;Cnih4,upstream_gene_variant,,ENSMUST00000193907,;Nvl,upstream_gene_variant,,ENSMUST00000193758,;	T	ENSMUSG00000026516	ENSMUST00000027797	Transcript	intron_variant	rs51010059	protein_coding	YES	MODIFIER	SNV	GGG	181142284
Eprs	chr1	185432007	185432007	3'Flank	SNP	G	G	A	novel	mouse1_RT3	mouse1_normal	G	G		ENSMUST00000046514	Eprs,downstream_gene_variant,,ENSMUST00000046514,NM_001357474.1,NM_029735.2;9630028B13Rik,non_coding_transcript_exon_variant,,ENSMUST00000143787,;AC131980.1,upstream_gene_variant,,ENSMUST00000238834,;	A	ENSMUSG00000026615	ENSMUST00000046514	Transcript	downstream_gene_variant		protein_coding	YES	MODIFIER	SNV	CGT	185432007
Utrn	chr10	12713987	12713990	Intron	DEL	CACA	CACA	-	rs242156014	mouse1_RT3	mouse1_normal	CACA	CACA	c.2526+143_2526+146del	ENSMUST00000076817	Utrn,intron_variant,,ENSMUST00000076817,NM_011682.4;Utrn,intron_variant,,ENSMUST00000218635,;	-	ENSMUSG00000019820	ENSMUST00000076817	Transcript	intron_variant	rs242156014	protein_coding	YES	MODIFIER	deletion	CCCACAC	12713986
Arg1	chr10	24917720	24917720	Intron	SNP	T	T	G	novel	mouse1_RT3	mouse1_normal	T	T	c.465+193A>C	ENSMUST00000020161	Arg1,intron_variant,,ENSMUST00000020161,NM_007482.3;Med23,downstream_gene_variant,,ENSMUST00000020159,NM_027347.3;Med23,downstream_gene_variant,,ENSMUST00000092646,NM_001166416.1;Med23,downstream_gene_variant,,ENSMUST00000176285,;Arg1,upstream_gene_variant,,ENSMUST00000218260,;Arg1,downstream_gene_variant,,ENSMUST00000220186,;	G	ENSMUSG00000019987	ENSMUST00000020161	Transcript	intron_variant		protein_coding	YES	MODIFIER	SNV	GTG	24917720
Ncoa7	chr10	30704554	30704554	Intron	SNP	A	A	C	novel	mouse1_RT3	mouse1_normal	A	A	c.360+47T>G	ENSMUST00000215740	Ncoa7,intron_variant,,ENSMUST00000068567,NM_172495.6;Ncoa7,intron_variant,,ENSMUST00000213836,NM_001358841.1;Ncoa7,intron_variant,,ENSMUST00000215725,;Ncoa7,intron_variant,,ENSMUST00000215740,;Ncoa7,intron_variant,,ENSMUST00000215926,NM_001358842.1;Ncoa7,intron_variant,,ENSMUST00000217398,;	C	ENSMUSG00000039697	ENSMUST00000215740	Transcript	intron_variant		protein_coding	YES	MODIFIER	SNV	AAG	30704554
Rnf217	chr10	31574770	31574771	Intron	INS	-	-	G	rs259248127	mouse1_RT3	mouse1_normal	-	-	c.801+33613dup	ENSMUST00000081989	Rnf217,intron_variant,,ENSMUST00000081989,NM_001146349.1;Gm7909,non_coding_transcript_exon_variant,,ENSMUST00000182688,;	G	ENSMUSG00000063760	ENSMUST00000081989	Transcript	intron_variant	rs259248127	protein_coding	YES	MODIFIER	insertion	GTG	31574770
P4ha1	chr10	59348157	59348157	Intron	SNP	T	T	C	novel	mouse1_RT3	mouse1_normal	T	T	c.464-24T>C	ENSMUST00000009789	P4ha1,intron_variant,,ENSMUST00000009789,NM_011030.2;P4ha1,intron_variant,,ENSMUST00000092512,NM_001316370.1;P4ha1,intron_variant,,ENSMUST00000105466,NM_001316371.1;,regulatory_region_variant,,ENSMUSR00000501977,;	C	ENSMUSG00000019916	ENSMUST00000009789	Transcript	intron_variant		protein_coding	YES	MODIFIER	SNV	TTT	59348157
Col13a1	chr10	61960188	61960188	Intron	SNP	G	G	A	novel	mouse1_RT3	mouse1_normal	G	G	c.358+1101C>T	ENSMUST00000105454	Col13a1,intron_variant,,ENSMUST00000105452,;Col13a1,intron_variant,,ENSMUST00000105453,NM_001304757.1;Col13a1,intron_variant,,ENSMUST00000105454,NM_007731.3;Col13a1,intron_variant,,ENSMUST00000051826,;Gm5750,non_coding_transcript_exon_variant,,ENSMUST00000218711,;	A	ENSMUSG00000058806	ENSMUST00000105454	Transcript	intron_variant		protein_coding	YES	MODIFIER	SNV	GGG	61960188
Supv3l1	chr10	62432986	62432986	Intron	SNP	C	C	T	novel	mouse1_RT3	mouse1_normal	C	C	c.1599+66G>A	ENSMUST00000020273	Supv3l1,intron_variant,,ENSMUST00000020273,NM_181423.3,NM_001359806.1;Supv3l1,intron_variant,,ENSMUST00000161941,;Supv3l1,intron_variant,,ENSMUST00000162023,;Supv3l1,upstream_gene_variant,,ENSMUST00000159042,;Supv3l1,upstream_gene_variant,,ENSMUST00000161830,;	T	ENSMUSG00000020079	ENSMUST00000020273	Transcript	intron_variant		protein_coding	YES	MODIFIER	SNV	CCT	62432986
Cisd1	chr10	71336439	71336439	Intron	SNP	C	C	T	novel	mouse1_RT3	mouse1_normal	C	C	c.32-20G>A	ENSMUST00000045887	Cisd1,intron_variant,,ENSMUST00000045887,NM_134007.4;	T	ENSMUSG00000037710	ENSMUST00000045887	Transcript	intron_variant		protein_coding	YES	MODIFIER	SNV	ACA	71336439
Tmprss9	chr10	80883632	80883632	Intron	SNP	T	T	C	novel	mouse1_RT3	mouse1_normal	T	T	c.277-87T>C	ENSMUST00000219817	Tmprss9,intron_variant,,ENSMUST00000105333,NM_001081688.2;Tmprss9,intron_variant,,ENSMUST00000219817,;Tmprss9,intron_variant,,ENSMUST00000219742,;	C	ENSMUSG00000059406	ENSMUST00000219817	Transcript	intron_variant		protein_coding	YES	MODIFIER	SNV	TTC	80883632
Gls2	chr10	128199625	128199626	Intron	INS	-	-	C	novel	mouse1_RT3	mouse1_normal	-	-	c.283-5dup	ENSMUST00000044776	Gls2,intron_variant,,ENSMUST00000044776,NM_001285779.1,NM_001033264.3,NM_001285777.1;Gls2,downstream_gene_variant,,ENSMUST00000123291,;AC135859.1,downstream_gene_variant,,ENSMUST00000239116,;Gls2,intron_variant,,ENSMUST00000123385,;Gls2,upstream_gene_variant,,ENSMUST00000145591,;Gls2,intron_variant,,ENSMUST00000134104,;Gls2,intron_variant,,ENSMUST00000143827,;Gls2,intron_variant,,ENSMUST000001529…	C	ENSMUSG00000044005	ENSMUST00000044776	Transcript	intron_variant		protein_coding	YES	MODIFIER	insertion	TTC	128199625
Sfi1	chr11	3187740	3187740	Intron	SNP	G	G	A	rs1133357977	mouse1_RT3	mouse1_normal	G	G	c.24-330C>T	ENSMUST00000081318	Sfi1,intron_variant,,ENSMUST00000066391,;Sfi1,intron_variant,,ENSMUST00000081318,NM_030207.3;Sfi1,intron_variant,,ENSMUST00000101655,;Sfi1,intron_variant,,ENSMUST00000118627,;Sfi1,intron_variant,,ENSMUST00000140846,NM_001363224.1,NM_001363223.1,NM_001363222.1;Sfi1,intron_variant,,ENSMUST00000142315,;Sfi1,intron_variant,,ENSMUST00000153425,;Sfi1,upstream_gene_variant,,ENSMUST00000155763,;Sfi1,intr…	A	ENSMUSG00000023764	ENSMUST00000081318	Transcript	intron_variant	rs1133357977	protein_coding	YES	MODIFIER	SNV	TGC	3187740
Smtn	chr11	3529561	3529561	Missense_Mutation	SNP	C	C	T	novel	mouse1_RT3	mouse1_normal	C	C	c.1505G>A	ENSMUST00000075118	Smtn,missense_variant,p.Gly502Glu,ENSMUST00000170588,NM_001159284.1;Smtn,missense_variant,p.Gly502Glu,ENSMUST00000020721,NM_013870.3,NM_001284429.1,NM_001284428.1;Smtn,missense_variant,p.Gly502Glu,ENSMUST00000075118,NM_001284427.1;Smtn,missense_variant,p.Gly502Glu,ENSMUST00000110011,;Smtn,upstream_gene_variant,,ENSMUST00000020718,;Smtn,downstream_gene_variant,,ENSMUST00000136243,;Smtn,downstream_…	T	ENSMUSG00000020439	ENSMUST00000075118	Transcript	missense_variant		protein_coding	YES	MODERATE	SNV	CCC	3529561
Ehbp1	chr11	22006970	22006971	Intron	INS	-	-	G	novel	mouse1_RT3	mouse1_normal	-	-	c.3606-100dup	ENSMUST00000109563	Ehbp1,intron_variant,,ENSMUST00000045167,;Ehbp1,intron_variant,,ENSMUST00000109563,NM_001252515.1;Ehbp1,intron_variant,,ENSMUST00000180360,NM_153078.4;Otx1,upstream_gene_variant,,ENSMUST00000147486,;	G	ENSMUSG00000042302	ENSMUST00000109563	Transcript	intron_variant		protein_coding	YES	MODIFIER	insertion	AAG	22006970
Gm6685	chr11	28339793	28339793	RNA	SNP	C	C	A	rs1134736009	mouse1_RT3	mouse1_normal	C	C	n.22G>T	ENSMUST00000042595	Gm6685,non_coding_transcript_exon_variant,,ENSMUST00000042595,;,regulatory_region_variant,,ENSMUSR00000039676,;	A	ENSMUSG00000032889	ENSMUST00000042595	Transcript	non_coding_transcript_exon_variant	rs1134736009	processed_pseudogene	YES	MODIFIER	SNV	GCT	28339793
Fbxw11	chr11	32725534	32725534	Intron	SNP	G	G	A	rs46012777	mouse1_RT3	mouse1_normal	G	G	c.714+3389G>A	ENSMUST00000076383	Fbxw11,intron_variant,,ENSMUST00000076383,NM_134015.3;Fbxw11,intron_variant,,ENSMUST00000093205,NM_001363353.1,NM_001271347.1;Fbxw11,intron_variant,,ENSMUST00000109366,NM_001363354.1,NM_001363355.1,NM_001271348.1,NM_001271349.1;Fbxw11,downstream_gene_variant,,ENSMUST00000143290,;	A	ENSMUSG00000020271	ENSMUST00000076383	Transcript	intron_variant	rs46012777	protein_coding	YES	MODIFIER	SNV	CGC	32725534
Kif3a	chr11	53577539	53577539	Intron	SNP	T	T	G	novel	mouse1_RT3	mouse1_normal	T	T	c.281-1305T>G	ENSMUST00000120613	Kif3a,intron_variant,,ENSMUST00000057330,NM_001290805.1;Kif3a,intron_variant,,ENSMUST00000118353,;Kif3a,intron_variant,,ENSMUST00000120613,NM_008443.4;Kif3a,intron_variant,,ENSMUST00000132496,;Kif3a,intron_variant,,ENSMUST00000173744,NM_001290806.1;Kif3a,intron_variant,,ENSMUST00000140359,;Kif3a,upstream_gene_variant,,ENSMUST00000132653,;	G	ENSMUSG00000018395	ENSMUST00000120613	Transcript	intron_variant		protein_coding	YES	MODIFIER	SNV	CTC	53577539
Dnah2	chr11	69518461	69518461	Missense_Mutation	SNP	A	A	C	novel	mouse1_RT3	mouse1_normal	A	A	c.1090T>G	ENSMUST00000108659	Dnah2,missense_variant,p.Ser364Ala,ENSMUST00000108659,NM_001081330.1;Dnah2,missense_variant,p.Ser364Ala,ENSMUST00000035539,;Dnah2,upstream_gene_variant,,ENSMUST00000208777,;Dnah2,non_coding_transcript_exon_variant,,ENSMUST00000149991,;Dnah2,upstream_gene_variant,,ENSMUST00000154985,;	C	ENSMUSG00000005237	ENSMUST00000108659	Transcript	missense_variant		protein_coding	YES	MODERATE	SNV	GAG	69518461
Cdk5rap3	chr11	96911068	96911068	Intron	SNP	G	G	A	novel	mouse1_RT3	mouse1_normal	G	G	c.897+12C>T	ENSMUST00000103152	Cdk5rap3,intron_variant,,ENSMUST00000103152,NM_001308183.1,NM_030248.2,NM_001363255.1,NM_001363256.1;Cdk5rap3,downstream_gene_variant,,ENSMUST00000127048,;Cdk5rap3,downstream_gene_variant,,ENSMUST00000130774,;Cdk5rap3,downstream_gene_variant,,ENSMUST00000144731,;Cdk5rap3,downstream_gene_variant,,ENSMUST00000156315,;Cdk5rap3,intron_variant,,ENSMUST00000134732,;Cdk5rap3,downstream_gene_variant,,ENS…	A	ENSMUSG00000018669	ENSMUST00000103152	Transcript	intron_variant		protein_coding	YES	MODIFIER	SNV	AGA	96911068
Sp2	chr11	96961385	96961386	Frame_Shift_Ins	INS	-	-	G	novel	mouse1_RT3	mouse1_normal	-	-	c.711dup	ENSMUST00000107624	Sp2,frameshift_variant,p.Thr238HisfsTer5,ENSMUST00000107624,NM_001080964.2,NM_030220.4;Sp2,frameshift_variant,p.Thr232HisfsTer5,ENSMUST00000107623,NM_001363226.1;Sp2,frameshift_variant,p.Thr232HisfsTer5,ENSMUST00000062652,NM_001363225.1;D030028A08Rik,intron_variant,,ENSMUST00000135825,;D030028A08Rik,intron_variant,,ENSMUST00000186326,;D030028A08Rik,downstream_gene_variant,,ENSMUST00000107628,;	G	ENSMUSG00000018678	ENSMUST00000107624	Transcript	frameshift_variant		protein_coding	YES	HIGH	insertion	GTG	96961385
Rnd2	chr11	101468999	101468999	Missense_Mutation	SNP	C	C	T	novel	mouse1_RT3	mouse1_normal	C	C	c.169C>T	ENSMUST00000001347	Rnd2,missense_variant,p.Leu57Phe,ENSMUST00000001347,NM_009708.2;Vat1,upstream_gene_variant,,ENSMUST00000040430,NM_012037.2;Rnd2,non_coding_transcript_exon_variant,,ENSMUST00000153185,;Rnd2,non_coding_transcript_exon_variant,,ENSMUST00000134980,;,regulatory_region_variant,,ENSMUSR00000325355,;	T	ENSMUSG00000001313	ENSMUST00000001347	Transcript	missense_variant		protein_coding	YES	MODERATE	SNV	GCT	101468999
Map3k3	chr11	106142522	106142522	Silent	SNP	C	C	T	novel	mouse1_RT3	mouse1_normal	C	C	c.600C>T	ENSMUST00000002044	Map3k3,synonymous_variant,p.Ser200=,ENSMUST00000002044,NM_011947.3;	T	ENSMUSG00000020700	ENSMUST00000002044	Transcript	synonymous_variant		protein_coding	YES	LOW	SNV	GCG	106142522
Ccdc47	chr11	106205594	106205594	Intron	SNP	G	G	A	novel	mouse1_RT3	mouse1_normal	G	G	c.736-133C>T	ENSMUST00000002043	Ccdc47,intron_variant,,ENSMUST00000002043,NM_026009.2;Ccdc47,upstream_gene_variant,,ENSMUST00000106865,;Ccdc47,upstream_gene_variant,,ENSMUST00000125383,;Ccdc47,upstream_gene_variant,,ENSMUST00000137915,;Strada,upstream_gene_variant,,ENSMUST00000122989,;Ccdc47,upstream_gene_variant,,ENSMUST00000153982,;	A	ENSMUSG00000078622	ENSMUST00000002043	Transcript	intron_variant		protein_coding	YES	MODIFIER	SNV	AGG	106205594
Cd300c	chr11	114959651	114959651	Missense_Mutation	SNP	T	T	C	novel	mouse1_RT3	mouse1_normal	T	T	c.337A>G	ENSMUST00000092466	Cd300c,missense_variant,p.Met113Val,ENSMUST00000092466,NM_001368239.1;Cd300c,missense_variant,p.Met109Val,ENSMUST00000061637,;Cd300c,intron_variant,,ENSMUST00000106580,;	C	ENSMUSG00000058728	ENSMUST00000092466	Transcript	missense_variant		protein_coding	YES	MODERATE	SNV	ATG	114959651
Myo15b	chr11	115878365	115878365	Missense_Mutation	SNP	C	C	A	novel	mouse1_RT3	mouse1_normal	C	C	c.4381C>A	ENSMUST00000093911	Myo15b,missense_variant,p.Pro1461Thr,ENSMUST00000093911,;Myo15b,missense_variant,p.Pro39Thr,ENSMUST00000222123,;Myo15b,upstream_gene_variant,,ENSMUST00000040703,;Myo15b,non_coding_transcript_exon_variant,,ENSMUST00000151507,;,regulatory_region_variant,,ENSMUSR00000327141,;	A	ENSMUSG00000034427	ENSMUST00000093911	Transcript	missense_variant		protein_coding	YES	MODERATE	SNV	CCC	115878365
Enpp7	chr11	118992894	118992894	3'Flank	SNP	A	A	G	novel	mouse1_RT3	mouse1_normal	A	A		ENSMUST00000092373	Enpp7,3_prime_UTR_variant,,ENSMUST00000106273,NM_001359574.1;Enpp7,downstream_gene_variant,,ENSMUST00000092373,;,regulatory_region_variant,,ENSMUSR00000327653,;	G	ENSMUSG00000046697	ENSMUST00000092373	Transcript	downstream_gene_variant		protein_coding	YES	MODIFIER	SNV	GAC	118992894
Gcgr	chr11	120537285	120537286	Intron	INS	-	-	C	novel	mouse1_RT3	mouse1_normal	-	-	c.882-27dup	ENSMUST00000026119	Gcgr,intron_variant,,ENSMUST00000026119,NM_008101.2;Gcgr,intron_variant,,ENSMUST00000128827,;Gcgr,intron_variant,,ENSMUST00000147877,;Gcgr,downstream_gene_variant,,ENSMUST00000143063,;	C	ENSMUSG00000025127	ENSMUST00000026119	Transcript	intron_variant		protein_coding	YES	MODIFIER	insertion	ATC	120537285
Adcy3	chr12	4134424	4134424	Silent	SNP	C	C	T	novel	mouse1_RT3	mouse1_normal	C	C	c.99C>T	ENSMUST00000127756	Adcy3,synonymous_variant,p.Gly33=,ENSMUST00000124505,;Adcy3,synonymous_variant,p.Gly33=,ENSMUST00000152065,NM_001159537.1,NM_001159536.1;Adcy3,synonymous_variant,p.Gly33=,ENSMUST00000127756,;Adcy3,synonymous_variant,p.Gly33=,ENSMUST00000020984,NM_138305.3;Adcy3,non_coding_transcript_exon_variant,,ENSMUST00000152792,;,regulatory_region_variant,,ENSMUSR00000055268,;,regulatory_region_variant,,ENSMU…	T	ENSMUSG00000020654	ENSMUST00000127756	Transcript	synonymous_variant		protein_coding	YES	LOW	SNV	GCC	4134424
Gm49692	chr12	20234150	20234150	Intron	SNP	C	C	A	rs1133170158	mouse1_RT3	mouse1_normal	C	C	n.1021+41230C>A	ENSMUST00000232183	Gm49692,intron_variant,,ENSMUST00000232183,;Gm48668,downstream_gene_variant,,ENSMUST00000220815,;,regulatory_region_variant,,ENSMUSR00000530492,;	A	ENSMUSG00000116736	ENSMUST00000232183	Transcript	intron_variant,non_coding_transcript_variant	rs1133170158	processed_transcript	YES	MODIFIER	SNV	ACG	20234150
Cog5	chr12	31920776	31920776	Intron	SNP	T	T	G	novel	mouse1_RT3	mouse1_normal	T	T	c.2375+143T>G	ENSMUST00000036862	Cog5,intron_variant,,ENSMUST00000036862,NM_001163126.1;Cog5,intron_variant,,ENSMUST00000218428,;Cog5,intron_variant,,ENSMUST00000219672,;Cog5,upstream_gene_variant,,ENSMUST00000219837,;,regulatory_region_variant,,ENSMUSR00000329781,;	G	ENSMUSG00000035933	ENSMUST00000036862	Transcript	intron_variant		protein_coding	YES	MODIFIER	SNV	GTG	31920776
Atxn7l1	chr12	33366916	33366916	Intron	SNP	A	A	C	novel	mouse1_RT3	mouse1_normal	A	A	c.1131-56A>C	ENSMUST00000090597	Atxn7l1,intron_variant,,ENSMUST00000090597,NM_001374026.1,NM_001033436.3;Atxn7l1,intron_variant,,ENSMUST00000125192,;Atxn7l1,intron_variant,,ENSMUST00000146040,;Atxn7l1,intron_variant,,ENSMUST00000154742,;Atxn7l1os2,intron_variant,,ENSMUST00000138617,;Atxn7l1,upstream_gene_variant,,ENSMUST00000142184,;Atxn7l1,intron_variant,,ENSMUST00000126275,;	C	ENSMUSG00000020564	ENSMUST00000090597	Transcript	intron_variant		protein_coding	YES	MODIFIER	SNV	CAG	33366916
Klhdc2	chr12	69297159	69297159	Intron	SNP	G	G	C	rs29214088	mouse1_RT3	mouse1_normal	G	G	c.153+12G>C	ENSMUST00000021362	Klhdc2,intron_variant,,ENSMUST00000021362,NM_027117.3;Klhdc2,intron_variant,,ENSMUST00000138585,;Klhdc2,intron_variant,,ENSMUST00000151571,;,regulatory_region_variant,,ENSMUSR00000060606,;	C	ENSMUSG00000020978	ENSMUST00000021362	Transcript	intron_variant	rs29214088	protein_coding	YES	MODIFIER	SNV	CGG	69297159
Mthfd1	chr12	76283867	76283867	Intron	SNP	C	C	T	novel	mouse1_RT3	mouse1_normal	C	C	c.616-65C>T	ENSMUST00000021443	Mthfd1,intron_variant,,ENSMUST00000021443,NM_138745.2;Mthfd1,intron_variant,,ENSMUST00000220046,;Gm34868,downstream_gene_variant,,ENSMUST00000218341,;	T	ENSMUSG00000021048	ENSMUST00000021443	Transcript	intron_variant		protein_coding	YES	MODIFIER	SNV	GCA	76283867
Mpp5	chr12	78797201	78797201	Nonsense_Mutation	SNP	C	C	T	novel	mouse1_RT3	mouse1_normal	C	C	c.178C>T	ENSMUST00000082024	Mpp5,stop_gained,p.Arg60Ter,ENSMUST00000082024,NM_019579.3;Mpp5,stop_gained,p.Arg26Ter,ENSMUST00000219667,;Mpp5,stop_gained,p.Arg60Ter,ENSMUST00000219197,;	T	ENSMUSG00000021112	ENSMUST00000082024	Transcript	stop_gained		protein_coding	YES	HIGH	SNV	TCG	78797201
Map3k9	chr12	81724469	81724470	Frame_Shift_Ins	INS	-	-	G	novel	mouse1_RT3	mouse1_normal	-	-	c.2343dup	ENSMUST00000035987	Map3k9,frameshift_variant,p.Ser782LeufsTer31,ENSMUST00000035987,NM_001174107.1,NM_177395.5;Map3k9,frameshift_variant,p.Ser805LeufsTer31,ENSMUST00000222322,;Gm49654,upstream_gene_variant,,ENSMUST00000221438,;Map3k9,downstream_gene_variant,,ENSMUST00000223292,;	G	ENSMUSG00000042724	ENSMUST00000035987	Transcript	frameshift_variant		protein_coding	YES	HIGH	insertion	GAG	81724469
Ism2	chr12	87279759	87279760	Frame_Shift_Ins	INS	-	-	G	novel	mouse1_RT3	mouse1_normal	-	-	c.1404dup	ENSMUST00000125733	Ism2,frameshift_variant,p.Asn469GlnfsTer30,ENSMUST00000125733,NM_001290302.1;Ism2,frameshift_variant,p.Asn425GlnfsTer?,ENSMUST00000051601,;Ism2,downstream_gene_variant,,ENSMUST00000145714,;	G	ENSMUSG00000050671	ENSMUST00000125733	Transcript	frameshift_variant		protein_coding	YES	HIGH	insertion	TTG	87279759
Gm21319	chr12	87773718	87773718	Missense_Mutation	SNP	T	T	C	novel	mouse1_RT3	mouse1_normal	T	T	c.70A>G	ENSMUST00000164517	Gm21319,missense_variant,p.Arg24Gly,ENSMUST00000164517,NM_001270722.1;Gm21569,upstream_gene_variant,,ENSMUST00000222683,;	C	ENSMUSG00000095724	ENSMUST00000164517	Transcript	missense_variant		protein_coding	YES	MODERATE	SNV	CTT	87773718
Gm48513	chr12	88130905	88130906	3'Flank	INS	-	-	T	novel	mouse1_RT3	mouse1_normal	-	-		ENSMUST00000220586	Gm48513,downstream_gene_variant,,ENSMUST00000220586,;Gm8605,downstream_gene_variant,,ENSMUST00000221619,;	T	ENSMUSG00000113083	ENSMUST00000220586	Transcript	downstream_gene_variant		processed_pseudogene	YES	MODIFIER	insertion	AAT	88130905
Gm48513	chr12	88130910	88130910	3'Flank	SNP	C	C	T	rs47572599	mouse1_RT3	mouse1_normal	C	C		ENSMUST00000220586	Gm48513,downstream_gene_variant,,ENSMUST00000220586,;Gm8605,downstream_gene_variant,,ENSMUST00000221619,;	T	ENSMUSG00000113083	ENSMUST00000220586	Transcript	downstream_gene_variant	rs47572599	processed_pseudogene	YES	MODIFIER	SNV	TCT	88130910
Otub2	chr12	103403221	103403221	Intron	SNP	G	G	A	novel	mouse1_RT3	mouse1_normal	G	G	c.571-13G>A	ENSMUST00000101094	Otub2,intron_variant,,ENSMUST00000021620,NM_026580.4;Otub2,intron_variant,,ENSMUST00000101094,NM_001177841.1;Otub2,intron_variant,,ENSMUST00000179684,;Ddx24,downstream_gene_variant,,ENSMUST00000044923,NM_020494.4,NM_001364163.1,NM_001364162.1;Ddx24,downstream_gene_variant,,ENSMUST00000110001,NM_001159502.2;Otub2,downstream_gene_variant,,ENSMUST00000148371,;Ddx24,downstream_gene_variant,,ENSMUST00…	A	ENSMUSG00000021203	ENSMUST00000101094	Transcript	intron_variant		protein_coding	YES	MODIFIER	SNV	GGG	103403221
Serpina3h	chr12	104251592	104251592	RNA	SNP	G	G	A	novel	mouse1_RT3	mouse1_normal	G	G	n.807G>A	ENSMUST00000049922	Serpina3h,non_coding_transcript_exon_variant,,ENSMUST00000049922,;Serpina3h,non_coding_transcript_exon_variant,,ENSMUST00000116393,;	A	ENSMUSG00000041449	ENSMUST00000049922	Transcript	non_coding_transcript_exon_variant		processed_transcript	YES	MODIFIER	SNV	CGG	104251592
Exoc3l4	chr12	111425796	111425797	Intron	INS	-	-	G	novel	mouse1_RT3	mouse1_normal	-	-	c.1291-96dup	ENSMUST00000223050	Exoc3l4,intron_variant,,ENSMUST00000072646,NM_001289488.1;Exoc3l4,intron_variant,,ENSMUST00000222897,;Exoc3l4,intron_variant,,ENSMUST00000223050,NM_001289487.1,NM_028807.4,NM_001289489.1;Exoc3l4,downstream_gene_variant,,ENSMUST00000220537,;Exoc3l4,downstream_gene_variant,,ENSMUST00000220852,;Exoc3l4,downstream_gene_variant,,ENSMUST00000221144,;Exoc3l4,downstream_gene_variant,,ENSMUST00000222437,;…	G	ENSMUSG00000021280	ENSMUST00000223050	Transcript	intron_variant		protein_coding	YES	MODIFIER	insertion	AAG	111425796
Ighv1-36	chr12	114875312	114875312	3'Flank	SNP	G	G	A	novel	mouse1_RT3	mouse1_normal	G	G		ENSMUST00000191862	Ighv1-36,downstream_gene_variant,,ENSMUST00000103513,;Ighv1-36,downstream_gene_variant,,ENSMUST00000191862,;Ighv1-35,non_coding_transcript_exon_variant,,ENSMUST00000195265,;	A	ENSMUSG00000094051	ENSMUST00000191862	Transcript	downstream_gene_variant		IG_V_gene	YES	MODIFIER	SNV	CGG	114875312
Ighv1-43	chr12	114945781	114945781	3'Flank	SNP	G	G	T	novel	mouse1_RT3	mouse1_normal	G	G		ENSMUST00000195417	Ighv1-43,downstream_gene_variant,,ENSMUST00000103517,;Ighv1-43,downstream_gene_variant,,ENSMUST00000195417,;	T	ENSMUSG00000095859	ENSMUST00000195417	Transcript	downstream_gene_variant		IG_V_gene	YES	MODIFIER	SNV	AGC	114945781
Ptprn2	chr12	117247642	117247642	Intron	SNP	T	T	A	novel	mouse1_RT3	mouse1_normal	T	T	c.2455-15T>A	ENSMUST00000070733	Ptprn2,intron_variant,,ENSMUST00000070733,NM_011215.2;Mir153,upstream_gene_variant,,ENSMUST00000083604,;Gm5441,intron_variant,,ENSMUST00000190132,;Ptprn2,intron_variant,,ENSMUST00000190247,;	A	ENSMUSG00000056553	ENSMUST00000070733	Transcript	intron_variant		protein_coding	YES	MODIFIER	SNV	GTT	117247642
Dnah11	chr12	117879926	117879927	Frame_Shift_Ins	INS	-	-	G	novel	mouse1_RT3	mouse1_normal	-	-	c.13182dup	ENSMUST00000084806	Dnah11,frameshift_variant,p.Arg4395GlnfsTer25,ENSMUST00000084806,NM_010060.3;Cdca7l,downstream_gene_variant,,ENSMUST00000021592,NM_146040.1;Cdca7l,downstream_gene_variant,,ENSMUST00000177339,;Dnah11,3_prime_UTR_variant,,ENSMUST00000176756,;	G	ENSMUSG00000018581	ENSMUST00000084806	Transcript	frameshift_variant		protein_coding	YES	HIGH	insertion	CTG	117879926
Dnah11	chr12	118111073	118111073	Missense_Mutation	SNP	A	A	C	novel	mouse1_RT3	mouse1_normal	A	A	c.4043T>G	ENSMUST00000084806	Dnah11,missense_variant,p.Ile1348Ser,ENSMUST00000084806,NM_010060.3;	C	ENSMUSG00000018581	ENSMUST00000084806	Transcript	missense_variant		protein_coding	YES	MODERATE	SNV	AAT	118111073
Gm48458	chr13	12683632	12683632	RNA	SNP	C	C	T	rs587039059	mouse1_RT3	mouse1_normal	C	C	n.382G>A	ENSMUST00000220640	Gm48458,non_coding_transcript_exon_variant,,ENSMUST00000220640,;Gm48456,downstream_gene_variant,,ENSMUST00000222021,;Gm48455,downstream_gene_variant,,ENSMUST00000222249,;Gm48445,upstream_gene_variant,,ENSMUST00000223203,;	T	ENSMUSG00000113914	ENSMUST00000220640	Transcript	non_coding_transcript_exon_variant	rs587039059	processed_pseudogene	YES	MODIFIER	SNV	GCG	12683632
Tut7	chr13	59802335	59802336	Intron	INS	-	-	TTGC	novel	mouse1_RT3	mouse1_normal	-	-	c.1609-140_1609-139insGCAA	ENSMUST00000071703	Tut7,intron_variant,,ENSMUST00000071703,NM_153538.3;Tut7,intron_variant,,ENSMUST00000224480,;Tut7,intron_variant,,ENSMUST00000225241,;	TTGC	ENSMUSG00000035248	ENSMUST00000071703	Transcript	intron_variant		protein_coding	YES	MODIFIER	insertion	GTA	59802335
Tut7	chr13	59802336	59802337	Intron	INS	-	-	AAGCTGAGAGG	novel	mouse1_RT3	mouse1_normal	-	-	c.1609-141_1609-140insCCTCTCAGCTT	ENSMUST00000071703	Tut7,intron_variant,,ENSMUST00000071703,NM_153538.3;Tut7,intron_variant,,ENSMUST00000224480,;Tut7,intron_variant,,ENSMUST00000225241,;	AAGCTGAGAGG	ENSMUSG00000035248	ENSMUST00000071703	Transcript	intron_variant		protein_coding	YES	MODIFIER	insertion	TAA	59802336
Adgrv1	chr13	81419488	81419488	Missense_Mutation	SNP	C	C	T	novel	mouse1_RT3	mouse1_normal	C	C	c.15565G>A	ENSMUST00000095585	Adgrv1,missense_variant,p.Ala5189Thr,ENSMUST00000095585,NM_054053.4;Adgrv1,3_prime_UTR_variant,,ENSMUST00000125698,;	T	ENSMUSG00000069170	ENSMUST00000095585	Transcript	missense_variant		protein_coding	YES	MODERATE	SNV	GCA	81419488
Map1b	chr13	99429831	99429832	Frame_Shift_Ins	INS	-	-	G	novel	mouse1_RT3	mouse1_normal	-	-	c.6380dup	ENSMUST00000064762	Map1b,frameshift_variant,p.Pro2128ThrfsTer13,ENSMUST00000064762,NM_008634.2;Map1b,downstream_gene_variant,,ENSMUST00000223693,;Map1b,downstream_gene_variant,,ENSMUST00000224702,;	G	ENSMUSG00000052727	ENSMUST00000064762	Transcript	frameshift_variant		protein_coding	YES	HIGH	insertion	GTG	99429831
Naip2	chr13	100155082	100155088	Intron	DEL	CTGTGAT	CTGTGAT	-	rs387232307	mouse1_RT3	mouse1_normal	CTGTGAT	CTGTGAT	c.3407-66_3407-60del	ENSMUST00000117913	Naip2,intron_variant,,ENSMUST00000067975,;Naip2,intron_variant,,ENSMUST00000117913,NM_001126182.2,NM_010872.3;Naip2,intron_variant,,ENSMUST00000167986,;Gm18413,upstream_gene_variant,,ENSMUST00000221573,;	-	ENSMUSG00000078945	ENSMUST00000117913	Transcript	intron_variant	rs387232307	protein_coding	YES	MODIFIER	deletion	TGCTGTGATC	100155081
Dhx29	chr13	112958963	112958963	Silent	SNP	T	T	C	rs50721068	mouse1_RT3	mouse1_normal	T	T	c.2823T>C	ENSMUST00000038574	Dhx29,synonymous_variant,p.Val941=,ENSMUST00000038574,NM_172594.3;	C	ENSMUSG00000042426	ENSMUST00000038574	Transcript	synonymous_variant	rs50721068	protein_coding	YES	LOW	SNV	TTG	112958963
Mcidas	chr13	112999112	112999112	Silent	SNP	T	T	C	rs49584783	mouse1_RT3	mouse1_normal	T	T	c.1068T>C	ENSMUST00000092089	Mcidas,synonymous_variant,p.Ala356=,ENSMUST00000092089,NM_001037914.3;,regulatory_region_variant,,ENSMUSR00000343982,;	C	ENSMUSG00000074651	ENSMUST00000092089	Transcript	synonymous_variant	rs49584783	protein_coding	YES	LOW	SNV	CTT	112999112
Mcidas	chr13	112999232	112999232	3'UTR	SNP	A	A	G	rs50559230	mouse1_RT3	mouse1_normal	A	A	c.*48A>G	ENSMUST00000092089	Mcidas,3_prime_UTR_variant,,ENSMUST00000092089,NM_001037914.3;,regulatory_region_variant,,ENSMUSR00000343982,;	G	ENSMUSG00000074651	ENSMUST00000092089	Transcript	3_prime_UTR_variant	rs50559230	protein_coding	YES	MODIFIER	SNV	GAG	112999232
Esm1	chr13	113210106	113210106	Silent	SNP	G	G	A	rs30013690	mouse1_RT3	mouse1_normal	G	G	c.264G>A	ENSMUST00000038144	Esm1,synonymous_variant,p.Glu88=,ENSMUST00000038144,NM_023612.3;Gzmk,intron_variant,,ENSMUST00000122399,;,regulatory_region_variant,,ENSMUSR00000081365,;	A	ENSMUSG00000042379	ENSMUST00000038144	Transcript	synonymous_variant	rs30013690	protein_coding	YES	LOW	SNV	AGG	113210106
Esm1	chr13	113210152	113210152	Intron	SNP	C	C	G	rs30046551	mouse1_RT3	mouse1_normal	C	C	c.301+9C>G	ENSMUST00000038144	Esm1,intron_variant,,ENSMUST00000038144,NM_023612.3;Gzmk,intron_variant,,ENSMUST00000122399,;,regulatory_region_variant,,ENSMUSR00000081365,;	G	ENSMUSG00000042379	ENSMUST00000038144	Transcript	intron_variant	rs30046551	protein_coding	YES	MODIFIER	SNV	GCG	113210152
Esm1	chr13	113210302	113210302	Intron	SNP	G	G	A	rs29728491	mouse1_RT3	mouse1_normal	G	G	c.301+159G>A	ENSMUST00000038144	Esm1,intron_variant,,ENSMUST00000038144,NM_023612.3;Gzmk,intron_variant,,ENSMUST00000122399,;,regulatory_region_variant,,ENSMUSR00000081365,;	A	ENSMUSG00000042379	ENSMUST00000038144	Transcript	intron_variant	rs29728491	protein_coding	YES	MODIFIER	SNV	TGG	113210302
Tmem267	chr13	119611031	119611031	3'Flank	SNP	A	A	T	novel	mouse1_RT3	mouse1_normal	A	A		ENSMUST00000099147	Tmem267,downstream_gene_variant,,ENSMUST00000099147,NM_001177666.2;Tmem267,downstream_gene_variant,,ENSMUST00000178948,;Tmem267,downstream_gene_variant,,ENSMUST00000223912,NM_001039244.4;Gm48265,intron_variant,,ENSMUST00000225099,;Tmem267,non_coding_transcript_exon_variant,,ENSMUST00000177361,;,regulatory_region_variant,,ENSMUSR00000555305,;	T	ENSMUSG00000074634	ENSMUST00000099147	Transcript	downstream_gene_variant		protein_coding	YES	MODIFIER	SNV	AAG	119611031
Tmem267	chr13	119611033	119611033	3'Flank	SNP	T	T	C	novel	mouse1_RT3	mouse1_normal	T	T		ENSMUST00000099147	Tmem267,downstream_gene_variant,,ENSMUST00000099147,NM_001177666.2;Tmem267,downstream_gene_variant,,ENSMUST00000178948,;Tmem267,downstream_gene_variant,,ENSMUST00000223912,NM_001039244.4;Gm48265,intron_variant,,ENSMUST00000225099,;Tmem267,non_coding_transcript_exon_variant,,ENSMUST00000177361,;,regulatory_region_variant,,ENSMUSR00000555305,;	C	ENSMUSG00000074634	ENSMUST00000099147	Transcript	downstream_gene_variant		protein_coding	YES	MODIFIER	SNV	GTT	119611033
Vcl	chr14	21031652	21031652	Silent	SNP	G	G	A	novel	mouse1_RT3	mouse1_normal	G	G	c.3120G>A	ENSMUST00000022369	Vcl,synonymous_variant,p.Glu1040=,ENSMUST00000022369,NM_009502.5;Ap3m1,3_prime_UTR_variant,,ENSMUST00000154460,NM_018829.4;Ap3m1,downstream_gene_variant,,ENSMUST00000022371,;Ap3m1,downstream_gene_variant,,ENSMUST00000224016,;Vcl,downstream_gene_variant,,ENSMUST00000224380,;,regulatory_region_variant,,ENSMUSR00000556797,;	A	ENSMUSG00000021823	ENSMUST00000022369	Transcript	synonymous_variant		protein_coding	YES	LOW	SNV	AGG	21031652
Cdh24	chr14	54638339	54638340	Frame_Shift_Ins	INS	-	-	G	novel	mouse1_RT3	mouse1_normal	-	-	c.771dup	ENSMUST00000067784	Cdh24,frameshift_variant,p.Lys258GlnfsTer25,ENSMUST00000067784,NM_199470.2;Acin1,downstream_gene_variant,,ENSMUST00000022793,NM_001085473.2,NM_023190.3;Acin1,downstream_gene_variant,,ENSMUST00000022794,;Acin1,downstream_gene_variant,,ENSMUST00000111484,;Acin1,downstream_gene_variant,,ENSMUST00000126166,NM_001242605.1;Acin1,downstream_gene_variant,,ENSMUST00000138321,;Acin1,downstream_gene_variant…	G	ENSMUSG00000059674	ENSMUST00000067784	Transcript	frameshift_variant		protein_coding	YES	HIGH	insertion	TTG	54638339
Gmpr2	chr14	55675462	55675462	Intron	SNP	T	T	G	novel	mouse1_RT3	mouse1_normal	T	T	c.291+52T>G	ENSMUST00000002397	Gmpr2,intron_variant,,ENSMUST00000002397,NM_177992.2;Tinf2,intron_variant,,ENSMUST00000226819,;Gmpr2,intron_variant,,ENSMUST00000227914,;Tinf2,downstream_gene_variant,,ENSMUST00000007733,NM_145705.3;Nedd8,upstream_gene_variant,,ENSMUST00000010520,;Nedd8,upstream_gene_variant,,ENSMUST00000163750,NM_008683.4;Tinf2,downstream_gene_variant,,ENSMUST00000226314,;Gmpr2,downstream_gene_variant,,ENSMUST00…	G	ENSMUSG00000002326	ENSMUST00000002397	Transcript	intron_variant		protein_coding	YES	MODIFIER	SNV	TTG	55675462
Gzmd	chr14	56131419	56131419	Intron	SNP	A	A	G	novel	mouse1_RT3	mouse1_normal	A	A	c.56-39T>C	ENSMUST00000082093	Gzmd,intron_variant,,ENSMUST00000082093,NM_010372.2;	G	ENSMUSG00000059256	ENSMUST00000082093	Transcript	intron_variant		protein_coding	YES	MODIFIER	SNV	TAG	56131419
Dmtn	chr14	70616086	70616087	Frame_Shift_Ins	INS	-	-	G	novel	mouse1_RT3	mouse1_normal	-	-	c.281dup	ENSMUST00000110984	Dmtn,frameshift_variant,p.Pro95ThrfsTer38,ENSMUST00000022694,NM_001360025.1,NM_001360024.1,NM_001360026.1,NM_001252662.1;Dmtn,frameshift_variant,p.Pro95ThrfsTer38,ENSMUST00000110984,NM_001360027.1,NM_001252663.1;Dmtn,frameshift_variant,p.Pro70ThrfsTer38,ENSMUST00000022695,;Dmtn,frameshift_variant,p.Pro95ThrfsTer38,ENSMUST00000228009,NM_013514.4;Dmtn,frameshift_variant,p.Pro70ThrfsTer38,ENSMUST000…	G	ENSMUSG00000022099	ENSMUST00000110984	Transcript	frameshift_variant		protein_coding	YES	HIGH	insertion	GTG	70616086
Gpr18	chr14	121912178	121912179	Frame_Shift_Ins	INS	-	-	C	novel	mouse1_RT3	mouse1_normal	-	-	c.433dup	ENSMUST00000055475	Gpr18,frameshift_variant,p.Val145GlyfsTer77,ENSMUST00000055475,NM_182806.2;Ubac2,intron_variant,,ENSMUST00000039803,NM_026861.2;Ubac2,upstream_gene_variant,,ENSMUST00000227684,;Ubac2,intron_variant,,ENSMUST00000226998,;	C	ENSMUSG00000050350	ENSMUST00000055475	Transcript	frameshift_variant		protein_coding	YES	HIGH	insertion	GAC	121912178
Nalcn	chr14	123316014	123316014	Silent	SNP	T	T	C	novel	mouse1_RT3	mouse1_normal	T	T	c.3027A>G	ENSMUST00000000201	Nalcn,synonymous_variant,p.Glu1009=,ENSMUST00000000201,NM_177393.4;Nalcn,intron_variant,,ENSMUST00000228860,;Nalcn,non_coding_transcript_exon_variant,,ENSMUST00000227818,;	C	ENSMUSG00000000197	ENSMUST00000000201	Transcript	synonymous_variant		protein_coding	YES	LOW	SNV	GTT	123316014
Fgf14	chr14	123980419	123980419	Missense_Mutation	SNP	G	G	A	novel	mouse1_RT3	mouse1_normal	G	G	c.686C>T	ENSMUST00000095529	Fgf14,missense_variant,p.Thr229Met,ENSMUST00000095529,NM_207667.3;Fgf14,missense_variant,p.Thr224Met,ENSMUST00000026631,NM_010201.4;Itgbl1,downstream_gene_variant,,ENSMUST00000049681,NM_145467.2;Itgbl1,downstream_gene_variant,,ENSMUST00000132026,;Gm28932,non_coding_transcript_exon_variant,,ENSMUST00000186300,;Gm15422,downstream_gene_variant,,ENSMUST00000117453,;	A	ENSMUSG00000025551	ENSMUST00000095529	Transcript	missense_variant		protein_coding	YES	MODERATE	SNV	CGT	123980419
Lifr	chr15	7173719	7173719	Intron	SNP	G	G	T	rs251935480	mouse1_RT3	mouse1_normal	G	G	c.1276+159G>T	ENSMUST00000171588	Lifr,intron_variant,,ENSMUST00000067190,NM_001358593.1;Lifr,intron_variant,,ENSMUST00000164529,NM_001113386.1;Lifr,intron_variant,,ENSMUST00000171588,;Lifr,intron_variant,,ENSMUST00000226471,NM_013584.2;Lifr,intron_variant,,ENSMUST00000227727,;Lifr,intron_variant,,ENSMUST00000226934,;	T	ENSMUSG00000054263	ENSMUST00000171588	Transcript	intron_variant	rs251935480	protein_coding	YES	MODIFIER	SNV	AGA	7173719
Egflam	chr15	7318315	7318315	Missense_Mutation	SNP	C	C	T	novel	mouse1_RT3	mouse1_normal	C	C	c.133G>A	ENSMUST00000096494	Egflam,missense_variant,p.Ala45Thr,ENSMUST00000058593,NM_178748.6;Egflam,missense_variant,p.Ala45Thr,ENSMUST00000096494,NM_001289498.1,NM_001289496.1;Egflam,3_prime_UTR_variant,,ENSMUST00000160207,;Egflam,non_coding_transcript_exon_variant,,ENSMUST00000160273,;Egflam,non_coding_transcript_exon_variant,,ENSMUST00000159726,;	T	ENSMUSG00000042961	ENSMUST00000096494	Transcript	missense_variant		protein_coding	YES	MODERATE	SNV	GCT	7318315
Egflam	chr15	7318467	7318467	Intron	SNP	A	A	G	rs265667206	mouse1_RT3	mouse1_normal	A	A	c.98-117T>C	ENSMUST00000096494	Egflam,intron_variant,,ENSMUST00000058593,NM_178748.6;Egflam,intron_variant,,ENSMUST00000096494,NM_001289498.1,NM_001289496.1;Egflam,intron_variant,,ENSMUST00000159726,;Egflam,intron_variant,,ENSMUST00000160207,;Egflam,intron_variant,,ENSMUST00000160273,;	G	ENSMUSG00000042961	ENSMUST00000096494	Transcript	intron_variant	rs265667206	protein_coding	YES	MODIFIER	SNV	CAT	7318467
Pdzd2	chr15	12592164	12592164	Silent	SNP	C	C	T	novel	mouse1_RT3	mouse1_normal	C	C	c.393G>A	ENSMUST00000075317	Pdzd2,synonymous_variant,p.Gly131=,ENSMUST00000075317,NM_001081064.2;Pdzd2,non_coding_transcript_exon_variant,,ENSMUST00000189746,;Pdzd2,non_coding_transcript_exon_variant,,ENSMUST00000189469,;	T	ENSMUSG00000022197	ENSMUST00000075317	Transcript	synonymous_variant		protein_coding	YES	LOW	SNV	TCC	12592164
Pkhd1l1	chr15	44550843	44550843	Silent	SNP	C	C	T	novel	mouse1_RT3	mouse1_normal	C	C	c.8505C>T	ENSMUST00000209244	Pkhd1l1,synonymous_variant,p.Ser2835=,ENSMUST00000209244,NM_138674.3;Pkhd1l1,synonymous_variant,p.Ser2835=,ENSMUST00000166957,;Pkhd1l1,synonymous_variant,p.Ser2835=,ENSMUST00000038336,;	T	ENSMUSG00000038725	ENSMUST00000209244	Transcript	synonymous_variant		protein_coding	YES	LOW	SNV	CCA	44550843
Col14a1	chr15	55518405	55518405	Intron	SNP	G	G	T	novel	mouse1_RT3	mouse1_normal	G	G	c.5305+68G>T	ENSMUST00000110221	Col14a1,intron_variant,,ENSMUST00000023053,NM_001368422.1;Col14a1,intron_variant,,ENSMUST00000110217,;Col14a1,intron_variant,,ENSMUST00000110221,NM_181277.4;Col14a1,intron_variant,,ENSMUST00000125416,;	T	ENSMUSG00000022371	ENSMUST00000110221	Transcript	intron_variant		protein_coding	YES	MODIFIER	SNV	GGG	55518405
Trappc9	chr15	72725516	72725516	Intron	SNP	A	A	C	novel	mouse1_RT3	mouse1_normal	A	A	c.2783+11260T>G	ENSMUST00000089770	Trappc9,intron_variant,,ENSMUST00000023276,NM_029640.2;Trappc9,intron_variant,,ENSMUST00000089770,NM_180662.2;Gm28020,upstream_gene_variant,,ENSMUST00000157739,;Gm49459,non_coding_transcript_exon_variant,,ENSMUST00000229330,;	C	ENSMUSG00000047921	ENSMUST00000089770	Transcript	intron_variant		protein_coding	YES	MODIFIER	SNV	AAG	72725516
Scrib	chr15	76059089	76059090	Frame_Shift_Ins	INS	-	-	G	novel	mouse1_RT3	mouse1_normal	-	-	c.2839dup	ENSMUST00000002603	Scrib,frameshift_variant,p.His947ProfsTer26,ENSMUST00000002603,NM_134089.2;Scrib,frameshift_variant,p.His947ProfsTer26,ENSMUST00000109946,NM_001310542.1;Scrib,frameshift_variant,p.His947ProfsTer26,ENSMUST00000063747,NM_001310543.1;Scrib,non_coding_transcript_exon_variant,,ENSMUST00000136390,;	G	ENSMUSG00000022568	ENSMUST00000002603	Transcript	frameshift_variant		protein_coding	YES	HIGH	insertion	ATG	76059089
Rangap1	chr15	81705584	81705585	Intron	INS	-	-	G	novel	mouse1_RT3	mouse1_normal	-	-	c.1579-11dup	ENSMUST00000052374	Rangap1,intron_variant,,ENSMUST00000052374,NM_001146174.1;Rangap1,intron_variant,,ENSMUST00000170134,NM_011241.4;Rangap1,intron_variant,,ENSMUST00000171115,NM_001358622.1;Rangap1,downstream_gene_variant,,ENSMUST00000229705,;	G	ENSMUSG00000022391	ENSMUST00000052374	Transcript	intron_variant		protein_coding	YES	MODIFIER	insertion	AAG	81705584
Adcy6	chr15	98600634	98600634	Intron	SNP	T	T	C	novel	mouse1_RT3	mouse1_normal	T	T	c.1009-118A>G	ENSMUST00000096224	Adcy6,intron_variant,,ENSMUST00000096224,NM_007405.3;Adcy6,intron_variant,,ENSMUST00000228566,NM_001368413.1;Adcy6,downstream_gene_variant,,ENSMUST00000226500,;Adcy6,downstream_gene_variant,,ENSMUST00000227501,;Adcy6,intron_variant,,ENSMUST00000228903,;Adcy6,upstream_gene_variant,,ENSMUST00000226236,;	C	ENSMUSG00000022994	ENSMUST00000096224	Transcript	intron_variant		protein_coding	YES	MODIFIER	SNV	TTC	98600634
Adcy6	chr15	98600638	98600639	Intron	INS	-	-	CAGCTCGGTGCTAACGTGGTGCTCTTCCTCTGCACCAATGCCATCGGTGTCTGCACACACTACC	novel	mouse1_RT3	mouse1_normal	-	-	c.1009-123_1009-122insGGTAGTGTGTGCAGACACCGATGGCATTGGTGCAGAGGAAGAGCACCACGTTAGCACCGAGCTG	ENSMUST00000096224	Adcy6,intron_variant,,ENSMUST00000096224,NM_007405.3;Adcy6,intron_variant,,ENSMUST00000228566,NM_001368413.1;Adcy6,downstream_gene_variant,,ENSMUST00000226500,;Adcy6,downstream_gene_variant,,ENSMUST00000227501,;Adcy6,intron_variant,,ENSMUST00000228903,;Adcy6,upstream_gene_variant,,ENSMUST00000226236,;	CAGCTCGGTGCTAACGTGGTGCTCTTCCTCTGCACCAATGCCATCGGTGTCTGCACACACTACC	ENSMUSG00000022994	ENSMUST00000096224	Transcript	intron_variant		protein_coding	YES	MODIFIER	insertion	AAC	98600638
Txnrd2	chr16	18474818	18474818	Intron	SNP	T	T	C	novel	mouse1_RT3	mouse1_normal	T	T	c.1356+65T>C	ENSMUST00000206151	Txnrd2,intron_variant,,ENSMUST00000115606,NM_013711.3;Txnrd2,intron_variant,,ENSMUST00000177856,;Txnrd2,intron_variant,,ENSMUST00000178093,;Txnrd2,intron_variant,,ENSMUST00000205679,;Txnrd2,intron_variant,,ENSMUST00000206151,;Txnrd2,intron_variant,,ENSMUST00000206606,NM_001353143.1;Txnrd2,downstream_gene_variant,,ENSMUST00000126330,;Txnrd2,downstream_gene_variant,,ENSMUST00000149937,;Txnrd2,downs…	C	ENSMUSG00000075704	ENSMUST00000206151	Transcript	intron_variant		protein_coding	YES	MODIFIER	SNV	ATG	18474818
Ehhadh	chr16	21763233	21763233	Silent	SNP	C	C	T	novel	mouse1_RT3	mouse1_normal	C	C	c.1008G>A	ENSMUST00000023559	Ehhadh,synonymous_variant,p.Lys336=,ENSMUST00000023559,NM_023737.3;	T	ENSMUSG00000022853	ENSMUST00000023559	Transcript	synonymous_variant		protein_coding	YES	LOW	SNV	TCT	21763233
Muc4	chr16	32754723	32754723	Missense_Mutation	SNP	T	T	A	rs1132670331	mouse1_RT3	mouse1_normal	T	T	c.4596T>A	ENSMUST00000096106	Muc4,missense_variant,p.His1532Gln,ENSMUST00000096106,NM_080457.3;Muc4,downstream_gene_variant,,ENSMUST00000132475,;Muc4,upstream_gene_variant,,ENSMUST00000135753,;Muc4,non_coding_transcript_exon_variant,,ENSMUST00000142355,;	A	ENSMUSG00000079620	ENSMUST00000096106	Transcript	missense_variant	rs1132670331	protein_coding	YES	MODERATE	SNV	ATA	32754723
Ccdc14	chr16	34705343	34705343	Intron	SNP	A	A	T	novel	mouse1_RT3	mouse1_normal	A	A	c.804+88A>T	ENSMUST00000023532	Ccdc14,intron_variant,,ENSMUST00000023532,NM_172824.3;Ccdc14,intron_variant,,ENSMUST00000231609,;Ccdc14,non_coding_transcript_exon_variant,,ENSMUST00000231364,;Ccdc14,non_coding_transcript_exon_variant,,ENSMUST00000232341,;Ccdc14,intron_variant,,ENSMUST00000232489,;,regulatory_region_variant,,ENSMUSR00000583769,;	T	ENSMUSG00000022833	ENSMUST00000023532	Transcript	intron_variant		protein_coding	YES	MODIFIER	SNV	TAG	34705343
Polq	chr16	37015154	37015154	Missense_Mutation	SNP	C	C	T	novel	mouse1_RT3	mouse1_normal	C	C	c.416C>T	ENSMUST00000054034	Polq,missense_variant,p.Ala139Val,ENSMUST00000054034,NM_029977.2;Polq,missense_variant,p.Ala139Val,ENSMUST00000071452,NM_001159369.1;Polq,missense_variant,p.Ala139Val,ENSMUST00000182946,;Polq,missense_variant,p.Ala139Val,ENSMUST00000183112,;Polq,non_coding_transcript_exon_variant,,ENSMUST00000182163,;	T	ENSMUSG00000034206	ENSMUST00000054034	Transcript	missense_variant		protein_coding	YES	MODERATE	SNV	GCG	37015154
Cox17	chr16	38349146	38349162	Intron	DEL	CATCTGCACGTGCCCTG	CATCTGCACGTGCCCTG	-	novel	mouse1_RT3	mouse1_normal	CATCTGCACGTGCCCTG	CATCTGCACGTGCCCTG	c.108-95_108-79del	ENSMUST00000120495	Cox17,intron_variant,,ENSMUST00000050273,NM_001017429.2;Gm21987,intron_variant,,ENSMUST00000119704,;Cox17,intron_variant,,ENSMUST00000120495,;Cox17,intron_variant,,ENSMUST00000152868,;Cox17,upstream_gene_variant,,ENSMUST00000156026,;Cox17,non_coding_transcript_exon_variant,,ENSMUST00000144812,;Cox17,upstream_gene_variant,,ENSMUST00000134709,;	-	ENSMUSG00000046516	ENSMUST00000120495	Transcript	intron_variant		protein_coding	YES	MODIFIER	deletion	TACATCTGCACGTGCCCTGT	38349145
Drd3	chr16	43790808	43790808	Intron	SNP	G	G	T	novel	mouse1_RT3	mouse1_normal	G	G	c.383+98G>T	ENSMUST00000023390	Drd3,intron_variant,,ENSMUST00000023390,NM_007877.2;Drd3,intron_variant,,ENSMUST00000229953,;	T	ENSMUSG00000022705	ENSMUST00000023390	Transcript	intron_variant		protein_coding	YES	MODIFIER	SNV	AGT	43790808
Urb1	chr16	90774813	90774814	Frame_Shift_Ins	INS	-	-	G	novel	mouse1_RT3	mouse1_normal	-	-	c.3106dup	ENSMUST00000140920	Urb1,frameshift_variant,p.His1036ProfsTer32,ENSMUST00000140920,NM_029497.1;Urb1,upstream_gene_variant,,ENSMUST00000140158,;	G	ENSMUSG00000039929	ENSMUST00000140920	Transcript	frameshift_variant		protein_coding	YES	HIGH	insertion	GTG	90774813
Arid1b	chr17	5342550	5342550	Silent	SNP	G	G	A	novel	mouse1_RT3	mouse1_normal	G	G	c.6198G>A	ENSMUST00000115797	Arid1b,synonymous_variant,p.Gly2066=,ENSMUST00000115797,NM_001085355.1;Arid1b,synonymous_variant,p.Gly1584=,ENSMUST00000115799,;Arid1b,synonymous_variant,p.Gly2118=,ENSMUST00000232180,;Arid1b,synonymous_variant,p.Gly2065=,ENSMUST00000092723,;	A	ENSMUSG00000069729	ENSMUST00000115797	Transcript	synonymous_variant		protein_coding	YES	LOW	SNV	GGC	5342550
ENSMUSR00000118214	chr17	6493211	6493212	IGR	INS	-	-	C	novel	mouse1_RT3	mouse1_normal	-	-		ENSMUSR00000118214	,regulatory_region_variant,,ENSMUSR00000118214,;,regulatory_region_variant,,ENSMUSR00000590412,;	C		ENSMUSR00000118214	RegulatoryFeature	regulatory_region_variant				MODIFIER	insertion	CGC	6493211
Gm49898	chr17	13205609	13205609	3'Flank	SNP	T	T	C	novel	mouse1_RT3	mouse1_normal	T	T		ENSMUST00000233603	Gm49898,downstream_gene_variant,,ENSMUST00000233574,;Gm49898,downstream_gene_variant,,ENSMUST00000233603,;Gm10512,non_coding_transcript_exon_variant,,ENSMUST00000233049,;	C	ENSMUSG00000117282	ENSMUST00000233603	Transcript	downstream_gene_variant		lincRNA	YES	MODIFIER	SNV	CTC	13205609
Vmn2r115	chr17	23356803	23356803	Intron	SNP	T	T	C	rs1134267794	mouse1_RT3	mouse1_normal	T	T	c.1531-157T>C	ENSMUST00000168175	Vmn2r115,intron_variant,,ENSMUST00000168175,NM_001104579.1;Vmn2r115,intron_variant,,ENSMUST00000234796,;Vmn2r115,non_coding_transcript_exon_variant,,ENSMUST00000234552,;	C	ENSMUSG00000091076	ENSMUST00000168175	Transcript	intron_variant	rs1134267794	protein_coding	YES	MODIFIER	SNV	ATA	23356803
Tsc2	chr17	24598208	24598208	Missense_Mutation	SNP	A	A	T	novel	mouse1_RT3	mouse1_normal	A	A	c.4633T>A	ENSMUST00000097373	Tsc2,missense_variant,p.Cys1588Ser,ENSMUST00000226284,NM_001286714.1,NM_011647.3;Tsc2,missense_variant,p.Cys1545Ser,ENSMUST00000097373,NM_001286716.1,NM_001039363.2;Tsc2,missense_variant,p.Cys1611Ser,ENSMUST00000227745,NM_001286720.1,NM_001286713.1;Tsc2,missense_variant,p.Cys1545Ser,ENSMUST00000226398,;Tsc2,missense_variant,p.Cys1544Ser,ENSMUST00000228412,NM_001286718.1;Tsc2,missense_variant,p.Cy…	T	ENSMUSG00000002496	ENSMUST00000097373	Transcript	missense_variant		protein_coding	YES	MODERATE	SNV	CAG	24598208
Capn15	chr17	25963419	25963420	Frame_Shift_Ins	INS	-	-	G	novel	mouse1_RT3	mouse1_normal	-	-	c.1713dup	ENSMUST00000212520	Capn15,frameshift_variant,p.Gly572ArgfsTer48,ENSMUST00000212520,NM_001347334.1;Capn15,frameshift_variant,p.Gly506ArgfsTer48,ENSMUST00000212149,NM_015830.2;Capn15,frameshift_variant,p.Gly506ArgfsTer48,ENSMUST00000041641,;D630044L22Rik,non_coding_transcript_exon_variant,,ENSMUST00000181174,;Capn15,intron_variant,,ENSMUST00000211917,;Capn15,frameshift_variant,p.Gly506ArgfsTer48,ENSMUST00000212789,;C…	G	ENSMUSG00000037326	ENSMUST00000212520	Transcript	frameshift_variant		protein_coding	YES	HIGH	insertion	CCG	25963419
Srpk1	chr17	28621886	28621887	Intron	INS	-	-	G	novel	mouse1_RT3	mouse1_normal	-	-	c.74+90dup	ENSMUST00000130643	Srpk1,intron_variant,,ENSMUST00000114767,;Srpk1,intron_variant,,ENSMUST00000130643,NM_016795.4;Srpk1,intron_variant,,ENSMUST00000232751,;Srpk1,intron_variant,,ENSMUST00000233129,;Srpk1,intron_variant,,ENSMUST00000233353,;Srpk1,intron_variant,,ENSMUST00000233794,;Srpk1,intron_variant,,ENSMUST00000145023,;Srpk1,intron_variant,,ENSMUST00000233440,;,regulatory_region_variant,,ENSMUSR00000121165,;	G	ENSMUSG00000004865	ENSMUST00000130643	Transcript	intron_variant		protein_coding	YES	MODIFIER	insertion	TTG	28621886
Dnah8	chr17	30748568	30748568	Missense_Mutation	SNP	G	G	A	novel	mouse1_RT3	mouse1_normal	G	G	c.7753G>A	ENSMUST00000236140	Dnah8,missense_variant,p.Asp2585Asn,ENSMUST00000236140,;Dnah8,missense_variant,p.Asp2585Asn,ENSMUST00000235390,NM_013811.3;Dnah8,missense_variant,p.Asp2585Asn,ENSMUST00000170651,;Gm50252,intron_variant,,ENSMUST00000235858,;Dnah8,3_prime_UTR_variant,,ENSMUST00000236647,;Dnah8,non_coding_transcript_exon_variant,,ENSMUST00000235627,;Dnah8,non_coding_transcript_exon_variant,,ENSMUST00000235507,;Dnah8…	A	ENSMUSG00000033826	ENSMUST00000236140	Transcript	missense_variant		protein_coding	YES	MODERATE	SNV	GGA	30748568
Brd4	chr17	32220115	32220115	Intron	SNP	A	A	G	novel	mouse1_RT3	mouse1_normal	A	A	c.1347+46T>C	ENSMUST00000003726	Brd4,intron_variant,,ENSMUST00000003726,NM_001286630.1;Brd4,intron_variant,,ENSMUST00000120276,NM_198094.2;Brd4,intron_variant,,ENSMUST00000121285,NM_020508.4;Brd4,intron_variant,,ENSMUST00000127893,;Brd4,intron_variant,,ENSMUST00000237692,;Brd4,intron_variant,,ENSMUST00000125899,;Brd4,downstream_gene_variant,,ENSMUST00000235598,;	G	ENSMUSG00000024002	ENSMUST00000003726	Transcript	intron_variant		protein_coding	YES	MODIFIER	SNV	AAT	32220115
Prrc2a	chr17	35156259	35156260	Frame_Shift_Ins	INS	-	-	G	novel	mouse1_RT3	mouse1_normal	-	-	c.3413dup	ENSMUST00000025253	Prrc2a,frameshift_variant,p.Gln1139ThrfsTer66,ENSMUST00000025253,NM_001199044.1,NM_020027.3;Prrc2a,frameshift_variant,p.Gln1084ThrfsTer66,ENSMUST00000174805,;Prrc2a,downstream_gene_variant,,ENSMUST00000172929,;Prrc2a,upstream_gene_variant,,ENSMUST00000174386,;	G	ENSMUSG00000024393	ENSMUST00000025253	Transcript	frameshift_variant		protein_coding	YES	HIGH	insertion	GTG	35156259
CT010467.1	chr17	39843826	39843826	5'Flank	SNP	C	C	T	rs108589785	mouse1_RT3	mouse1_normal	C	C		ENSMUST00000198477	CT010467.1,upstream_gene_variant,,ENSMUST00000198477,;CT010467.2,downstream_gene_variant,,ENSMUST00000205406,;,regulatory_region_variant,,ENSMUSR00000595179,;,regulatory_region_variant,,ENSMUSR00000595180,;	T	ENSMUSG00000106106	ENSMUST00000198477	Transcript	upstream_gene_variant	rs108589785	rRNA	YES	MODIFIER	SNV	TCG	39843826
CT010467.1	chr17	39843846	39843846	5'Flank	SNP	G	G	T	rs108370383	mouse1_RT3	mouse1_normal	G	G		ENSMUST00000198477	CT010467.1,upstream_gene_variant,,ENSMUST00000198477,;CT010467.2,downstream_gene_variant,,ENSMUST00000205406,;,regulatory_region_variant,,ENSMUSR00000595179,;,regulatory_region_variant,,ENSMUSR00000595180,;	T	ENSMUSG00000106106	ENSMUST00000198477	Transcript	upstream_gene_variant	rs108370383	rRNA	YES	MODIFIER	SNV	TGG	39843846
Cyp39a1	chr17	43691470	43691473	Intron	DEL	CACA	CACA	-	novel	mouse1_RT3	mouse1_normal	CACA	CACA	c.739-122_739-119del	ENSMUST00000170988	Cyp39a1,intron_variant,,ENSMUST00000170988,NM_018887.4;Cyp39a1,intron_variant,,ENSMUST00000233437,NM_001285947.1;Cyp39a1,intron_variant,,ENSMUST00000233627,NM_001285948.1;	-	ENSMUSG00000023963	ENSMUST00000170988	Transcript	intron_variant		protein_coding	YES	MODIFIER	deletion	CGCACAC	43691469
Mrpl2	chr17	46648934	46648935	Intron	INS	-	-	C	rs1132871004	mouse1_RT3	mouse1_normal	-	-	c.635-94dup	ENSMUST00000002844	Mrpl2,intron_variant,,ENSMUST00000002844,NM_001316742.1,NM_025302.4;Mrpl2,intron_variant,,ENSMUST00000113429,;Mrpl2,intron_variant,,ENSMUST00000113430,;Klc4,upstream_gene_variant,,ENSMUST00000003642,NM_029091.3;Cul7,upstream_gene_variant,,ENSMUST00000043464,NM_025611.5;Klc4,upstream_gene_variant,,ENSMUST00000233974,NM_001357130.1;Cul7,upstream_gene_variant,,ENSMUST00000144966,;Mrpl2,upstream_gene…	C	ENSMUSG00000002767	ENSMUST00000002844	Transcript	intron_variant	rs1132871004	protein_coding	YES	MODIFIER	insertion	TGC	46648934
Kif6	chr17	49871127	49871127	Intron	DEL	G	G	-	rs233481340	mouse1_RT3	mouse1_normal	G	G	c.1855+189del	ENSMUST00000162854	Kif6,intron_variant,,ENSMUST00000162854,NM_177052.3;	-	ENSMUSG00000023999	ENSMUST00000162854	Transcript	intron_variant	rs233481340	protein_coding	YES	MODIFIER	deletion	GAGG	49871126
Gm49914	chr17	53304315	53304315	RNA	SNP	A	A	G	novel	mouse1_RT3	mouse1_normal	A	A	n.93T>C	ENSMUST00000233402	Gm49914,non_coding_transcript_exon_variant,,ENSMUST00000233402,;	G	ENSMUSG00000117089	ENSMUST00000233402	Transcript	non_coding_transcript_exon_variant		processed_pseudogene	YES	MODIFIER	SNV	TAC	53304315
Stap2	chr17	55999543	55999543	Intron	SNP	A	A	G	novel	mouse1_RT3	mouse1_normal	A	A	c.829+200T>C	ENSMUST00000043785	Stap2,intron_variant,,ENSMUST00000043785,NM_145934.3;Fsd1,downstream_gene_variant,,ENSMUST00000011733,NM_183178.2;Fsd1,downstream_gene_variant,,ENSMUST00000233361,;Stap2,intron_variant,,ENSMUST00000233494,;Stap2,intron_variant,,ENSMUST00000233977,;Stap2,upstream_gene_variant,,ENSMUST00000233528,;Fsd1,downstream_gene_variant,,ENSMUST00000233973,;,regulatory_region_variant,,ENSMUSR00000597192,;	G	ENSMUSG00000038781	ENSMUST00000043785	Transcript	intron_variant		protein_coding	YES	MODIFIER	SNV	TAG	55999543
Safb	chr17	56605174	56605175	Intron	INS	-	-	G	novel	mouse1_RT3	mouse1_normal	-	-	c.2401-103dup	ENSMUST00000095224	Safb,intron_variant,,ENSMUST00000095224,NM_001163300.1;Safb,intron_variant,,ENSMUST00000182533,NM_001374619.1;Micos13,downstream_gene_variant,,ENSMUST00000052832,NM_153152.4;Micos13,downstream_gene_variant,,ENSMUST00000233103,;Micos13,downstream_gene_variant,,ENSMUST00000233235,;Micos13,downstream_gene_variant,,ENSMUST00000233299,;Safb,intron_variant,,ENSMUST00000182378,;Safb,intron_variant,,ENSM…	G	ENSMUSG00000071054	ENSMUST00000095224	Transcript	intron_variant		protein_coding	YES	MODIFIER	insertion	GAG	56605174
Tubb4a	chr17	57086187	57086188	Intron	INS	-	-	C	rs214493507	mouse1_RT3	mouse1_normal	-	-	c.166+43dup	ENSMUST00000071135	Tubb4a,intron_variant,,ENSMUST00000071135,NM_009451.4;	C	ENSMUSG00000062591	ENSMUST00000071135	Transcript	intron_variant	rs214493507	protein_coding	YES	MODIFIER	insertion	TGC	57086187
Map3k8	chr18	4340755	4340755	Silent	SNP	C	C	T	novel	mouse1_RT3	mouse1_normal	C	C	c.558G>A	ENSMUST00000025078	Map3k8,synonymous_variant,p.Arg186=,ENSMUST00000025078,NM_007746.2;Map3k8,upstream_gene_variant,,ENSMUST00000105472,;Map3k8,intron_variant,,ENSMUST00000173930,;	T	ENSMUSG00000024235	ENSMUST00000025078	Transcript	synonymous_variant		protein_coding	YES	LOW	SNV	GCC	4340755
Kctd1	chr18	15007721	15007721	Missense_Mutation	SNP	T	T	C	novel	mouse1_RT3	mouse1_normal	T	T	c.1951A>G	ENSMUST00000168989	Kctd1,missense_variant,p.Thr651Ala,ENSMUST00000168989,NM_001142731.1;Kctd1,missense_variant,p.Thr55Ala,ENSMUST00000025992,NM_134112.5;Kctd1,missense_variant,p.Thr47Ala,ENSMUST00000234864,;4933424G05Rik,intron_variant,,ENSMUST00000234445,;Kctd1,non_coding_transcript_exon_variant,,ENSMUST00000234221,;Kctd1,non_coding_transcript_exon_variant,,ENSMUST00000234685,;Mrpl27-ps,upstream_gene_variant,,ENSM…	C	ENSMUSG00000036225	ENSMUST00000168989	Transcript	missense_variant		protein_coding	YES	MODERATE	SNV	GTG	15007721
Dsg1a	chr18	20322200	20322200	Missense_Mutation	SNP	C	C	A	novel	mouse1_RT3	mouse1_normal	C	C	c.220C>A	ENSMUST00000077146	Dsg1a,missense_variant,p.His74Asn,ENSMUST00000077146,NM_010079.2;	A	ENSMUSG00000069441	ENSMUST00000077146	Transcript	missense_variant		protein_coding	YES	MODERATE	SNV	TCA	20322200
Lars	chr18	42216634	42216634	Intron	SNP	A	A	T	novel	mouse1_RT3	mouse1_normal	A	A	c.2886+218T>A	ENSMUST00000097590	Lars,intron_variant,,ENSMUST00000097590,NM_134137.3;Lars,intron_variant,,ENSMUST00000235845,;Lars,intron_variant,,ENSMUST00000237587,;Lars,downstream_gene_variant,,ENSMUST00000236226,;Lars,upstream_gene_variant,,ENSMUST00000237882,;	T	ENSMUSG00000024493	ENSMUST00000097590	Transcript	intron_variant		protein_coding	YES	MODIFIER	SNV	AAC	42216634
Ndst1	chr18	60688874	60688875	3'UTR	INS	-	-	G	rs225074317	mouse1_RT3	mouse1_normal	-	-	c.*370dup	ENSMUST00000237783	Ndst1,3_prime_UTR_variant,,ENSMUST00000237783,NM_008306.5;Ndst1,3_prime_UTR_variant,,ENSMUST00000169273,NM_001348100.1,NM_001348101.1,NM_001348102.1,NM_001348103.1;Ndst1,intron_variant,,ENSMUST00000235795,;Ndst1,downstream_gene_variant,,ENSMUST00000237572,;	G	ENSMUSG00000054008	ENSMUST00000237783	Transcript	3_prime_UTR_variant	rs225074317	protein_coding	YES	MODIFIER	insertion	GAG	60688874
Mapk4	chr18	73930748	73930749	Frame_Shift_Ins	INS	-	-	G	novel	mouse1_RT3	mouse1_normal	-	-	c.1401dup	ENSMUST00000091851	Mapk4,frameshift_variant,p.Arg468GlnfsTer12,ENSMUST00000091851,NM_172632.2,NM_001360936.1;Mapk4,3_prime_UTR_variant,,ENSMUST00000159162,;Mapk4,3_prime_UTR_variant,,ENSMUST00000162863,;	G	ENSMUSG00000024558	ENSMUST00000091851	Transcript	frameshift_variant		protein_coding	YES	HIGH	insertion	CTG	73930748
Setbp1	chr18	78858973	78858973	Missense_Mutation	SNP	G	G	A	novel	mouse1_RT3	mouse1_normal	G	G	c.1478C>T	ENSMUST00000025430	Setbp1,missense_variant,p.Pro493Leu,ENSMUST00000025430,NM_053099.2;	A	ENSMUSG00000024548	ENSMUST00000025430	Transcript	missense_variant		protein_coding	YES	MODERATE	SNV	CGG	78858973
Map3k11	chr19	5690879	5690880	Frame_Shift_Ins	INS	-	-	C	novel	mouse1_RT3	mouse1_normal	-	-	c.640dup	ENSMUST00000004156	Map3k11,frameshift_variant,p.His214ProfsTer20,ENSMUST00000004156,NM_022012.3;Pcnx3,upstream_gene_variant,,ENSMUST00000068169,;Pcnx3,upstream_gene_variant,,ENSMUST00000113615,NM_144868.3;Map3k11,upstream_gene_variant,,ENSMUST00000235661,;Gm50315,upstream_gene_variant,,ENSMUST00000237906,;Map3k11,downstream_gene_variant,,ENSMUST00000235727,;Map3k11,downstream_gene_variant,,ENSMUST00000237032,;Map3k…	C	ENSMUSG00000004054	ENSMUST00000004156	Transcript	frameshift_variant		protein_coding	YES	HIGH	insertion	TGC	5690879
Pola2	chr19	5942088	5942088	Missense_Mutation	SNP	C	C	T	novel	mouse1_RT3	mouse1_normal	C	C	c.1555G>A	ENSMUST00000025752	Pola2,missense_variant,p.Ala519Thr,ENSMUST00000025752,NM_008893.3;Pola2,missense_variant,p.Ala519Thr,ENSMUST00000165143,NM_001164057.1;Pola2,missense_variant,p.Ala358Thr,ENSMUST00000235535,;Pola2,non_coding_transcript_exon_variant,,ENSMUST00000237735,;Pola2,downstream_gene_variant,,ENSMUST00000235790,;Pola2,downstream_gene_variant,,ENSMUST00000236089,;Pola2,downstream_gene_variant,,ENSMUST0000023…	T	ENSMUSG00000024833	ENSMUST00000025752	Transcript	missense_variant		protein_coding	YES	MODERATE	SNV	GCC	5942088
Sf1	chr19	6372714	6372714	Intron	SNP	T	T	C	novel	mouse1_RT3	mouse1_normal	T	T	c.887+89T>C	ENSMUST00000131252	Sf1,intron_variant,,ENSMUST00000113487,NM_011750.2;Sf1,intron_variant,,ENSMUST00000113488,;Sf1,intron_variant,,ENSMUST00000113489,NM_001360393.1;Sf1,intron_variant,,ENSMUST00000131252,NM_001110791.1;Sf1,upstream_gene_variant,,ENSMUST00000124667,;Sf1,upstream_gene_variant,,ENSMUST00000125516,;Sf1,downstream_gene_variant,,ENSMUST00000155973,;Sf1,upstream_gene_variant,,ENSMUST00000162237,;Sf1,downst…	C	ENSMUSG00000024949	ENSMUST00000131252	Transcript	intron_variant		protein_coding	YES	MODIFIER	SNV	ATG	6372714
Fkbp2	chr19	6977843	6977844	3'UTR	INS	-	-	G	novel	mouse1_RT3	mouse1_normal	-	-	c.*29dup	ENSMUST00000177752	Fkbp2,3_prime_UTR_variant,,ENSMUST00000238181,NM_001370419.1;Fkbp2,3_prime_UTR_variant,,ENSMUST00000177752,NM_001166368.2,NM_001360286.1;Fkbp2,3_prime_UTR_variant,,ENSMUST00000070878,NM_008020.4,NM_001360288.1;Vegfb,downstream_gene_variant,,ENSMUST00000025914,NM_011697.3;Ppp1r14b,downstream_gene_variant,,ENSMUST00000070850,NM_008889.2;Vegfb,downstream_gene_variant,,ENSMUST00000130048,NM_001185164…	G	ENSMUSG00000056629	ENSMUST00000177752	Transcript	3_prime_UTR_variant		protein_coding	YES	MODIFIER	insertion	ACG	6977843
Mark2	chr19	7290360	7290360	Nonsense_Mutation	SNP	T	T	A	novel	mouse1_RT3	mouse1_normal	T	T	c.244A>T	ENSMUST00000165965	Mark2,stop_gained,p.Lys82Ter,ENSMUST00000032557,NM_001080389.2;Mark2,stop_gained,p.Lys82Ter,ENSMUST00000164205,NM_001080388.2;Mark2,stop_gained,p.Lys49Ter,ENSMUST00000025921,NM_001080390.2;Mark2,stop_gained,p.Lys82Ter,ENSMUST00000165286,;Mark2,stop_gained,p.Lys82Ter,ENSMUST00000165965,;Mark2,stop_gained,p.Lys82Ter,ENSMUST00000051711,NM_007928.3;Mark2,stop_gained,p.Lys73Ter,ENSMUST00000171721,;Mar…	A	ENSMUSG00000024969	ENSMUST00000165965	Transcript	stop_gained		protein_coding	YES	HIGH	SNV	TTC	7290360
Slc22a8	chr19	8610348	8610348	3'UTR	SNP	C	C	T	novel	mouse1_RT3	mouse1_normal	C	C	c.*71C>T	ENSMUST00000010251	Slc22a8,3_prime_UTR_variant,,ENSMUST00000010251,NM_031194.5,NM_001164635.1;Slc22a8,3_prime_UTR_variant,,ENSMUST00000170817,NM_001164634.1;	T	ENSMUSG00000063796	ENSMUST00000010251	Transcript	3_prime_UTR_variant		protein_coding	YES	MODIFIER	SNV	TCG	8610348
Polr2g	chr19	8793533	8793533	Intron	SNP	T	T	C	novel	mouse1_RT3	mouse1_normal	T	T	c.505+93A>G	ENSMUST00000096261	Polr2g,intron_variant,,ENSMUST00000096261,NM_026329.2;Polr2g,intron_variant,,ENSMUST00000235964,;Polr2g,downstream_gene_variant,,ENSMUST00000236566,;Polr2g,downstream_gene_variant,,ENSMUST00000237207,;Gm50131,upstream_gene_variant,,ENSMUST00000237376,;	C	ENSMUSG00000071662	ENSMUST00000096261	Transcript	intron_variant		protein_coding	YES	MODIFIER	SNV	CTG	8793533
Stxbp3-ps	chr19	9558980	9558980	Intron	SNP	C	C	T	rs1133834433	mouse1_RT3	mouse1_normal	C	C	n.72+132G>A	ENSMUST00000090527	Stxbp3-ps,intron_variant,,ENSMUST00000090527,;	T	ENSMUSG00000071640	ENSMUST00000090527	Transcript	intron_variant,non_coding_transcript_variant	rs1133834433	processed_pseudogene	YES	MODIFIER	SNV	GCG	9558980
[truncated: 1,826 more rows]
