# Supplementary material for: Mesenchymal tumor cells drive adaptive resistance of Trp53−/− breast tumor cells to inactivated mutant Kras
Source: Mol Oncol. 2022 Apr 23;16(17):3128–45. doi: 10.1002/1878-0261.13220 (PMC9441006; doi:10.1002/1878-0261.13220)
Supplement: Supplementary file 8 — Table S2. Overview of genes with nonsynonymous mutations and information on their human homolog pan and breast cancer driver status. [file MOL2-16-3128-s009.xlsx]

## Sheet: Table S2
Hugo_Symbol	Variant_Classification	Tumor Sample	Drivers: breast cancer/pan-cancer [1]	Drivers: Gynecologic and breast cancers [96]	Significantly mutated genes in breast cancer [4]
Prrc2a	Frame_Shift_Ins	mouse1_PT
Ankrd17	Frame_Shift_Del	mouse1_PT
Tnrc18	Frame_Shift_Ins	mouse1_PT
Tet3	Frame_Shift_Ins	mouse1_PT
Stat4	Missense_Mutation	mouse1_PT
Spock2	Missense_Mutation	mouse1_PT
Ighv1-55	Missense_Mutation	mouse1_PT
Egflam	Missense_Mutation	mouse1_PT
Smok2a	Missense_Mutation	mouse1_PT
Vmn2r117	Missense_Mutation	mouse1_PT
Dsg1a	Missense_Mutation	mouse1_PT
Trpm6	Missense_Mutation	mouse1_PT
Vim	Missense_Mutation	mouse1_PT
Eif2ak4	Missense_Mutation	mouse1_PT
Anapc4	Missense_Mutation	mouse1_PT
Noc4l	Missense_Mutation	mouse1_PT
1700123K08Rik	Missense_Mutation	mouse1_PT
Washc2	Missense_Mutation	mouse1_PT
Gm15922	Missense_Mutation	mouse1_PT
Vmn2r65	Missense_Mutation	mouse1_PT
Ankrd11	Missense_Mutation	mouse1_PT
4933428G20Rik	Frame_Shift_Ins	mouse1_RT1
Map1b	Frame_Shift_Ins	mouse1_RT1
Jph4	Frame_Shift_Ins	mouse1_RT1
Gpr18	Frame_Shift_Ins	mouse1_RT1
Wiz	Frame_Shift_Ins	mouse1_RT1
Prrc2a	Frame_Shift_Ins	mouse1_RT1
Pcdh1	Frame_Shift_Ins	mouse1_RT1
Doc2g	Frame_Shift_Ins	mouse1_RT1
Map3k11	Frame_Shift_Ins	mouse1_RT1
Slit1	Frame_Shift_Ins	mouse1_RT1
Baz2b	Frame_Shift_Ins	mouse1_RT1
Lingo4	Frame_Shift_Ins	mouse1_RT1
Cgn	Frame_Shift_Ins	mouse1_RT1
Itga10	Frame_Shift_Ins	mouse1_RT1
Clca2	Frame_Shift_Del	mouse1_RT1
Pigo	Frame_Shift_Ins	mouse1_RT1
Ankrd17	Frame_Shift_Del	mouse1_RT1
Nyap1	Frame_Shift_Ins	mouse1_RT1
Rab11fip5	Frame_Shift_Ins	mouse1_RT1
Shisa7	Frame_Shift_Ins	mouse1_RT1
Kmt2b	Frame_Shift_Ins	mouse1_RT1	PANCAN
Scaf1	Frame_Shift_Ins	mouse1_RT1
Inppl1	Frame_Shift_Ins	mouse1_RT1	PANCAN
Dchs1	Frame_Shift_Ins	mouse1_RT1
Tbx6	Frame_Shift_Ins	mouse1_RT1
Plekhg4	Frame_Shift_Ins	mouse1_RT1
Stat4	Missense_Mutation	mouse1_RT1
Alppl2	Missense_Mutation	mouse1_RT1
Cabin1	Missense_Mutation	mouse1_RT1
Olfr320	Missense_Mutation	mouse1_RT1
Olfr381	Missense_Mutation	mouse1_RT1
Tmem132e	Missense_Mutation	mouse1_RT1
Ighv1-39	Missense_Mutation	mouse1_RT1
Egflam	Missense_Mutation	mouse1_RT1
Kcns2	Missense_Mutation	mouse1_RT1
Muc4	Missense_Mutation	mouse1_RT1
Vmn2r117	Missense_Mutation	mouse1_RT1
Dsg1a	Missense_Mutation	mouse1_RT1
Trpm6	Missense_Mutation	mouse1_RT1
Olfr353	Missense_Mutation	mouse1_RT1
Ttn	Missense_Mutation	mouse1_RT1
Skil	Missense_Mutation	mouse1_RT1
Trpc4	Missense_Mutation	mouse1_RT1
Pqlc2	Missense_Mutation	mouse1_RT1
Padi3	Missense_Mutation	mouse1_RT1
Armc10	Missense_Mutation	mouse1_RT1
Noc4l	Missense_Mutation	mouse1_RT1
1700123K08Rik	Missense_Mutation	mouse1_RT1
Ppp1r3a	Missense_Mutation	mouse1_RT1
Washc2	Missense_Mutation	mouse1_RT1
Gm15922	Missense_Mutation	mouse1_RT1
Sbk2	Missense_Mutation	mouse1_RT1
Vmn2r65	Missense_Mutation	mouse1_RT1
Umod	Missense_Mutation	mouse1_RT1
Itgax	Missense_Mutation	mouse1_RT1
Gm7579	Missense_Mutation	mouse1_RT1
Sall1	Missense_Mutation	mouse1_RT1
Alas1	Missense_Mutation	mouse1_RT1
BC048562	Missense_Mutation	mouse1_RT1
Spin2f	Missense_Mutation	mouse1_RT1
Espnl	Frame_Shift_Ins	mouse1_RT2
Rmnd5b	Frame_Shift_Ins	mouse1_RT2
Nlrp3	Frame_Shift_Ins	mouse1_RT2
Scn4a	Nonsense_Mutation	mouse1_RT2
Cdh24	Frame_Shift_Ins	mouse1_RT2
Scrib	Frame_Shift_Ins	mouse1_RT2
Vmn2r114	Frame_Shift_Del	mouse1_RT2
Axin1	Frame_Shift_Ins	mouse1_RT2	PANCAN
Myom1	Frame_Shift_Ins	mouse1_RT2
Myom1	Frame_Shift_Ins	mouse1_RT2
Heatr5b	Frame_Shift_Ins	mouse1_RT2
Man1b1	Frame_Shift_Ins	mouse1_RT2
Adamtsl4	Frame_Shift_Ins	mouse1_RT2
Itga10	Frame_Shift_Ins	mouse1_RT2
Masp2	Frame_Shift_Ins	mouse1_RT2
Ankrd17	Frame_Shift_Del	mouse1_RT2
Oas3	Frame_Shift_Ins	mouse1_RT2
Nsun5	Frame_Shift_Ins	mouse1_RT2
Pom121	Frame_Shift_Ins	mouse1_RT2
Gipr	Frame_Shift_Ins	mouse1_RT2
Clasrp	Frame_Shift_Ins	mouse1_RT2
Cog4	Frame_Shift_Ins	mouse1_RT2
Cdh15	Frame_Shift_Ins	mouse1_RT2
Kmt2a	Frame_Shift_Ins	mouse1_RT2	PANCAN
Tex12	Splice_Site	mouse1_RT2
Slitrk4	Frame_Shift_Del	mouse1_RT2
4931408C20Rik	Missense_Mutation	mouse1_RT2
Stat4	Missense_Mutation	mouse1_RT2
Mroh2a	Missense_Mutation	mouse1_RT2
Recql5	Missense_Mutation	mouse1_RT2
Dnah17	Missense_Mutation	mouse1_RT2
Nsd1	Missense_Mutation	mouse1_RT2	PANCAN
Adam28	Missense_Mutation	mouse1_RT2
Egflam	Missense_Mutation	mouse1_RT2
Parp10	Missense_Mutation	mouse1_RT2
Muc4	Missense_Mutation	mouse1_RT2
Vmn2r114	Missense_Mutation	mouse1_RT2
Vmn2r116	Missense_Mutation	mouse1_RT2
Ift140	Missense_Mutation	mouse1_RT2
Vit	Missense_Mutation	mouse1_RT2
Srbd1	Missense_Mutation	mouse1_RT2
Dsg1a	Missense_Mutation	mouse1_RT2
Pdzd8	Missense_Mutation	mouse1_RT2
Prkcq	Missense_Mutation	mouse1_RT2
Lrp2	Missense_Mutation	mouse1_RT2
Uckl1	Missense_Mutation	mouse1_RT2
Trim46	Missense_Mutation	mouse1_RT2
Musk	Missense_Mutation	mouse1_RT2
Gm13212	Missense_Mutation	mouse1_RT2
Noc4l	Missense_Mutation	mouse1_RT2
Tmem270	Missense_Mutation	mouse1_RT2
Trim56	Missense_Mutation	mouse1_RT2
Dnah6	Missense_Mutation	mouse1_RT2
Shq1	Missense_Mutation	mouse1_RT2
Tada3	Missense_Mutation	mouse1_RT2
Tmcc1	Missense_Mutation	mouse1_RT2
Washc2	Missense_Mutation	mouse1_RT2
Clec2e	Missense_Mutation	mouse1_RT2
Caprin2	Missense_Mutation	mouse1_RT2
Gm15922	Missense_Mutation	mouse1_RT2
Kcnc3	Missense_Mutation	mouse1_RT2
Vmn2r65	Missense_Mutation	mouse1_RT2
Stx4a	Missense_Mutation	mouse1_RT2
Xkr5	Missense_Mutation	mouse1_RT2
Gramd1b	Missense_Mutation	mouse1_RT2
Arcn1	In_Frame_Del	mouse1_RT2
Arcn1	Missense_Mutation	mouse1_RT2
Nxpe2	Missense_Mutation	mouse1_RT2
Sema3f	Missense_Mutation	mouse1_RT2
Espnl	Frame_Shift_Ins	mouse1_RT3
Sox13	Frame_Shift_Ins	mouse1_RT3
Dusp27	Frame_Shift_Ins	mouse1_RT3
Sp2	Frame_Shift_Ins	mouse1_RT3
Mpp5	Nonsense_Mutation	mouse1_RT3
Map3k9	Frame_Shift_Ins	mouse1_RT3
Ism2	Frame_Shift_Ins	mouse1_RT3
Dnah11	Frame_Shift_Ins	mouse1_RT3
Map1b	Frame_Shift_Ins	mouse1_RT3
Cdh24	Frame_Shift_Ins	mouse1_RT3
Dmtn	Frame_Shift_Ins	mouse1_RT3
Gpr18	Frame_Shift_Ins	mouse1_RT3
Scrib	Frame_Shift_Ins	mouse1_RT3
Urb1	Frame_Shift_Ins	mouse1_RT3
Capn15	Frame_Shift_Ins	mouse1_RT3
Prrc2a	Frame_Shift_Ins	mouse1_RT3
Mapk4	Frame_Shift_Ins	mouse1_RT3
Map3k11	Frame_Shift_Ins	mouse1_RT3
Mark2	Nonsense_Mutation	mouse1_RT3
Zgpat	Frame_Shift_Ins	mouse1_RT3
Flg2	Frame_Shift_Del	mouse1_RT3
Itga10	Frame_Shift_Ins	mouse1_RT3
Pigo	Frame_Shift_Ins	mouse1_RT3
Spen	Frame_Shift_Ins	mouse1_RT3
Ankrd17	Frame_Shift_Del	mouse1_RT3
Actl6b	Frame_Shift_Ins	mouse1_RT3
Tet3	Frame_Shift_Ins	mouse1_RT3
Rab11fip5	Frame_Shift_Ins	mouse1_RT3
Bhlhe40	Frame_Shift_Ins	mouse1_RT3
Shisa7	Frame_Shift_Ins	mouse1_RT3
Inppl1	Frame_Shift_Ins	mouse1_RT3	PANCAN
Xntrpc	Frame_Shift_Ins	mouse1_RT3
Ankle1	Frame_Shift_Ins	mouse1_RT3
Tbc1d9	Nonsense_Mutation	mouse1_RT3
Plekhg4	Frame_Shift_Ins	mouse1_RT3
Slc9a2	Missense_Mutation	mouse1_RT3
Stat4	Missense_Mutation	mouse1_RT3
Eef1aknmt	Missense_Mutation	mouse1_RT3
Smtn	Missense_Mutation	mouse1_RT3
Dnah2	Missense_Mutation	mouse1_RT3
Rnd2	Missense_Mutation	mouse1_RT3
Cd300c	Missense_Mutation	mouse1_RT3
Myo15b	Missense_Mutation	mouse1_RT3
Gm21319	Missense_Mutation	mouse1_RT3
Dnah11	Missense_Mutation	mouse1_RT3
Adgrv1	Missense_Mutation	mouse1_RT3
Fgf14	Missense_Mutation	mouse1_RT3
Egflam	Missense_Mutation	mouse1_RT3
Muc4	Missense_Mutation	mouse1_RT3
Polq	Missense_Mutation	mouse1_RT3	PANCAN
Tsc2	Missense_Mutation	mouse1_RT3
Dnah8	Missense_Mutation	mouse1_RT3
Kctd1	Missense_Mutation	mouse1_RT3
Dsg1a	Missense_Mutation	mouse1_RT3
Setbp1	Missense_Mutation	mouse1_RT3	PANCAN
Pola2	Missense_Mutation	mouse1_RT3
Trpm6	Missense_Mutation	mouse1_RT3
Xirp2	Missense_Mutation	mouse1_RT3
Osbpl6	Missense_Mutation	mouse1_RT3
Fshb	Missense_Mutation	mouse1_RT3
Polr1b	Missense_Mutation	mouse1_RT3
Asic5	Missense_Mutation	mouse1_RT3
Chd5	Missense_Mutation	mouse1_RT3
Gm21190	Missense_Mutation	mouse1_RT3
Noc4l	Missense_Mutation	mouse1_RT3
1700123K08Rik	Missense_Mutation	mouse1_RT3
Cyp3a44	Missense_Mutation	mouse1_RT3
Strap	Missense_Mutation	mouse1_RT3
Gm15922	Missense_Mutation	mouse1_RT3
4632433K11Rik	Missense_Mutation	mouse1_RT3
Vmn2r65	Missense_Mutation	mouse1_RT3
Dgat2	Missense_Mutation	mouse1_RT3
Itgax	Missense_Mutation	mouse1_RT3
Gm7579	Missense_Mutation	mouse1_RT3
1110032A03Rik	Missense_Mutation	mouse1_RT3
Hemk1	Missense_Mutation	mouse1_RT3
Apool	Missense_Mutation	mouse1_RT3
Ptprn	Frame_Shift_Ins	mouse2_PT
Cbll1	Frame_Shift_Ins	mouse2_PT
Cts8	Nonsense_Mutation	mouse2_PT
Krt87	Frame_Shift_Ins	mouse2_PT
Mta3	Frame_Shift_Del	mouse2_PT
Gm5096	Frame_Shift_Del	mouse2_PT
4921509C19Rik	Frame_Shift_Ins	mouse2_PT
Plekhm3	Missense_Mutation	mouse2_PT
Mroh2a	Missense_Mutation	mouse2_PT
Mroh2a	Missense_Mutation	mouse2_PT
Mroh2a	Missense_Mutation	mouse2_PT
Mroh2a	Missense_Mutation	mouse2_PT
Mroh2a	Missense_Mutation	mouse2_PT
Mier2	Missense_Mutation	mouse2_PT
Arhgap44	Missense_Mutation	mouse2_PT
Nlrp1b	In_Frame_Del	mouse2_PT
Slfn8	Missense_Mutation	mouse2_PT
Gm11937	Missense_Mutation	mouse2_PT
Jup	Missense_Mutation	mouse2_PT
Mis18bp1	Missense_Mutation	mouse2_PT
Wdr89	Missense_Mutation	mouse2_PT
Zbtb25	Missense_Mutation	mouse2_PT
Slc8a3	Missense_Mutation	mouse2_PT
Rps18-ps5	Missense_Mutation	mouse2_PT
Il6st	Missense_Mutation	mouse2_PT
Mcidas	Missense_Mutation	mouse2_PT
Rictor	Missense_Mutation	mouse2_PT
4921524L21Rik	Missense_Mutation	mouse2_PT
Dhtkd1	Missense_Mutation	mouse2_PT
Cog6	Missense_Mutation	mouse2_PT
Cpne3	Missense_Mutation	mouse2_PT
Speer4e	Missense_Mutation	mouse2_PT
Ppp1r15a	Missense_Mutation	mouse2_PT
Gm49368	Missense_Mutation	mouse2_PT
Muc2	Missense_Mutation	mouse2_PT
Dbndd1	Missense_Mutation	mouse2_PT
Arcn1	In_Frame_Del	mouse2_PT
Arcn1	Missense_Mutation	mouse2_PT
Anxa2	Missense_Mutation	mouse2_PT
Dppa5a	Missense_Mutation	mouse2_PT
Dppa5a	Missense_Mutation	mouse2_PT
Ighg3	Frame_Shift_Ins	mouse2_RT1
Kmt2d	Frame_Shift_Ins	mouse2_RT1	PANCAN
Rpl7l1	Nonsense_Mutation	mouse2_RT1
Gm5096	Frame_Shift_Del	mouse2_RT1
Spen	Frame_Shift_Ins	mouse2_RT1
Msi1	Frame_Shift_Ins	mouse2_RT1
Plekhm3	Missense_Mutation	mouse2_RT1
Mroh2a	Missense_Mutation	mouse2_RT1
Mroh2a	Missense_Mutation	mouse2_RT1
Mroh2a	Missense_Mutation	mouse2_RT1
Mroh2a	Missense_Mutation	mouse2_RT1
Mroh2a	Missense_Mutation	mouse2_RT1
Mroh2a	Missense_Mutation	mouse2_RT1
Mroh2a	Missense_Mutation	mouse2_RT1
Mterf4	Missense_Mutation	mouse2_RT1
Ush2a	Missense_Mutation	mouse2_RT1			USH2A
Rsph4a	Missense_Mutation	mouse2_RT1
Duxf3	Missense_Mutation	mouse2_RT1
Duxf3	Missense_Mutation	mouse2_RT1
Mier2	Missense_Mutation	mouse2_RT1
Hnrnpab	Missense_Mutation	mouse2_RT1
Arhgap44	Missense_Mutation	mouse2_RT1
Nlrp1b	In_Frame_Del	mouse2_RT1
Slfn8	Missense_Mutation	mouse2_RT1
Gm11937	Missense_Mutation	mouse2_RT1
Mis18bp1	Missense_Mutation	mouse2_RT1
Wdr89	Missense_Mutation	mouse2_RT1
Zbtb25	Missense_Mutation	mouse2_RT1
Slc8a3	Missense_Mutation	mouse2_RT1
Pcsk1	Missense_Mutation	mouse2_RT1
Naip6	Missense_Mutation	mouse2_RT1
Il6st	Missense_Mutation	mouse2_RT1
Mcidas	Missense_Mutation	mouse2_RT1
Adamdec1	Missense_Mutation	mouse2_RT1
Rictor	Missense_Mutation	mouse2_RT1
Vmn2r115	Missense_Mutation	mouse2_RT1
4921524L21Rik	Missense_Mutation	mouse2_RT1
Asxl3	Missense_Mutation	mouse2_RT1
Fign	Missense_Mutation	mouse2_RT1
Olfr1087	Missense_Mutation	mouse2_RT1
Olfr1087	Missense_Mutation	mouse2_RT1
Accs	Missense_Mutation	mouse2_RT1
Olfr1280	Missense_Mutation	mouse2_RT1
Tgm3	Missense_Mutation	mouse2_RT1
Cog6	Missense_Mutation	mouse2_RT1
Pkn2	Missense_Mutation	mouse2_RT1
Pkn2	Missense_Mutation	mouse2_RT1
Cpne3	Missense_Mutation	mouse2_RT1
Msantd3	Missense_Mutation	mouse2_RT1
Ociad2	Missense_Mutation	mouse2_RT1
Zkscan14	Missense_Mutation	mouse2_RT1
Vmn1r35	Missense_Mutation	mouse2_RT1
Tas2r107	Missense_Mutation	mouse2_RT1
Gm5591	Missense_Mutation	mouse2_RT1
Gm49368	Missense_Mutation	mouse2_RT1
Muc2	Missense_Mutation	mouse2_RT1
Thap1	Missense_Mutation	mouse2_RT1
Col6a6	Missense_Mutation	mouse2_RT1
Hectd1	Frame_Shift_Del	mouse2_RT2
Map1b	Frame_Shift_Ins	mouse2_RT2
Krt87	Frame_Shift_Ins	mouse2_RT2
Mta3	Frame_Shift_Del	mouse2_RT2
Gm5096	Frame_Shift_Del	mouse2_RT2
Epb42	Splice_Site	mouse2_RT2
Pde4b	Frame_Shift_Ins	mouse2_RT2
Speer4d	Frame_Shift_Del	mouse2_RT2
Col19a1	Missense_Mutation	mouse2_RT2
Plekhm3	Missense_Mutation	mouse2_RT2
Mroh2a	Missense_Mutation	mouse2_RT2
Mroh2a	Missense_Mutation	mouse2_RT2
Mroh2a	Missense_Mutation	mouse2_RT2
Mroh2a	Missense_Mutation	mouse2_RT2
Mroh2a	Missense_Mutation	mouse2_RT2
Pcdh15	Missense_Mutation	mouse2_RT2
Mier2	Missense_Mutation	mouse2_RT2
Olfr791	Missense_Mutation	mouse2_RT2
Hnrnpab	Missense_Mutation	mouse2_RT2
Arhgap44	Missense_Mutation	mouse2_RT2
Slfn8	Missense_Mutation	mouse2_RT2
Gm11937	Missense_Mutation	mouse2_RT2
Mis18bp1	Missense_Mutation	mouse2_RT2
Ccdc175	Missense_Mutation	mouse2_RT2
Wdr89	Missense_Mutation	mouse2_RT2
Zbtb25	Missense_Mutation	mouse2_RT2
Slc8a3	Missense_Mutation	mouse2_RT2
Ighv1-7	Missense_Mutation	mouse2_RT2
Tmem161b	Missense_Mutation	mouse2_RT2
Naip6	Missense_Mutation	mouse2_RT2
Il6st	Missense_Mutation	mouse2_RT2
Mcidas	Missense_Mutation	mouse2_RT2
Rictor	Missense_Mutation	mouse2_RT2
Sec14l5	Missense_Mutation	mouse2_RT2
Pros1	Missense_Mutation	mouse2_RT2
Tmprss15	Missense_Mutation	mouse2_RT2
4921524L21Rik	Missense_Mutation	mouse2_RT2
Piezo2	Missense_Mutation	mouse2_RT2
Oacyl	Missense_Mutation	mouse2_RT2
Rnf165	Missense_Mutation	mouse2_RT2
Itga8	Missense_Mutation	mouse2_RT2
Lrp2	Missense_Mutation	mouse2_RT2
Gm10800	Missense_Mutation	mouse2_RT2
Olfr1280	Missense_Mutation	mouse2_RT2
Pcdh10	Missense_Mutation	mouse2_RT2
Cog6	Missense_Mutation	mouse2_RT2
Tdpoz6	Missense_Mutation	mouse2_RT2
Vtcn1	Missense_Mutation	mouse2_RT2
Cpne3	Missense_Mutation	mouse2_RT2
Zfp987	Missense_Mutation	mouse2_RT2
Pclo	Missense_Mutation	mouse2_RT2
Cacna2d1	Missense_Mutation	mouse2_RT2
Tmprss11a	Missense_Mutation	mouse2_RT2
Trbv26	Missense_Mutation	mouse2_RT2
Tas2r107	Missense_Mutation	mouse2_RT2
Vmn2r67	Missense_Mutation	mouse2_RT2
Gm49368	Missense_Mutation	mouse2_RT2
Muc2	Missense_Mutation	mouse2_RT2
Tma16	Missense_Mutation	mouse2_RT2
Dbndd1	Missense_Mutation	mouse2_RT2
Myo5c	Missense_Mutation	mouse2_RT2
Hnrnpab	Splice_Site	mouse2_RT3
Cbll1	Frame_Shift_Ins	mouse2_RT3
Ighg3	Frame_Shift_Ins	mouse2_RT3
Gpr18	Frame_Shift_Ins	mouse2_RT3
Krt87	Frame_Shift_Ins	mouse2_RT3
Gm5096	Frame_Shift_Del	mouse2_RT3
Ttn	Frame_Shift_Ins	mouse2_RT3
Ttn	Nonsense_Mutation	mouse2_RT3
Gm10800	Frame_Shift_Ins	mouse2_RT3
Gm10800	Frame_Shift_Del	mouse2_RT3
Gsap	Splice_Site	mouse2_RT3
Msi1	Frame_Shift_Ins	mouse2_RT3
Clasrp	Frame_Shift_Ins	mouse2_RT3
Plekhm3	Missense_Mutation	mouse2_RT3
Mroh2a	Missense_Mutation	mouse2_RT3
Mroh2a	Missense_Mutation	mouse2_RT3
Mroh2a	Missense_Mutation	mouse2_RT3
Mroh2a	Missense_Mutation	mouse2_RT3
Mroh2a	Missense_Mutation	mouse2_RT3
Mterf4	Missense_Mutation	mouse2_RT3
Duxf3	Missense_Mutation	mouse2_RT3
Duxf3	Missense_Mutation	mouse2_RT3
Chst3	Missense_Mutation	mouse2_RT3
Mier2	Missense_Mutation	mouse2_RT3
Arhgap44	Missense_Mutation	mouse2_RT3
Nlrp1b	In_Frame_Del	mouse2_RT3
Slfn8	Missense_Mutation	mouse2_RT3
Gm11937	Missense_Mutation	mouse2_RT3
Mis18bp1	Missense_Mutation	mouse2_RT3
Wdr89	Missense_Mutation	mouse2_RT3
Zbtb25	Missense_Mutation	mouse2_RT3
Slc8a3	Missense_Mutation	mouse2_RT3
Naip6	Missense_Mutation	mouse2_RT3
Il6st	Missense_Mutation	mouse2_RT3
Mcidas	Missense_Mutation	mouse2_RT3
Gzmk	Missense_Mutation	mouse2_RT3
Bap1	Missense_Mutation	mouse2_RT3	PANCAN
Adamdec1	Missense_Mutation	mouse2_RT3
Rictor	Missense_Mutation	mouse2_RT3
Spice1	Missense_Mutation	mouse2_RT3
Vmn2r106	Missense_Mutation	mouse2_RT3
Vmn2r115	Missense_Mutation	mouse2_RT3
Vmn2r117	Missense_Mutation	mouse2_RT3
H2-M2	Missense_Mutation	mouse2_RT3
4921524L21Rik	Missense_Mutation	mouse2_RT3
Asxl3	Missense_Mutation	mouse2_RT3
Lipo3	Missense_Mutation	mouse2_RT3
Dhtkd1	Missense_Mutation	mouse2_RT3
Plxdc2	Missense_Mutation	mouse2_RT3
Psd4	Missense_Mutation	mouse2_RT3
Fign	Missense_Mutation	mouse2_RT3
Ttn	Missense_Mutation	mouse2_RT3
Olfr1165-ps	Missense_Mutation	mouse2_RT3
Olfr1280	Missense_Mutation	mouse2_RT3
Crnkl1	Missense_Mutation	mouse2_RT3
Chd6	Missense_Mutation	mouse2_RT3
Zfhx4	Missense_Mutation	mouse2_RT3
Cog6	Missense_Mutation	mouse2_RT3
Cpne3	Missense_Mutation	mouse2_RT3
Col15a1	Missense_Mutation	mouse2_RT3
Astn2	Missense_Mutation	mouse2_RT3
Gsap	Missense_Mutation	mouse2_RT3
Kctd8	Missense_Mutation	mouse2_RT3
Zkscan14	Missense_Mutation	mouse2_RT3
Cyp3a44	Missense_Mutation	mouse2_RT3
Tas2r107	Missense_Mutation	mouse2_RT3
Myadm	Missense_Mutation	mouse2_RT3
Fam71e2	Missense_Mutation	mouse2_RT3
Zscan4d	Missense_Mutation	mouse2_RT3
Mctp2	Missense_Mutation	mouse2_RT3
Olfr497	Missense_Mutation	mouse2_RT3
Gm49368	Missense_Mutation	mouse2_RT3
Itgad	Missense_Mutation	mouse2_RT3
Olfr535	Missense_Mutation	mouse2_RT3
Muc2	Missense_Mutation	mouse2_RT3
Myo16	Missense_Mutation	mouse2_RT3
Hsd17b2	Missense_Mutation	mouse2_RT3
Dbndd1	Missense_Mutation	mouse2_RT3
Olfr961	Missense_Mutation	mouse2_RT3
Sytl5	Missense_Mutation	mouse2_RT3
