# Supplementary material for: Mesenchymal tumor cells drive adaptive resistance of Trp53−/− breast tumor cells to inactivated mutant Kras
Source: Mol Oncol. 2022 Apr 23;16(17):3128–45. doi: 10.1002/1878-0261.13220 (PMC9441006; doi:10.1002/1878-0261.13220)
Supplement: Supplementary file 9 — Table S3. Unannotated CNA data. [file MOL2-16-3128-s005.xlsx]

## Sheet: Table S3
sampleID	chrom	start.pos	end.pos	n.probes	mean	CN
mouse1_PT	1	6214552	83003901	93	0.427232	2.6893
mouse1_PT	1	84963968	91114948	371	0.480839	2.79111
mouse1_PT	1	93007022	119984682	10	0.363516	2.57312
mouse1_PT	1	130873894	165576500	30	0.440247	2.71367
mouse1_PT	1	165856222	171358128	10	0.541058	2.91008
mouse1_PT	1	171504451	195241707	15	0.479374	2.78828
mouse1_PT	2	10240852	40725562	75	0.568757	2.96649
mouse1_PT	2	44789130	93204192	25	0.275813	2.42135
mouse1_PT	2	98662607	181931337	131	0.615814	3.06484
mouse1_PT	3	8246315	52998163	196	-0.0796924	1.89252
mouse1_PT	3	57717904	87262234	23	-0.109775	1.85346
mouse1_PT	3	92220909	154978973	69	1.12878	4.37346
mouse1_PT	4	3184423	35213755	505	-0.12475	1.83433
mouse1_PT	4	35218528	46500961	9	0.292663	2.4498
mouse1_PT	4	53127827	61857638	27	-0.0262411	1.96395
mouse1_PT	4	63153765	141663931	65	0.239232	2.36073
mouse1_PT	4	145152833	156350739	315	0.307053	2.47436
mouse1_PT	5	3000489	27501538	229	0.22472	2.3371
mouse1_PT	5	30198643	41816616	10	0.639264	3.11507
mouse1_PT	5	52555499	67260785	9	0.370355	2.58534
mouse1_PT	5	67263722	104609522	1051	0.242235	2.36565
mouse1_PT	5	104935946	110297879	411	0.442668	2.71823
mouse1_PT	5	110298460	120141509	393	0.689806	3.22613
mouse1_PT	5	120141525	135384641	24	0.99353	3.9821
mouse1_PT	5	135765991	145362262	111	2.79272	13.8587
mouse1_PT	5	146451795	151281599	26	2.4906	11.2402
mouse1_PT	6	4601146	59354517	27	0.350055	2.54922
mouse1_PT	6	67037219	94616434	15	0.504927	2.8381
mouse1_PT	6	103649089	116702149	187	0.442142	2.71724
mouse1_PT	6	117906993	146354466	33	0.504638	2.83753
mouse1_PT	7	3653748	38264573	80	0.867809	3.64978
mouse1_PT	7	38446907	43204347	35	0.329542	2.51323
mouse1_PT	7	43641643	46817156	26	0.97151	3.92178
mouse1_PT	7	49585026	59887353	20	0.251692	2.38121
mouse1_PT	7	66840594	144862222	116	0.562043	2.95272
mouse1_PT	8	3364588	19693819	13	0.580446	2.99062
mouse1_PT	8	19693826	26162913	86	0.383077	2.60824
mouse1_PT	8	27114029	45007479	11	0.424916	2.68499
mouse1_PT	8	47192497	69566830	16	0.114342	2.16496
mouse1_PT	8	69866631	127436796	76	0.577035	2.98356
mouse1_PT	9	3000448	48591837	33	0.451441	2.73481
mouse1_PT	9	50544266	90208082	26	0.273131	2.41685
mouse1_PT	9	94936364	101175522	288	0.369326	2.5835
mouse1_PT	9	102552595	123868770	36	0.531435	2.89073
mouse1_PT	10	3366675	39970421	14	0.0557476	2.0788
mouse1_PT	10	40933326	58232305	54	0.198793	2.29548
mouse1_PT	10	58239602	128703536	69	0.428526	2.69172
mouse1_PT	11	3224954	51995373	26	0.417487	2.6712
mouse1_PT	11	54140039	71033547	50	0.640482	3.1177
mouse1_PT	11	71092353	83035528	117	0.597199	3.02555
mouse1_PT	11	83422174	121715596	88	0.669716	3.18152
mouse1_PT	12	3109972	33051322	18	0.479109	2.78776
mouse1_PT	12	40703002	70061400	144	0.0751869	2.107
mouse1_PT	12	73546333	87538166	15	0.697179	3.24266
mouse1_PT	12	88430917	118849388	30	0.808033	3.50165
mouse1_PT	13	6598138	14230474	9	0.189887	2.28135
mouse1_PT	13	19113008	100600397	35	0.319742	2.49621
mouse1_PT	13	113764767	119609715	357	0.0783347	2.1116
mouse1_PT	14	3072210	9886383	20	0.391046	2.62269
mouse1_PT	14	18283290	43300976	54	0.450537	2.7331
mouse1_PT	14	43779166	121643009	31	0.480417	2.79029
mouse1_PT	15	4905180	12935201	333	0.329717	2.51353
mouse1_PT	15	25776238	75086997	32	0.346972	2.54378
mouse1_PT	15	75665794	102322811	50	0.689569	3.2256
mouse1_PT	16	3748367	7409570	187	0.421854	2.6793
mouse1_PT	16	7814819	20524357	17	0.527874	2.88361
mouse1_PT	16	20594153	32326489	17	0.573707	2.97669
mouse1_PT	16	32754794	36044128	10	0.58351	2.99698
mouse1_PT	16	37883282	53983944	9	0.208807	2.31146
mouse1_PT	16	53985696	89793242	9	0.192914	2.28614
mouse1_PT	16	90493382	97837898	14	0.549296	2.92674
mouse1_PT	17	6028688	21658762	19	0.552595	2.93344
mouse1_PT	17	24441298	91106429	95	0.645918	3.12947
mouse1_PT	18	3005702	15832980	11	0.424867	2.6849
mouse1_PT	18	20471198	82583952	31	0.392405	2.62516
mouse1_PT	19	3459162	7065656	18	0.845337	3.59337
mouse1_PT	19	9607266	24875580	14	0.42675	2.6884
mouse1_PT	19	34593600	59219776	21	0.563802	2.95632
mouse1_PT	20	4077448	33128565	55	0.440728	2.71458
mouse1_PT	20	33352312	53691087	15	0.235512	2.35465
mouse1_PT	20	72007614	169985831	26	0.20494	2.30528
mouse1_RT1	1	11588688	83003901	75	0.179172	2.26447
mouse1_RT1	1	84963968	88277537	396	0.189169	2.28021
mouse1_RT1	1	88277661	120270012	29	0.244715	2.36972
mouse1_RT1	1	125910237	195241707	95	0.153723	2.22487
mouse1_RT1	2	4992206	40725562	111	0.125462	2.18171
mouse1_RT1	2	41987992	52090108	12	-0.287085	1.63911
mouse1_RT1	2	57364723	93204192	38	-0.163965	1.78514
mouse1_RT1	2	103711317	181931337	157	0.139637	2.20326
mouse1_RT1	3	8246315	28088834	142	0.0174682	2.02436
mouse1_RT1	3	28088843	49382814	9	-0.0435113	1.94058
mouse1_RT1	3	57717904	63173878	21	-0.13736	1.81836
mouse1_RT1	3	68847437	90506352	54	1.09759	4.27993
mouse1_RT1	3	92220909	154978973	115	1.19159	4.56808
mouse1_RT1	4	3184423	35218937	575	-0.181723	1.7633
mouse1_RT1	4	37139621	49320206	17	0.289969	2.44523
mouse1_RT1	4	53127827	61857638	30	0.00441503	2.00613
mouse1_RT1	4	63153765	145404154	150	0.21438	2.32041
mouse1_RT1	4	147865569	156046663	38	0.309036	2.47776
mouse1_RT1	5	3000489	27501538	239	-0.129275	1.82858
mouse1_RT1	5	27714723	43868735	33	0.243635	2.36794
mouse1_RT1	5	52555499	66399909	9	0.0232811	2.03254
mouse1_RT1	5	66890724	104609522	1167	-0.0646983	1.91229
mouse1_RT1	5	104934199	110169179	415	0.103578	2.14887
mouse1_RT1	5	110185673	115345677	451	0.347609	2.5449
mouse1_RT1	5	115450126	137580485	66	0.53043	2.88872
mouse1_RT1	5	137605973	145467216	92	2.09251	8.52981
mouse1_RT1	5	146451795	151281599	29	1.62479	6.16796
mouse1_RT1	6	3316674	59354517	82	0.39897	2.63713
mouse1_RT1	6	65099215	98945887	49	0.437325	2.70818
mouse1_RT1	6	103649089	111699706	37	0.255412	2.38735
mouse1_RT1	6	117906993	148824632	73	0.462418	2.7557
mouse1_RT1	7	3653748	38264573	130	0.580907	2.99158
mouse1_RT1	7	38446907	43225857	46	0.0221713	2.03097
mouse1_RT1	7	43641643	59766875	60	0.517383	2.86271
mouse1_RT1	7	62782965	145261077	214	0.295658	2.45489
mouse1_RT1	8	3104691	18656640	28	1.62095	6.15156
mouse1_RT1	8	19493387	26162913	103	0.0950821	2.13625
mouse1_RT1	8	27114029	45294016	20	0.118102	2.17061
mouse1_RT1	8	46293789	69566830	16	-0.187147	1.75668
mouse1_RT1	8	69570356	79665343	44	0.330853	2.51551
mouse1_RT1	8	79774800	128502355	222	1.86489	7.28478
mouse1_RT1	9	3000448	48591837	70	0.451947	2.73577
mouse1_RT1	9	49115784	90226617	52	0.0683652	2.09706
mouse1_RT1	9	94936364	101175522	314	0.160459	2.23529
mouse1_RT1	9	102552595	124428014	72	0.273767	2.41792
mouse1_RT1	10	3366675	22193585	9	-0.137903	1.81768
mouse1_RT1	10	22193593	39970421	12	-0.210594	1.72836
mouse1_RT1	10	40933326	58232305	57	-0.00248885	1.99655
mouse1_RT1	10	58239602	128934285	123	0.180236	2.26614
mouse1_RT1	11	3233960	53429279	75	0.49632	2.82122
mouse1_RT1	11	53902642	71033547	110	0.72743	3.31137
mouse1_RT1	11	71260457	82926225	91	0.679504	3.20318
mouse1_RT1	11	83390525	121715596	204	0.736005	3.33112
mouse1_RT1	12	3389435	33051322	45	0.38626	2.614
mouse1_RT1	12	40703002	65124634	9	-0.0891978	1.88009
mouse1_RT1	12	72131126	87538114	37	0.600455	3.03239
mouse1_RT1	12	88430917	118849388	67	0.725606	3.30719
mouse1_RT1	13	3803557	14230474	14	-0.0352061	1.95178
mouse1_RT1	13	18854388	112524337	82	0.0377252	2.05299
mouse1_RT1	13	113095922	119609715	521	-0.232305	1.70255
mouse1_RT1	14	3072210	9886383	39	0.594603	3.02011
mouse1_RT1	14	18219861	121681235	198	0.492085	2.81295
mouse1_RT1	15	4905180	12935201	391	0.650922	3.14034
mouse1_RT1	15	25725016	74880203	53	2.32046	9.98985
mouse1_RT1	15	75238942	103564790	177	1.32917	5.02515
mouse1_RT1	16	3748367	7409570	203	0.10822	2.15579
mouse1_RT1	16	10420080	32326489	54	0.245879	2.37163
mouse1_RT1	16	32754911	36082597	11	0.255042	2.38674
mouse1_RT1	16	36948796	52143127	15	-0.140899	1.81391
mouse1_RT1	16	77080436	97876153	26	0.105553	2.15181
mouse1_RT1	17	3080739	21658762	36	0.561606	2.95182
mouse1_RT1	17	24223733	91106429	231	0.648896	3.13594
mouse1_RT1	18	3005684	15832980	25	0.367318	2.57991
mouse1_RT1	18	20279815	82583952	90	0.380206	2.60305
mouse1_RT1	19	3287489	25546276	90	0.602642	3.03699
mouse1_RT1	19	26681738	61031595	62	0.488547	2.80606
mouse1_RT1	20	6875210	20909212	14	0.202325	2.3011
mouse1_RT1	20	25359581	33128565	36	0.61451	3.06208
mouse1_RT1	20	33352312	60178990	26	-0.000114891	1.99984
mouse1_RT1	20	60892187	169985831	54	0.0304217	2.04262
mouse1_RT2	1	9630987	83003901	53	0.174425	2.25703
mouse1_RT2	1	84963968	91114948	372	0.294938	2.45367
mouse1_RT2	1	91157282	120485546	13	0.125266	2.18142
mouse1_RT2	1	127801474	165182176	42	0.102771	2.14767
mouse1_RT2	1	165576500	171358128	9	0.189631	2.28094
mouse1_RT2	1	171419603	195241707	26	0.22291	2.33417
mouse1_RT2	2	6663940	40725562	75	0.0343271	2.04816
mouse1_RT2	2	44789130	79927849	13	-0.303273	1.62082
mouse1_RT2	2	84830080	93204192	9	-0.154789	1.79653
mouse1_RT2	2	93437572	181931337	133	0.00533804	2.00741
mouse1_RT2	3	8246315	15331990	9	0.516131	2.86023
mouse1_RT2	3	15332038	28088834	132	0.439531	2.71233
mouse1_RT2	3	28088843	51247618	9	0.329349	2.51289
mouse1_RT2	3	54299315	63173878	24	0.344692	2.53976
mouse1_RT2	3	64341234	90506352	45	0.884474	3.69218
mouse1_RT2	3	92220909	154978973	81	0.871351	3.65875
mouse1_RT2	4	3184423	16123793	223	0.248528	2.37599
mouse1_RT2	4	17996425	31981575	119	-0.357974	1.56052
mouse1_RT2	4	31988824	35218937	221	-0.190617	1.75246
mouse1_RT2	4	37139621	46500961	10	0.225114	2.33774
mouse1_RT2	4	53127827	61832868	29	0.0858476	2.12262
mouse1_RT2	4	61857638	145152833	97	0.286645	2.4396
mouse1_RT2	4	148260422	155653189	17	0.215842	2.32276
mouse1_RT2	5	3000489	15714331	145	-0.0972017	1.86969
mouse1_RT2	5	15714608	25925229	12	0.260636	2.39601
mouse1_RT2	5	30198643	41833907	22	0.399378	2.63788
mouse1_RT2	5	52555499	66399909	9	0.164363	2.24134
mouse1_RT2	5	66890724	104584026	1132	0.0818626	2.11677
mouse1_RT2	5	104935893	115450803	843	0.408997	2.65552
mouse1_RT2	5	115612525	136059679	32	0.70815	3.26742
mouse1_RT2	5	136124084	145362262	93	2.18289	9.08122
mouse1_RT2	5	146451795	151282693	27	1.99586	7.97706
mouse1_RT2	6	3316674	59354517	37	0.234806	2.3535
mouse1_RT2	6	65099215	98341778	25	0.385628	2.61286
mouse1_RT2	6	103649089	116702149	206	0.344142	2.53879
mouse1_RT2	6	117906993	148824640	53	0.419453	2.67484
mouse1_RT2	7	3653748	38264573	70	0.313751	2.48587
mouse1_RT2	7	38446907	43225874	49	-0.0933205	1.87473
mouse1_RT2	7	43642212	59769669	26	0.253574	2.38431
mouse1_RT2	7	62782965	140950118	87	-0.00451301	1.99375
mouse1_RT2	7	140954907	144862222	32	0.135072	2.19629
mouse1_RT2	8	3165298	18881652	24	0.928306	3.80608
mouse1_RT2	8	19493387	26162913	116	0.757932	3.38213
mouse1_RT2	8	27114029	45294016	22	0.792838	3.46496
mouse1_RT2	8	46526096	69566830	19	0.493184	2.8151
mouse1_RT2	8	69866631	127436796	190	1.03315	4.09298
mouse1_RT2	9	3000324	48591837	91	0.723977	3.30346
mouse1_RT2	9	49060440	90208042	50	0.402046	2.64276
mouse1_RT2	9	94936364	101175522	313	0.426399	2.68775
mouse1_RT2	9	102552595	119648416	39	0.485326	2.7998
mouse1_RT2	9	119769651	124428014	9	0.196942	2.29253
mouse1_RT2	10	5037468	22193532	9	-0.227948	1.7077
mouse1_RT2	10	22193585	39970421	10	-0.312033	1.61101
mouse1_RT2	10	40933326	76484506	92	-0.0270822	1.96281
mouse1_RT2	10	76489762	130479640	48	0.0375753	2.05277
mouse1_RT2	11	3234235	53375534	54	0.515798	2.85957
mouse1_RT2	11	54068864	71033547	89	0.883395	3.68942
mouse1_RT2	11	71260463	82898049	77	0.879895	3.68048
mouse1_RT2	11	83390525	121715596	158	0.918066	3.77916
mouse1_RT2	12	3109972	33051322	50	0.926712	3.80188
mouse1_RT2	12	36473315	60547758	13	0.439728	2.7127
mouse1_RT2	12	66473354	70061400	163	0.592651	3.01603
mouse1_RT2	12	72131126	87538166	34	0.868557	3.65167
mouse1_RT2	12	88430917	118849388	62	0.893841	3.71623
mouse1_RT2	13	6598138	16638943	16	0.285799	2.43817
mouse1_RT2	13	18854388	106910016	72	0.379866	2.60244
mouse1_RT2	13	112533630	119609715	923	0.257223	2.39035
mouse1_RT2	14	3072210	6154005	10	1.125	4.36203
mouse1_RT2	14	6823393	14774830	18	0.773236	3.4182
mouse1_RT2	14	18219861	121643009	178	0.654124	3.14732
mouse1_RT2	15	4905180	12935201	370	0.444003	2.72075
mouse1_RT2	15	25776238	75085768	34	0.461002	2.753
mouse1_RT2	15	75238942	103564790	83	0.752204	3.36873
mouse1_RT2	16	3748367	7409570	176	-0.397325	1.51853
mouse1_RT2	16	7814819	32326489	37	0.0484586	2.06832
mouse1_RT2	16	32754794	36044128	11	0.0917883	2.13138
mouse1_RT2	16	37883282	52143127	9	-0.260131	1.67002
mouse1_RT2	16	53985563	89793242	12	-0.296482	1.62847
mouse1_RT2	16	90493382	95980190	9	-0.00255991	1.99645
mouse1_RT2	17	7363675	21658762	26	2.68355	12.8487
mouse1_RT2	17	24223733	91106429	158	1.27632	4.84442
mouse1_RT2	18	3005684	15832980	15	-0.0323451	1.95566
mouse1_RT2	18	20471198	82583952	41	-0.0411676	1.94374
mouse1_RT2	19	3459162	25200921	64	0.630563	3.09634
mouse1_RT2	19	26681738	61267132	47	0.53419	2.89626
mouse1_RT2	20	6875177	20909212	22	0.582372	2.99462
mouse1_RT2	20	25359581	33128565	39	1.30582	4.94447
mouse1_RT2	20	33352312	60278661	32	0.527157	2.88217
mouse1_RT2	20	72007614	169985831	73	0.372633	2.58943
mouse1_RT3	1	6214552	9546572	57	-0.28473	1.64179
mouse1_RT3	1	9630987	84159477	85	0.335519	2.52366
mouse1_RT3	1	84963968	88277537	400	0.342049	2.53511
mouse1_RT3	1	89455736	120485546	34	0.427712	2.6902
mouse1_RT3	1	127479630	195241707	108	0.342521	2.53594
mouse1_RT3	2	6663940	40725562	122	0.392572	2.62546
mouse1_RT3	2	41988731	93204192	50	0.0292293	2.04093
mouse1_RT3	2	93437572	98667259	15	-0.123819	1.83551
mouse1_RT3	2	103092747	181931337	193	0.365597	2.57683
mouse1_RT3	3	8246315	28088843	150	0.382545	2.60728
mouse1_RT3	3	30996184	49382814	14	0.271833	2.41468
mouse1_RT3	3	54299315	63173878	28	0.286029	2.43856
mouse1_RT3	3	67463455	90506352	59	0.999751	3.99931
mouse1_RT3	3	92220909	154978973	120	0.964335	3.90233
mouse1_RT3	4	3184423	35218937	576	-0.111598	1.85112
mouse1_RT3	4	37139621	48205316	17	0.392692	2.62568
mouse1_RT3	4	53127827	61857638	31	0.0496649	2.07005
mouse1_RT3	4	63153765	143152836	164	0.344472	2.53937
mouse1_RT3	4	147865569	156046663	49	0.505442	2.83912
mouse1_RT3	5	3000489	15714299	145	-0.170444	1.77714
mouse1_RT3	5	15714331	27501538	103	0.208367	2.31076
mouse1_RT3	5	27714723	43728097	35	0.437001	2.70757
mouse1_RT3	5	52555499	66399909	9	0.190323	2.28204
mouse1_RT3	5	66890724	110332605	1677	0.127073	2.18415
mouse1_RT3	5	110334551	115450803	421	0.67816	3.2002
mouse1_RT3	5	115609018	137438321	93	0.889926	3.70616
mouse1_RT3	5	137580485	145362262	99	2.39114	10.4914
mouse1_RT3	5	146451795	151282693	34	1.92585	7.59923
mouse1_RT3	6	3316674	59354517	85	2.01047	8.05826
mouse1_RT3	6	65778903	101354643	53	0.705495	3.26141
mouse1_RT3	6	103649089	111358831	37	0.315247	2.48845
mouse1_RT3	6	117906993	148824632	73	0.56826	2.96547
mouse1_RT3	7	3653748	38264573	111	0.528085	2.88403
mouse1_RT3	7	38446907	43225874	44	-0.0950085	1.87253
mouse1_RT3	7	43642212	59766875	53	0.488036	2.80507
mouse1_RT3	7	66032016	140950118	145	0.182925	2.27037
mouse1_RT3	7	141993914	145261077	11	0.259907	2.3948
mouse1_RT3	8	3165298	18942200	24	0.758724	3.38399
mouse1_RT3	8	20596766	26158355	18	0.62757	3.08992
mouse1_RT3	8	27114029	45294016	27	0.57307	2.97537
mouse1_RT3	8	47192497	128502355	249	0.853591	3.61399
mouse1_RT3	9	3000448	14799436	9	0.155475	2.22758
mouse1_RT3	9	14865925	48717054	72	0.554786	2.9379
mouse1_RT3	9	49106922	92483624	67	0.319703	2.49615
mouse1_RT3	9	94936364	101175522	318	0.388409	2.6179
mouse1_RT3	9	102552595	124428014	82	0.598953	3.02923
mouse1_RT3	10	3366675	21078881	9	-0.0257357	1.96464
mouse1_RT3	10	22142607	39970421	17	-0.0439738	1.93996
mouse1_RT3	10	40933326	58239643	62	0.139776	2.20347
mouse1_RT3	10	58465223	128934285	147	0.400419	2.63978
mouse1_RT3	11	3234235	52396329	66	0.598238	3.02773
mouse1_RT3	11	54059703	121715596	525	0.813305	3.51446
mouse1_RT3	12	3109972	20139327	26	0.793267	3.46599
mouse1_RT3	12	22094565	33051322	18	0.748884	3.36098
mouse1_RT3	12	40703002	59219102	14	0.371176	2.58681
mouse1_RT3	12	66473354	70061400	156	0.249243	2.37717
mouse1_RT3	12	73546333	87538166	35	0.659074	3.15814
mouse1_RT3	12	88430917	118849388	66	0.695133	3.23807
mouse1_RT3	13	6568445	14230474	14	0.0716558	2.10184
mouse1_RT3	13	18854388	108357150	82	0.191918	2.28456
mouse1_RT3	13	113100938	119609715	502	-0.140827	1.814
mouse1_RT3	14	3072210	9886383	30	0.296764	2.45677
mouse1_RT3	14	18219861	41324529	38	0.465318	2.76124
mouse1_RT3	14	43577004	121681235	90	0.458174	2.7476
mouse1_RT3	15	4027189	12935201	387	0.704088	3.25823
mouse1_RT3	15	25776238	74880203	49	0.754768	3.37472
mouse1_RT3	15	75238942	103564790	172	1.18977	4.56234
mouse1_RT3	16	3717625	7409570	209	0.456956	2.74529
mouse1_RT3	16	8697395	32506671	66	0.66778	3.17725
mouse1_RT3	16	32754794	36044128	17	0.500997	2.83038
mouse1_RT3	16	36709309	52143127	18	0.0813734	2.11605
mouse1_RT3	16	77080436	97876153	28	0.274137	2.41854
mouse1_RT3	17	3080739	21658762	38	0.732548	3.32314
mouse1_RT3	17	24223733	91089248	210	0.595968	3.02297
mouse1_RT3	18	3005684	15832980	18	0.0909048	2.13008
mouse1_RT3	18	20279815	82692433	74	0.19136	2.28368
mouse1_RT3	19	3287489	8946889	44	0.789569	3.45712
mouse1_RT3	19	10216619	25200921	25	0.322521	2.50103
mouse1_RT3	19	26681738	61031595	60	0.434855	2.70355
mouse1_RT3	20	4118930	33128565	61	0.269738	2.41118
mouse1_RT3	20	33352312	60178990	23	0.0338115	2.04743
mouse1_RT3	20	60892187	144320189	45	0.0964785	2.13832
mouse1_RT3	20	148658543	169986250	9	-0.00506052	1.993
mouse2_PT	1	4344827	84793434	755	1.31325	4.97001
mouse2_PT	1	88328361	123353314	209	1.66554	6.34464
mouse2_PT	1	125397298	195290602	805	1.41628	5.33794
mouse2_PT	2	3065909	41987597	692	1.80879	7.00698
mouse2_PT	2	43195812	93212056	434	1.09636	4.27628
mouse2_PT	2	93420026	97629548	26	1.74441	6.70114
mouse2_PT	2	101570506	175067723	1064	1.68647	6.43735
mouse2_PT	2	177763084	181897497	116	2.02063	8.11523
mouse2_PT	3	5215140	14898167	52	0.868419	3.65132
mouse2_PT	3	15948303	51257413	140	1.21043	4.62814
mouse2_PT	3	53017033	90613690	378	1.65755	6.3096
mouse2_PT	3	91075278	106043078	262	1.72374	6.60584
mouse2_PT	3	106275333	159498684	424	1.44247	5.43573
mouse2_PT	4	3172366	37971704	376	0.307337	2.47484
mouse2_PT	4	38264359	50051292	161	0.862012	3.63514
mouse2_PT	4	52462852	60006048	69	0.587528	3.00534
mouse2_PT	4	62295925	145315197	885	0.878704	3.67744
mouse2_PT	4	147821631	156233382	220	1.41196	5.32197
mouse2_PT	5	3000218	16730538	238	0.822204	3.53621
mouse2_PT	5	17670303	25925014	114	1.64548	6.25704
mouse2_PT	5	27631281	48381730	293	1.87022	7.31178
mouse2_PT	5	48509670	66312325	52	1.26178	4.79584
mouse2_PT	5	67738423	145564618	1235	1.82424	7.08239
mouse2_PT	5	146001563	151584963	89	1.68383	6.42561
mouse2_PT	6	3467404	35214932	217	1.28365	4.86908
mouse2_PT	6	37334363	60815611	272	1.46864	5.53521
mouse2_PT	6	63256998	108814817	396	1.42552	5.37222
mouse2_PT	6	116716560	145205369	455	1.44657	5.45119
mouse2_PT	6	145621117	149483891	44	1.33986	5.06254
mouse2_PT	7	3109165	38399763	727	1.3252	5.01135
mouse2_PT	7	38446722	43225874	71	0.222338	2.33325
mouse2_PT	7	43310849	59243522	294	1.20239	4.60241
mouse2_PT	7	61982175	145279238	1158	1.18338	4.54218
mouse2_PT	8	3155900	45400593	412	1.31919	4.9905
mouse2_PT	8	45769779	127603097	1041	1.47846	5.57303
mouse2_PT	9	3024183	48908765	476	1.48645	5.60396
mouse2_PT	9	49001577	78242312	464	1.63712	6.22087
mouse2_PT	9	78418501	124451837	738	1.64185	6.24132
mouse2_PT	10	3125766	40141603	242	1.17908	4.52863
mouse2_PT	10	40227789	57811462	110	1.19287	4.57215
mouse2_PT	10	58231999	76039828	194	1.46764	5.53137
mouse2_PT	10	76189406	130422571	766	1.61419	6.12278
mouse2_PT	11	3129806	53652473	494	1.58817	6.01335
mouse2_PT	11	53774135	71099742	488	1.83557	7.13824
mouse2_PT	11	71122569	76101999	304	1.92036	7.57036
mouse2_PT	11	77048324	82812633	134	1.71991	6.58831
mouse2_PT	11	83443117	108437107	668	1.86612	7.29103
mouse2_PT	11	109584295	121886942	384	2.02969	8.16635
mouse2_PT	12	3040475	10155559	61	1.48935	5.61526
mouse2_PT	12	10374708	16547231	53	1.35064	5.10049
mouse2_PT	12	24988588	30895996	316	1.44549	5.44709
mouse2_PT	12	44283468	52105443	38	1.26952	4.82163
mouse2_PT	12	57158978	69312527	161	1.5173	5.72511
mouse2_PT	12	76953353	88084155	185	1.83241	7.12264
mouse2_PT	12	88281418	119946743	353	1.77145	6.82792
mouse2_PT	13	3373118	17672422	94	1.10052	4.28865
mouse2_PT	13	17950707	65431886	483	1.42354	5.36485
mouse2_PT	13	66864668	100274570	250	1.26489	4.80619
mouse2_PT	13	103160654	107728483	20	0.755285	3.37593
mouse2_PT	13	114862226	119455674	21	0.934028	3.82121
mouse2_PT	14	3065003	16954060	98	0.770672	3.41213
mouse2_PT	14	17925585	41425874	333	1.57056	5.94042
mouse2_PT	14	43605920	123308183	691	1.42365	5.36525
mouse2_PT	15	10588980	16850791	29	0.944176	3.84818
mouse2_PT	15	19066190	75048667	295	1.48487	5.59783
mouse2_PT	15	75158456	103588295	799	2.09102	8.52098
mouse2_PT	16	3715913	32752359	375	1.29472	4.90658
mouse2_PT	16	32766846	36495731	74	1.1447	4.422
mouse2_PT	16	38321649	52033105	73	0.515258	2.8585
mouse2_PT	16	52135829	55982213	9	0.128494	2.1863
mouse2_PT	16	56153516	97952453	246	0.955154	3.87757
mouse2_PT	17	3077626	23182345	206	1.39862	5.27298
mouse2_PT	17	24049362	38482650	652	1.94213	7.68547
mouse2_PT	17	39920488	94834344	547	1.56616	5.92232
mouse2_PT	18	5525317	9866622	101	1.02669	4.0747
mouse2_PT	18	9909425	16646717	56	1.66078	6.32374
mouse2_PT	18	19971445	89073585	571	1.65514	6.29908
mouse2_PT	19	3142749	25795562	515	1.89342	7.4303
mouse2_PT	19	26619896	61313611	477	1.51081	5.6994
mouse2_PT	20	3078637	60577752	277	0.445376	2.72334
mouse2_PT	20	60726793	73016878	22	0.46947	2.7692
mouse2_PT	20	73283804	121335872	240	0.61751	3.06845
mouse2_PT	20	126815949	169979674	229	0.227338	2.34135
mouse2_RT1	1	4344827	83212331	738	1.45144	5.46963
mouse2_RT1	1	88328361	123353314	181	1.17139	4.50457
mouse2_RT1	1	125397298	195241707	699	0.917734	3.77829
mouse2_RT1	2	3065909	41987597	663	1.63514	6.21234
mouse2_RT1	2	43195812	92989198	404	0.888045	3.70133
mouse2_RT1	2	93420026	98666344	29	1.45624	5.48784
mouse2_RT1	2	101576232	181897497	1127	1.50784	5.68769
mouse2_RT1	3	5215140	14898167	51	0.808517	3.50282
mouse2_RT1	3	18056302	51457491	132	1.08094	4.23082
mouse2_RT1	3	51855296	90613690	377	1.57824	5.97212
mouse2_RT1	3	91075278	106043090	260	1.62364	6.16302
mouse2_RT1	3	106491399	159498684	398	1.33148	5.03322
mouse2_RT1	4	3172366	37971704	422	1.01443	4.0402
mouse2_RT1	4	38264359	50051292	182	1.63961	6.23164
mouse2_RT1	4	51190276	145268881	1119	1.59365	6.03625
mouse2_RT1	4	147821631	156233382	253	2.18177	9.0742
mouse2_RT1	5	3000218	16730538	236	0.810955	3.50874
mouse2_RT1	5	17676378	25925014	110	1.7308	6.63824
mouse2_RT1	5	27631281	48381730	300	1.99039	7.94692
mouse2_RT1	5	48482796	66312325	51	1.32216	5.00079
mouse2_RT1	5	67738423	145564618	1250	1.93698	7.65806
mouse2_RT1	5	146001563	151584963	90	1.77285	6.83456
mouse2_RT1	6	3467404	35199903	224	2.31594	9.95856
mouse2_RT1	6	37334363	60815611	274	1.70558	6.52319
mouse2_RT1	6	63256998	114672950	422	1.00253	4.00701
mouse2_RT1	6	116716560	145205369	435	1.34141	5.06798
mouse2_RT1	6	145621117	149434439	46	1.5181	5.72828
mouse2_RT1	7	3109165	38399763	728	1.39061	5.2438
mouse2_RT1	7	39366386	42788752	21	0.163061	2.23932
mouse2_RT1	7	43356758	59761512	293	1.23982	4.72339
mouse2_RT1	7	61982175	141164096	952	1.12983	4.37665
mouse2_RT1	7	141641450	145279238	118	1.62488	6.16835
mouse2_RT1	8	3155900	19682370	156	1.43936	5.424
mouse2_RT1	8	20883355	45355540	182	0.984314	3.95674
mouse2_RT1	8	45769779	128993187	1027	1.52429	5.75289
mouse2_RT1	9	4464338	48937368	444	1.23673	4.71328
mouse2_RT1	9	49001577	78242312	426	1.35331	5.10997
mouse2_RT1	9	78406249	123641747	690	1.40012	5.27846
mouse2_RT1	10	3125766	40141603	233	1.18633	4.55145
mouse2_RT1	10	40254208	56387636	86	1.26281	4.79926
mouse2_RT1	10	58231999	130477626	976	1.64815	6.26865
mouse2_RT1	11	3146151	53652473	477	1.65761	6.30986
mouse2_RT1	11	53774135	71033042	494	1.83219	7.12155
mouse2_RT1	11	71122569	77023444	341	1.77969	6.86706
mouse2_RT1	11	77048324	82901838	137	1.61454	6.12427
mouse2_RT1	11	83397804	121886942	1060	1.98428	7.9133
mouse2_RT1	12	3040475	10374895	61	1.277	4.84669
mouse2_RT1	12	10375403	30895996	1140	1.04213	4.11854
mouse2_RT1	12	30941880	34437942	26	1.25843	4.7847
mouse2_RT1	12	35934183	43812360	107	0.658461	3.1568
mouse2_RT1	12	44283468	52105443	31	0.934902	3.82352
mouse2_RT1	12	52887261	76920037	669	1.28365	4.86907
mouse2_RT1	12	76953353	88084155	175	1.53829	5.80899
mouse2_RT1	12	88281418	118940762	336	1.49547	5.63913
mouse2_RT1	13	3643745	17672422	87	0.933373	3.81947
mouse2_RT1	13	17950707	65431886	467	1.2982	4.91843
mouse2_RT1	13	66864668	100274570	229	1.12726	4.36887
mouse2_RT1	13	103160654	107728483	16	0.572692	2.97459
mouse2_RT1	13	108048406	114456529	402	1.16746	4.49231
mouse2_RT1	13	114862226	120099131	30	0.913916	3.76831
mouse2_RT1	14	3072210	16954060	91	0.472932	2.77585
mouse2_RT1	14	17925585	41425874	326	1.40486	5.29586
mouse2_RT1	14	43605920	123972330	614	1.20217	4.60171
mouse2_RT1	15	10578468	16850791	33	1.24865	4.75237
mouse2_RT1	15	19066190	75048667	312	1.79673	6.94865
mouse2_RT1	15	75158456	103588295	831	2.49299	11.2589
mouse2_RT1	16	3715913	32752220	365	1.41444	5.33114
mouse2_RT1	16	32766846	36495731	73	1.22029	4.65987
mouse2_RT1	16	36615339	97952453	359	0.864759	3.64207
mouse2_RT1	17	3077626	23182345	200	1.3891	5.23831
mouse2_RT1	17	24049362	38482590	651	1.96968	7.83364
mouse2_RT1	17	40187723	88543098	531	1.58523	6.00112
mouse2_RT1	17	88636511	94834344	9	1.16475	4.48389
mouse2_RT1	18	5525317	9866622	105	0.796872	3.47466
mouse2_RT1	18	9909425	16646717	55	1.50945	5.69402
mouse2_RT1	18	19971445	89073585	555	1.5359	5.79938
mouse2_RT1	19	3142749	25795562	522	2.12134	8.70197
mouse2_RT1	19	26619896	61256047	505	1.67337	6.37916
mouse2_RT1	20	3078637	60577752	254	0.272396	2.41562
mouse2_RT1	20	60726793	169979674	483	0.240967	2.36357
mouse2_RT2	1	4344827	84793434	686	1.20929	4.62448
mouse2_RT2	1	88328361	123353314	188	1.4062	5.30076
mouse2_RT2	1	125397298	195290602	730	1.17488	4.51549
mouse2_RT2	2	3065909	41987597	644	1.58859	6.01512
mouse2_RT2	2	43195812	92989198	375	0.737587	3.33477
mouse2_RT2	2	93420026	97629548	26	1.35086	5.10129
mouse2_RT2	2	101570506	181897497	1073	1.38419	5.22052
mouse2_RT2	3	5215140	14898167	49	1.10519	4.30255
mouse2_RT2	3	18056302	51307952	139	1.47268	5.55073
mouse2_RT2	3	53017033	90613690	375	1.80113	6.96984
mouse2_RT2	3	91075278	159498684	704	1.75401	6.7459
mouse2_RT2	4	3172366	6204631	9	0.499845	2.82812
mouse2_RT2	4	6269151	34907179	339	0.608637	3.04964
mouse2_RT2	4	34941326	50051292	200	1.39849	5.27251
mouse2_RT2	4	51190276	145315197	1052	1.36532	5.15267
mouse2_RT2	4	147821719	156233382	241	1.90329	7.48129
mouse2_RT2	5	3000218	16730538	243	1.32259	5.00228
mouse2_RT2	5	17676378	25925014	111	1.98342	7.90861
mouse2_RT2	5	27631281	48381730	299	2.13275	8.77102
mouse2_RT2	5	48509670	66312325	52	1.67618	6.39163
mouse2_RT2	5	67738423	145564618	1223	1.95146	7.7353
mouse2_RT2	5	146001563	151584963	84	1.74618	6.7094
mouse2_RT2	6	3467404	60815611	500	2.40657	10.6042
mouse2_RT2	6	63256998	100863141	336	1.24689	4.74659
mouse2_RT2	6	105063818	108814817	18	1.14485	4.42247
mouse2_RT2	6	116716560	145196609	421	1.26693	4.81297
mouse2_RT2	6	145621114	149483891	48	1.25041	4.75817
mouse2_RT2	7	3109165	38399763	704	1.34822	5.09196
mouse2_RT2	7	39366386	42788752	21	0.241914	2.36512
mouse2_RT2	7	43356758	59761512	284	1.15896	4.46594
mouse2_RT2	7	61982175	141164096	984	1.34491	5.08027
mouse2_RT2	7	141196947	145279238	162	1.87516	7.33685
mouse2_RT2	8	3155900	45355540	378	1.1027	4.29511
mouse2_RT2	8	45769779	128726304	989	1.3913	5.24629
mouse2_RT2	9	3000384	48908765	415	0.859422	3.62862
mouse2_RT2	9	49001577	124107848	1057	1.03143	4.08811
mouse2_RT2	10	3125766	40141603	209	0.916942	3.77622
mouse2_RT2	10	40254580	56387636	78	0.949599	3.86267
mouse2_RT2	10	58231999	130422571	915	1.24975	4.75602
mouse2_RT2	11	3203833	53652473	461	1.6801	6.409
mouse2_RT2	11	53774135	71099742	495	1.94596	7.70588
mouse2_RT2	11	77048324	82812633	131	1.70894	6.5384
mouse2_RT2	11	83397804	121886942	1045	1.86216	7.27105
mouse2_RT2	12	3040475	10155559	60	1.44134	5.43144
mouse2_RT2	12	10374708	17791255	231	1.31088	4.96186
mouse2_RT2	12	24500379	30895996	399	1.40694	5.30347
mouse2_RT2	12	30941880	34437942	29	1.47808	5.57157
mouse2_RT2	12	35934183	43812360	108	1.06522	4.18498
mouse2_RT2	12	44283468	52105443	29	1.16793	4.49379
mouse2_RT2	12	52887261	76920037	673	1.48272	5.5895
mouse2_RT2	12	76953353	88084155	175	1.70548	6.52277
mouse2_RT2	12	88371907	118940762	341	1.59588	6.04559
mouse2_RT2	13	3643745	17672422	82	0.782719	3.44074
mouse2_RT2	13	17950707	65417130	438	1.15032	4.43927
mouse2_RT2	13	66864668	100125066	197	0.845993	3.595
mouse2_RT2	13	103160654	108048411	19	0.382196	2.60665
mouse2_RT2	13	108048759	120099131	406	0.771271	3.41355
mouse2_RT2	14	3072210	6171809	17	-0.125243	1.8337
mouse2_RT2	14	6619486	16954060	70	0.825705	3.5448
mouse2_RT2	14	17925585	41425874	299	1.2879	4.88344
mouse2_RT2	14	43605920	123308183	596	1.12931	4.37509
mouse2_RT2	15	10578468	16850791	30	1.29251	4.89907
mouse2_RT2	15	19066190	75025377	307	1.78977	6.91519
mouse2_RT2	15	75158456	103588295	811	2.3173	9.96795
mouse2_RT2	16	3715913	32752253	367	1.37505	5.18752
mouse2_RT2	16	32766846	36495731	69	1.1515	4.44291
mouse2_RT2	16	36615339	52033105	105	0.666523	3.17449
mouse2_RT2	16	52135829	55982213	9	0.179535	2.26504
mouse2_RT2	16	56153516	97952453	233	0.994335	3.98432
mouse2_RT2	17	3077626	23008327	178	1.13812	4.40189
mouse2_RT2	17	24049362	38482650	637	1.87438	7.33289
mouse2_RT2	17	39920488	94834344	516	1.53368	5.79047
mouse2_RT2	18	5525317	9866622	103	1.10598	4.30491
mouse2_RT2	18	9909425	16646717	56	1.67204	6.37328
mouse2_RT2	18	19971445	89073585	534	1.46487	5.52077
mouse2_RT2	19	3142749	25795562	500	1.87088	7.31512
mouse2_RT2	19	26619896	61313611	468	1.48772	5.60891
mouse2_RT2	20	3078637	23958243	130	0.397218	2.63393
mouse2_RT2	20	25359581	33128565	25	0.44715	2.72669
mouse2_RT2	20	33956774	60394568	101	-0.116452	1.84491
mouse2_RT2	20	60726793	123142718	236	0.355303	2.55851
mouse2_RT2	20	129821212	169927263	204	-0.00676879	1.99064
mouse2_RT3	1	4344827	84793434	743	0.9096	3.75705
mouse2_RT3	1	88328361	123353314	207	1.31164	4.96447
mouse2_RT3	1	125394200	195290602	823	1.09492	4.27201
mouse2_RT3	2	3065909	41960771	687	1.47982	5.57826
mouse2_RT3	2	43195812	92989198	444	0.812223	3.51183
mouse2_RT3	2	93420026	97629548	28	1.43281	5.39945
mouse2_RT3	2	101570528	181897497	1177	1.38158	5.21106
mouse2_RT3	3	5215140	14898167	62	1.05806	4.16426
mouse2_RT3	3	15948303	51457491	170	1.38875	5.23702
mouse2_RT3	3	53017033	90613690	409	1.62843	6.18354
mouse2_RT3	3	91075278	106032903	276	1.65076	6.27996
mouse2_RT3	3	106202448	159520723	470	1.46554	5.52335
mouse2_RT3	4	3943007	37971704	440	0.850356	3.60589
mouse2_RT3	4	38264359	50051292	189	1.34638	5.08547
mouse2_RT3	4	51190276	60068210	95	1.13753	4.40009
mouse2_RT3	4	62295925	145268881	1031	1.3207	4.99576
mouse2_RT3	4	147821631	156233382	251	1.84578	7.18895
mouse2_RT3	5	3000218	16730538	261	1.14779	4.43149
mouse2_RT3	5	17670303	25925014	120	1.98107	7.8957
mouse2_RT3	5	27501416	48381730	328	2.14603	8.85218
mouse2_RT3	5	48482796	66312325	58	1.64961	6.27497
mouse2_RT3	5	67738423	145564618	1343	2.07656	8.43603
mouse2_RT3	5	145986646	151587007	101	2.01796	8.10024
mouse2_RT3	6	3467404	60815611	565	1.84997	7.20988
mouse2_RT3	6	63256998	100863141	370	1.29404	4.90429
mouse2_RT3	6	103698995	108814817	29	0.972305	3.92395
mouse2_RT3	6	116716560	145205369	487	1.57951	5.97736
mouse2_RT3	6	145621117	149483891	52	1.83066	7.11398
mouse2_RT3	7	3109165	38399763	778	1.35746	5.12468
mouse2_RT3	7	39366386	42788752	25	0.566194	2.96122
mouse2_RT3	7	43310849	59761512	308	1.202	4.60116
mouse2_RT3	7	61982175	145279238	1237	1.24701	4.74696
mouse2_RT3	8	3155900	45400593	417	1.01077	4.02997
mouse2_RT3	8	45769779	128993187	1069	1.3094	4.95676
mouse2_RT3	9	3024616	48908765	457	0.854979	3.61747
mouse2_RT3	9	49001577	123641747	1166	1.03119	4.08743
mouse2_RT3	10	3125766	21995052	138	0.865176	3.64312
mouse2_RT3	10	22153363	39067803	80	0.789426	3.45677
mouse2_RT3	10	40227789	56497262	94	0.900028	3.7322
mouse2_RT3	10	58231999	76039828	198	1.09574	4.27446
mouse2_RT3	10	76189406	110974514	458	1.26992	4.82298
mouse2_RT3	10	111126090	115239154	9	0.632882	3.10132
mouse2_RT3	10	115315985	130478794	290	1.21004	4.62689
mouse2_RT3	11	3129806	53652473	523	1.50543	5.6782
mouse2_RT3	11	53774135	71099742	506	1.6261	6.17353
mouse2_RT3	11	71217902	76116929	196	1.65087	6.28046
mouse2_RT3	11	77048324	82812633	142	1.45846	5.49631
mouse2_RT3	11	83397804	121886942	1101	1.79104	6.92128
mouse2_RT3	12	3040475	10155559	66	1.52727	5.76478
mouse2_RT3	12	10374708	23568442	778	1.37462	5.18598
mouse2_RT3	12	23711759	30895996	480	1.53651	5.80182
mouse2_RT3	12	30941880	34437942	35	1.54439	5.8336
mouse2_RT3	12	35934183	43812360	119	1.12686	4.36767
mouse2_RT3	12	44283468	52105443	36	1.33156	5.0335
mouse2_RT3	12	52887261	76075614	672	1.52356	5.74999
mouse2_RT3	12	76953353	87607361	196	1.79598	6.945
mouse2_RT3	12	88281418	119946743	369	1.69537	6.47719
mouse2_RT3	13	9386653	17672422	61	0.492963	2.81467
mouse2_RT3	13	17950707	65451528	482	0.947227	3.85633
mouse2_RT3	13	66864668	100125066	220	0.741264	3.34328
mouse2_RT3	13	100498695	113091280	361	0.558557	2.94559
mouse2_RT3	13	113100892	116911569	76	0.351002	2.55089
mouse2_RT3	14	3065003	16954060	112	0.563964	2.95665
mouse2_RT3	14	17925585	41425874	340	1.23522	4.70833
mouse2_RT3	14	43605920	106619695	609	1.06439	4.18258
mouse2_RT3	14	106698122	118158032	9	0.589304	3.00904
mouse2_RT3	14	118234548	123972330	54	1.02827	4.07916
mouse2_RT3	15	10578468	16850791	34	1.24383	4.73653
mouse2_RT3	15	19066190	75078491	341	1.7373	6.6682
mouse2_RT3	15	75158456	101433111	718	2.26013	9.58067
mouse2_RT3	16	3161712	32752253	393	1.30757	4.9505
mouse2_RT3	16	32766846	36495731	82	1.14447	4.4213
mouse2_RT3	16	36615339	52135829	134	0.682918	3.21077
mouse2_RT3	16	56153516	97952453	260	0.974057	3.92871
mouse2_RT3	17	3077626	23182345	240	1.51044	5.69793
mouse2_RT3	17	24049362	38482685	681	2.00279	8.01551
mouse2_RT3	17	39920488	88690103	570	1.6935	6.46883
mouse2_RT3	17	88712198	94834344	9	1.26014	4.79037
mouse2_RT3	18	5525317	9866622	120	0.910498	3.75939
mouse2_RT3	18	9909425	16646717	63	1.56482	5.91682
mouse2_RT3	18	19971445	89267767	614	1.45435	5.48068
mouse2_RT3	19	3142749	25795562	535	1.76728	6.80822
mouse2_RT3	19	26619896	61256047	519	1.44306	5.43792
mouse2_RT3	20	3078637	60577752	320	0.453758	2.73921
mouse2_RT3	20	60726793	124128472	318	0.60167	3.03494
mouse2_RT3	20	129821212	169979674	263	0.250252	2.37883
